# Supplementary material for: Selected reaction monitoring for the quantification of Escherichia coli ribosomal proteins
Source: PLoS One. 2020 Dec 14;15(12):e0236850. doi: 10.1371/journal.pone.0236850 (PMC7735604; doi:10.1371/journal.pone.0236850)
Supplement: S1 Table — (XLSX) [file pone.0236850.s005.xlsx]

## Sheet: rplA
S1 Table Whole peaks corresponding to the seleceted transitions associated with ribosomal proteins
	R.GATVLPHGTGR.S [59, 69]			R.VAVFTQGANAEAAK.A [73, 86]			R.VVGQLGQVLGPR.G [121, 132]
	355.8648+++			688.8621++			611.8670++
min	y9 - 469.2643++	y7 - 369.2063++	y6 - 312.6643++	y8 - 731.3682+	b2 - 171.1128+	b3 - 270.1812+	y7 - 726.4257+	y3 - 329.1932+	b2 - 199.1441+
16.1569	0	0	400
16.1732	0	0	294.27
16.1895	0	0	158.417
16.2058	0	0	107.702
16.2221	0	0	176.863
16.2384	0	0	126.194
16.2547	0	0	35.1867
16.271	0	0	8.19367
16.2873	0	0	0
16.3036	0	0	193.817
16.3199	0	0	516.186
16.3362	0	0	677.414
16.3525	0	0	391.243
16.3688	0	0	190.267
16.3851	0	0	120.663
16.4014	0	0	126.649
16.4177	0	0	259.648
16.434	0	0	267.428
16.4503	0	0	93.3238
16.4666	0	0	19.2503
16.4829	0	0	0
16.4992	0	0	0
16.5155	0	0	0
16.5318	0	0	0
16.5481	0	0	0
16.5644	0	0	83.7283
16.5807	0	0	233.482
16.597	137.724	0	349.51
16.6133	547.598	0	400
16.6296	938.396	0	400
16.6459	794.267	0	400
16.6622	265.369	0	333.162
16.6785	0	0	227.136
16.6948	0	0	173.316
16.7111	0	0	141.291
16.7274	0	0	72.9014
16.7437	0	0	10.3558
16.76	0	0	106.427
16.7763	0	0	415.993
16.7926	0	0	553
16.8089	0	0	302.125
16.8252	0	0	57.5344
16.8415	0	0	0
16.8578	0	0	0
16.8741	0	0	0
16.8904	0	0	58.0767
16.9067	0	0	203.178
16.923	0	0	241.51
16.9393	0	0	29.7915
16.9556	0	0	0
16.9719	0	0	0
16.9882	0	0	0
17.0045	0	0	0
17.0208	0	0	0
17.0371	0	0	0
17.0534	0	0	0
17.0697	0	0	0
17.086	0	0	0
17.1023	0	0	0
17.1186	0	0	0
17.1349	0	0	0
17.1512	0	0	0
17.1675	0	0	21.1611
17.1838	0	0	95.6545
17.2001	0	0	52.081
17.2164	0	0	19.9541
17.2327	0	0	0
17.249	0	0	0
17.2653	0	0	0
17.2816	0	0	0
17.2979	0	0	30.753
17.3142	0	0	113.781
17.3305	0	0	55.4737
17.3468	0	0	0
17.3631	0	0	0
17.3794	0	0	0
17.3957	0	0	0
17.412	0	0	0
17.4283	0	0	0
17.4446	0	0	0
17.4609	0	0	0
17.4772	0	0	0
17.4935	0	0	22.8181
17.5098	0	0	196.177
17.5261	0	0	357.524
17.5424	0	0	245.134
17.5587	0	0	200
17.575	0	0	176.017
17.5913	0	0	78.2329
17.6076	0	0	9.46955
17.6239	0	0	0
17.6402	0	0	0
17.6565	0	0	0
17.6728	0	0	0
17.6891	0	0	13.8043
17.7054	0	0	140.3
17.7217	0	0	344.186
17.738	0	0	369.486
17.7543	0	0	215.523
17.7706	0	0	40.8632
17.7869	0	0	21.7191
17.8032	0	0	111.624
17.8195	0	0	160.651
17.8358	0	0	79.9266
17.8521	0	0	13.1144
17.8684	0	0	0
17.8847	0	0	0
17.901	0	0	0
17.9173	0	0	0
17.9336	0	0	0
17.9499	0	0	0
17.9662	0	0	0
17.9825	0	0	0
17.9988	0	0	27.622
18.0151	0	0	123.109
18.0314	0	0	187.786
18.0477	0	0	227.867
18.064	0	0	267.95
18.0803	0	0	195.896
18.0966	0	0	356.778
18.1129	0	0	750.136
18.1292	0	0	851.725
18.1455	0	0	471.341
18.1618	0	0	149.343
18.1781	0	0	108.524
18.1944	0	0	120
18.2107	0	0	263.44
18.227	0	0	377.542
18.2433	0	0	400
18.2596	0	0	342.139
18.2759	0	0	145.91
18.2922	0	0	21.8079
18.3085	0	0	0
18.3248	0	0	0
18.3411	0	0	0
18.3574	353.133	0	0
18.3737	1543.05	0	0
18.39	1923.96	0	0
18.4063	896.247	0	114.386
18.4226	161.182	0	479.732
18.4389	0	0	733.154
18.4552	0	0	717.319
18.4715	0	0	434.051
18.4878	0	0	105.374
18.5041	0	0	0
18.5204	0	0	6.64033
18.5367	0	15.672	49.4032
18.553	0	198.121	158.873
18.5693	0	741.774	232.237
18.5856	260.871	800	337.827
18.6019	1018.45	363.467	389.102
18.6182	1280	72.0188	374.404
18.6345	755.963	0	294.288
18.6508	180.621	0	240.546
18.6671	0	0	295.466
18.6834	0	0	438.246
18.6997	0	0	549.615
18.716	0	0	472.627
18.7323	0	0	157.402
18.7486	0	0	27.6489
18.7649	0	0	0
18.7812	0	0	0
18.7975	0	0	13.5654
18.8138	0	0	63.287
18.8301	0	0	161.957
18.8464	0	0	196.154
18.8627	0	0	171.07
18.879	0	0	95.411
18.8953	0	0	25.8693
18.9116	0	0	0
18.9279	0	0	0
18.9442	0	0	0
18.9605	0	0	0
18.9768	0	0	0
18.9931	0	0	0
19.0094	0	0	0
19.0257	0	0	0
19.042	0	0	0
19.0583	0	0	0
19.0746	0	0	0
19.0909	0	0	0
19.1072	0	0	0
19.1235	0	0	0
19.1398	0	0	0
19.1561	0	0	15.3147
19.1724	0	0	46.4257
19.1887	0	0	101.615
19.205	0	0	81.8332
19.2213	0	0	33.7089
19.2376	0	0	6.23644
19.2539	0	0	0
19.2702	0	0	0
19.2865	0	0	0
19.3028	0	0	0
19.3191	0	0	0
19.3354	0	0	0
19.3517	0	0	0
19.368	0	0	0
19.3843	0	0	0
19.4006	0	0	0
19.4169	0	0	0
19.4332	0	0	0
19.4495	0	0	0
19.4658	0	0	0
19.4821	0	0	0
19.4984	0	0	0
19.5147	0	0	0
19.531	0	0	0
19.5473	0	0	0
19.5636	0	0	0
19.5799	0	0	0
19.5962	0	0	0
19.6125	0	0	135.843
19.6288	0	0	366.505
19.6451	0	0	400
19.6614	0	0	400
19.6777	0	0	400
19.694	0	0	310.85
19.7103	0	0	80.1889
19.7266	0	0	0
19.7429	0	0	0
19.7592	0	0	0
19.7755	0	0	21.2281
19.7918	0	0	136.545
19.8081	0	0	148.124
19.8244	0	0	32.7935
19.8407	0	0	247.611
19.857	0	0	593.603
19.8733	0	0	260.382
19.8896	0	0	85.6275
19.9059	0	0	431.619
19.9222	0	0	422.389
19.9385	0	0	76.3968
19.9548	0	0	0
19.9711	0	0	0
19.9874	0	0	0
20.0037	0	0	0
20.02	0	0	0
20.0363	0	0	0
20.0526	0	0	0
20.0689	0	0	0
20.0852	0	0	0
20.1015	0	0	0
20.1178	0	0	0
20.1341	0	0	0
20.1504	0	0	0
20.1667	0	641.03	0
20.183	0	2529.43	0
20.1993	0	3930.23	0
20.2156	0	4328.29	0
20.2319	0	4601	0
20.2482	0	4601	0
20.2645	0	4601	0
20.2808	0	4601	0
20.2971	0	4421.24	0
20.3134	0	3088.87	0
20.3297	0	1772.05	0
20.346	0	915.781	0
20.3623	0	59.5157	0
20.3786	0	0	0
20.3949	0	0	0
20.4112	0	0	0
20.4275	0	0	0
20.4438	0	0	0
20.4601	0	0	0
20.4764	0	0	0
20.4927	0	0	0
20.509	0	0	0
20.5253	0	0	0
20.5416	0	0	0
20.5579	0	0	0
20.5742	0	0	0
20.5905	0	0	0
20.6068	0	0	0
20.6231	0	0	0
20.6394	0	0	0
20.6557	0	0	0
20.672	0	0	0
20.6883	0	0	0
20.7046	0	0	0
20.7209	0	0	0
20.7372	0	0	0
20.7535	0	0	0
20.7698	0	0	0
20.7861	0	0	39.9915
20.8024	0	0	221.108
20.8187	0	0	400
20.835	0	0	400
20.8513	0	0	400
20.8676	0	0	400
20.8839	0	0	400
20.9002	0	0	292.233
20.9165	0	0	111.116
20.9328	0	0	0
20.9491	0	0	0
20.9654	0	0	0
20.9817	0	0	0
20.998	0	0	0
21.0143	0	0	301.813
21.0306	0	0	654.857
21.0469	0	0	596.482
21.0632	0	0	250.91
21.0795	0	0	93.6775
21.0958	0	0	435.654
21.1121	0	0	777.631
21.1284	0	79.0675	641.865
21.1447	0	163.669	472.662
21.161	0	151.73	400
21.1773	0	67.1385	400
21.1936	0	0	383.233
21.2099	0	0	302.001
21.2262	0	0	220.769
21.2425	0	0	200
21.2588	0	0	200
21.2751	0	114.628	222.926
21.2914	0	520.768	304.154
21.3077	0	926.908	385.382
21.324	395.727	1000	597.864
21.3403	878.246	1000	839.123
21.3566	1200	865.983	1000
21.3729	1200	463.837	1000
21.3892	1200	61.6912	1000
21.4055	1200	0	1000
21.4218	1200	0	1000
21.4381	2375.73	1519.87	1802.79
21.4544	5642.26	5742.5	4033.17
21.4707	8908.78	9965.12	6263.55
21.487	57022.4	32340.7	32131.9
21.5033	113139	57956	62218.3
21.5196	176315	106429	120681
21.5359	253359	199800	234882
21.5522	330403	293170	349083
21.5685	465133	355200	412262
21.5848	612004	410633	464701
21.6011	717422	450421	502340
21.6174	717422	450421	502340
21.6337	717422	450421	502340
21.65	595497	384432	391732
21.6663	424653	291967	236747
21.6826	268667	204302	102924
21.6989	200215	144916	93793.2
21.7152	131763	85529.3	84662.3
21.7315	88928.5	52194	74101.1
21.7478	69030.5	42182.9	62259.3
21.7641	49132.4	32171.8	50417.6
21.7804	44098.9	25992	44494.1
21.7967	40988.8	20308.4	39337
21.813	37323.4	15770.4	34887
21.8293	31932	14797.6	32638.7
21.8456	26540.6	13824.8	30390.3
21.8619	23328.9	12899.4	27564.7
21.8782	21771.9	12009.9	24301
21.8945	20214.9	11120.5	21037.3
21.9108	19301.7	11004	19450.3
21.9271	18485.6	11004	18115.9
21.9434	17694.8	10714.5	16567.4
21.9597	17028	9009.91	13972.7
21.976	16361.2	7305.08	11377.6
21.9923	15458.1	5921.29	10003
22.0086	14288.9	4899.11	10003
22.0249	13119.6	3876.94	10003
22.0412	12751.3	3442.77	10003
22.0575	12679.2	3226.04	10003
22.0738	12607.1	3009.31	10003
22.0901	11222.8	3000	8069.56
22.1064	9779.73	3000	6049.59
22.1227	8602	3000	4361.2
22.139	8602	3000	4144.83
22.1553	8602	3000	3928.45
22.1716	8102.38	3000	3889.14
22.1879	6886.63	3000	4103.62
22.2042	5670.88	3000	4318.1
22.2205	4226.17	2745.75	4146.75
22.2368	2637.22	2331.33	3732.33
22.2531	1048.27	1916.92	3317.92
22.2694	550.426	1651.28	3201
22.2857	481.359	1444.08	3201
22.302	412.292	1236.88	3201
22.3183	400	859.339	2576.17
22.3346	400	444.92	1816.06
22.3509	400	30.5019	1055.95
22.3672	655.934	127.967	1000
22.3835	932.202	266.101	1000
22.3998	1212.6	400	1016.81
22.4161	1623.48	400	1564.99
22.4324	2034.41	400	2113.25
22.4487	2400	400	2601
22.465	2400	400	2601
22.4813	2400	400	2601
22.4976	2366.54	422.305	2578.64
22.5139	2164.47	557.021	2443.59
22.5302	1962.4	691.736	2308.53
22.5465	1800	813.225	2186.77
22.5628	1800	880.572	2119.43
22.5791	1800	947.927	2052.07
22.5954	1815.28	1000	1908.3
22.6117	1882.64	1000	1504.16
22.628	1950	1000	1100.01
22.6443	2000	1017.35	800
22.6606	2000	1084.71	800
22.6769	2000	1152.06	800
22.6932	2038.62	1200	761.477
22.7095	2172.56	1200	627.868
22.7258	2306.49	1200	494.274
22.7421	2164.89	1239.34	400
22.7584	1362.9	1372.95	400
22.7747	560.906	1506.55	400
22.791	0	1560.27	360.271
22.8073	0	1428.11	228.107
22.8236	0	1295.94	95.9443
22.8399	0	1235.93	0
22.8562	0	1367.03	0
22.8725	0	1498.11	0
22.8888	0	1483.16	0
22.9051	0	958.748	0
22.9214	0	434.333	0
22.9377	0	90.0786	0
22.954	0	614.474	0
22.9703	0	1138.87	0
22.9866	31.6318	1536.74	0
23.0029	293.829	1012.34	0
23.0192	556.027	487.946	0
23.0355	781.806	13.6458	18.1944
23.0518	519.598	210.301	280.402
23.0681	257.391	406.957	542.609
23.0844	0	600	800
23.1007	0	600	800
23.117	0	600	800
23.1333	0	600	800
23.1496	0	600	800
23.1659	0	600	800
23.1822	0	600	800
23.1985	0	600	607.843
23.2148	0	600	352.491
23.2311	0	600	97.139
23.2474	0	482.564	0
23.2637	0	293.025	0
23.28	0	103.486	0
23.2963	0	0	28.1741
23.3126	0	0	90.2298
23.3289	0	0	152.286
23.3452	0	0	200
23.3615	0	0	200
23.3778	0	0	200
23.3941	0.496947	0	199.503
23.4104	61.1671	0	138.833
23.4267	121.837	0	78.1627
23.443	182.507	0	17.4925
23.4593	200	0	0
23.4756	200	0	0
23.4919	200	0	0
23.5082	200	0	46.0117
23.5245	200	0	163.847
23.5408	200	0	281.682
23.5571	200	0	399.517
23.5734	200	0	400
23.5897	200	0	400
23.606	200	0	400
23.6223	200	0	332.539
23.6386	200	0	215.551
23.6549	200	0	98.5763
23.6712	200	0	0
23.6875	200	0	0
23.7038	200	0	0
23.7201	200	0	0
23.7364	160.262	0	0
23.7527	102.595	0	0
23.769	44.9273	0	0
23.7853	0	0	25.2998
23.8016	0	0	139.806
23.8179	0	0	254.325
23.8342	0	0	368.844
23.8505	0	0	318.541
23.8668	0	0	206.639
23.8831	0	0	94.7362
23.8994	0	0	8.52433
23.9157	0	0	64.0918
23.932	0	0	119.659
23.9483	0	0	175.227
23.9646	0	61.1599	169.42
23.9809	0	171.545	114.228
23.9972	0	281.93	59.0351
24.0135	0	392.315	3.84268
24.0298	0	400	0
24.0461	0	400	0
24.0624	0	400	0
24.0787	0	370.612	0
24.095	0	263.375	0
24.1113	0	156.15	0
24.1276	0	48.913	0
24.1439	0	0	0
24.1602	0	0	0
24.1765	0	0	0
24.1928	0	0	0
24.2091	0	0	0
24.2254	0	0	0
24.2417	0	0	0
24.258	0	0	17.8764
24.2743	0	0	230.922
24.2906	0	0	443.993
24.3069	0	0	657.064
24.3232	0	0	834.84
24.3395	0	0	940.686
24.3558	0	0	1046.53
24.3721	0	0	1152.38
24.3884	0	0	1141.78
24.4047	0	0	1035.93
24.421	0	0	930.097
24.4373	0	0	824.251
24.4536	0	0	718.405
24.4699	0	0	612.559
24.4862	0	0	506.713
24.5025	0	0	400.867
24.5188	0	104.301	400
24.5351	0	209.463	400
24.5514	0	314.625	400
24.5677	48.8383	400	380.465
24.584	308.367	400	276.653
24.6003	567.927	400	172.829
24.6166	827.487	400	69.0053
24.6329	947.774	365.183	0
24.6492	792.043	261.362	0
24.6655	636.312	157.541	0
24.6818	480.581	53.7205	0
24.6981	550.305	0	0
24.7144	861.777	0	0
24.7307	1173.21	0	0
24.747	1484.68	0	0
24.7633	1405.09	0	0
24.7796	1095.59	0	0
24.7959	786.093	0	0
24.8122	476.596	0	0
24.8285	476.03	0	0
24.8448	577.065	0	0
24.8611	678.099	0	0
24.8774	779.133	0	0
24.8937	639.688	0	120.234
24.91	437.619	0	271.786
24.9263	235.55	0	423.337
24.9426	33.4811	0	574.889
24.9589	0	0	473.559
24.9752	0	0	322.007
24.9915	0	0	170.456
25.0078	0	0	18.9041
25.0241	0	0	176.864
25.0404	0	0	378.909
25.0567	0	0	580.978
25.073	0	0	783.047
25.0893	0	0	618.263
25.1056	0	0	419.882
25.1219	0	0	221.501
25.1382	0	0	23.1204
25.1545	0	0	176.33
25.1708	0	0	375.921
25.1871	0	0	575.489
25.2034	0	0	775.08
25.2197	0	0	626.388
25.236	0	0	428.007
25.2523	0	0	229.626
25.2686	0	0	31.2451
25.2849	0	0	167.136
25.3012	0	0	365.517
25.3175	0	0	563.898
25.3338	0	0	762.278
25.3501	0	0	639.364
25.3664	0	0	440.983
25.3827	0	0	242.602
25.399	0	0	44.2213
25.4153	0	0	0
25.4316	0	0	0
25.4479	0	0	0
25.4642	0	0	0
25.4805	0	0	0
25.4968	0	0	0
25.5131	0	0	0
25.5294	0	0	0
25.5457	0	0	0
25.562	0	0	0
25.5783	0	0	0
25.5946	0	0	0
25.6109	0	0	0
25.6272	0	0	0
25.6435	0	0	0
25.6598	0	0	0
25.6761	0	0	18.3599
25.6924	0	0	67.1635
25.7087	0	0	115.967
25.725	0	0	164.771
25.7413	0	27.3667	200
25.7576	0	125.758	200
25.7739	0	224.149	200
25.7902	0	322.54	200
25.8065	0	400	200
25.8228	0	400	200
25.8391	0	400	200
25.8554	0	400	200
25.8717	0	385.517	200
25.888	0	287.125	200
25.9043	0	188.734	200
25.9206	0	90.3434	200
25.9369	0	0	195.976
25.9532	0	0	146.781
25.9695	0	0	97.5909
25.9858	0	0	48.3954
26.0021	0	0	0
26.0184	0	0	0
26.0347	0	0	0
26.051	0	0	0
26.0673	0	0	0
26.0836	0	0	0
26.0999	0	0	0
26.1162	0	0	0
26.1325	0	0	0
19.9617				0	0	0
20.0265				0	0	0
20.0913				0	0	0
20.1561				0	0	0
20.2209				0	0	0
20.2857				0	0	0
20.3505				0	0	0
20.4153				0	0	0
20.4801				0	0	0
20.5449				0	0	0
20.6097				0	0	0
20.6745				0	0	0
20.7393				0	0	0
20.8041				0	105.553	0
20.8689				0	28.8954	0
20.9337				0	0	0
20.9985				0	0	0
21.0633				0	0	0
21.1281				0	0	0
21.1929				0	0	0
21.2577				0	0	0
21.3225				0	0	0
21.3873				0	422.366	0
21.4521				0	299.508	0
21.5169				0	117.916	0
21.5817				0	83.4934	233.013
21.6465				0	0	109.571
21.7113				0	0	0
21.7761				0	0	0
21.8409				0	0	0
21.9057				0	0	0
21.9705				0	0	0
22.0353				0	0	0
22.1001				0	0	0
22.1649				0	0	0
22.2297				0	0	0
22.2945				0	0	0
22.3593				0	0	0
22.4241				0	0	0
22.4889				0	0	0
22.5537				0	0	0
22.6185				0	0	0
22.6833				0	0	0
22.7481				0	0	0
22.8129				0	0	0
22.8777				0	0	0
22.9425				0	0	0
23.0073				0	0	0
23.0721				0	145.831	0
23.1369				0	400	0
23.2017				0	32.3759	0
23.2665				0	0	0
23.3313				0	0	0
23.3961				0	0	0
23.4609				0	0	704.725
23.5257				0	106.698	693.302
23.5905				0	249.28	452.161
23.6553				0	400	0
23.7201				0	400	0
23.7849				0	116.036	0
23.8497				0	0	0
23.9145				0	0	0
23.9793				0	640.076	0
24.0441				0	1001.38	66.208
24.1089				0	0	400
24.1737				0	0	400
24.2385				0	0	248.249
24.3033				0	0	0
24.3681				0	0	0
24.4329				0	0	0
24.4977				0	0	0
24.5625				0	0	0
24.6273				0	0	0
24.6921				0	0	0
24.7569				0	449.677	1498.92
24.8217				1242.19	600	2000
24.8865				2385.13	8453.63	6241.26
24.9513				171751	86897.6	207854
25.0161				311383	511705	261384
25.0809				335985	617036	223335
25.1457				106539	237838	143537
25.2105				43044.1	112859	54321.4
25.2753				20743.4	51836.7	31163.6
25.3401				11601.9	27813.5	24660.4
25.4049				10214	23203.9	20748.9
25.4697				7995.96	15960.4	10548.5
25.5345				4303.07	10643	6249.01
25.5993				4445.81	8745.27	4292.84
25.6641				3958.33	7159.33	3400
25.7289				3200	5930.52	3400
25.7937				2749.85	3347.3	2949.28
25.8585				2075.72	1600	2600
25.9233				1280.9	1288.54	2184.72
25.9881				1296.96	1596.36	1501.82
26.0529				1135.24	1535.24	1010.07
26.1177				400	1077.2	615.198
26.1825				400	1120.58	400
26.2473				209.565	895.218	209.565
26.3121				290.087	903.304	0
26.3769				309.253	896.916	0
26.4417				0	1096.5	193.009
26.5065				0	1200	400
26.5713				0	918.375	212.25
26.6361				0	600	0
26.7009				0	600	0
26.7657				0	687.296	0
26.8305				0	800	0
26.8953				0	800	0
26.9601				0	800	0
27.0249				0	800	0
27.0897				0	800	0
27.1545				0	535.002	618.328
27.2193				0	200	1400
27.2841				0	106.67	1493.33
27.3489				0	0	1316.05
27.4137				0	0	809.129
27.4785				0	0	308.716
27.5433				0	0	292.022
27.6081				0	0	311.655
27.6729				0	0	94.8893
27.7377				0	0	200
27.8025				0	0	294.823
27.8673				0	192.128	592.128
27.9321				0	400	608.56
27.9969				0	214.143	214.143
28.0617				0	0	0
28.1265				0	0	0
28.1913				0	0	0
28.2561				0	0	0
28.3209				0	0	224.235
28.3857				0	0	600
28.4505				0	139.878	390.183
28.5153				0	262.579	0
28.5801				0	134.968	0
28.6449				0	400	66.6686
28.7097				0	466.663	266.663
28.7745				0	600	400
28.8393				0	461.349	330.675
28.9041				0	127.085	127.085
28.9689				0	0	0
29.0337				0	0	340.123
29.0985				0	0	800
29.1633				0	434.919	582.541
29.2281				0	800	155.957
29.2929				0	800	137.944
29.3577				0	800	200
29.4225				0	1141.07	200
29.4873				0	1200	1145.94
29.5521				0	986.36	559.079
29.6169				0	722.262	0
29.6817				0	266.988	0
29.7465				0	0	0
29.8113				0	0	0
29.8761				0	0	0
29.9409				0	0	0
24.3695							0	0	400
24.4343							0	0	610.391
24.4991							0	0	966.262
24.5639							0	0	2400
24.6287							0	39.4885	1926.14
24.6935							0	200	0
24.7583							0	147.772	0
24.8231							0	0	0
24.8879							0	0	0
24.9527							0	0	0
25.0175							0	0	0
25.0823							0	0	128.924
25.1471							0	0	400
25.2119							0	0	276.733
25.2767							0	0	0
25.3415							0	0	0
25.4063							0	0	0
25.4711							0	0	0
25.5359							0	0	0
25.6007							0	0	0
25.6655							0	32.936	0
25.7303							0	225.949	0
25.7951							0	400	0
25.8599							0	368.604	0
25.9247							0	0	0
25.9895							0	0	0
26.0543							0	0	0
26.1191							0	0	0
26.1839							0	0	0
26.2487							0	1197.5	0
26.3135							0	697.406	201.038
26.3783							0	200	395.065
26.4431							0	202.056	0
26.5079							0	400	0
26.5727							0	400	0
26.6375							0	3.26969	0
26.7023							0	0	0
26.7671							0	0	193.078
26.8319							0	0	200
26.8967							0	0	6.22069
26.9615							0	0	0
27.0263							0	0	0
27.0911							0	0	0
27.1559							0	0	0
27.2207							0	0	0
27.2855							0	0	0
27.3503							0	0	0
27.4151							0	0	0
27.4799							0	0	0
27.5447							0	0	0
27.6095							0	0	0
27.6743							0	0	0
27.7391							0	0	0
27.8039							0	0	0
27.8687							0	0	0
27.9335							0	0	0
27.9983							0	0	0
28.0631							0	0	0
28.1279							0	0	0
28.1927							0	0	0
28.2575							0	0	0
28.3223							0	0	0
28.3871							0	0	0
28.4519							0	0	0
28.5167							0	0	0
28.5815							0	0	0
28.6463							0	0	0
28.7111							0	0	0
28.7759							0	344.04	0
28.8407							0	746.179	173.09
28.9055							707.558	800	23.1104
28.9703							1518.32	979.58	718.319
29.0351							364123	231306	281339
29.0999							945209	589761	708593
29.1647							717967	427918	505950
29.2295							473230	261811	300024
29.2943							230154	151991	178164
29.3591							103710	69889.7	82651.2
29.4239							40666.7	36864.2	48172.5
29.4887							36037	29340.7	41306.3
29.5535							36037	23985.8	34430
29.6183							28644.4	17677.3	24268.6
29.6831							11784.9	14287.4	12176.4
29.7479							7468.97	7303.78	8537.88
29.8127							11256	6693.98	8294.98
29.8775							14605	6601	7743.28
29.9423							13557.5	6112.32	6140.62
30.0071							11603.5	5201	6401
30.0719							9901.56	4775.82	6401
30.1367							5696.31	2939.92	3818.54
30.2015							4940.24	2800	4176.95
30.2663							4445.74	2722.76	4601
30.3311							4457.99	2985.84	4601
30.3959							4240.39	2659.98	2256.11
30.4607							3734.95	1901.34	2000
30.5255							3401	1744.65	2086.16
30.5903							2700.55	2060.05	2060.05
30.6551							2400	2195.26	2195.26
30.7199							1895.23	1190.46	2831.59
30.7847							1710.99	600	2423.53
30.8495							1628.42	1801.07	3001.92
30.9143							1140.59	1540.59	2396.45
30.9791							800	843.242	1800
31.0439							648.104	96.2072	2103.79
31.1087							1369.82	329.922	2419.95
31.1735							2000	600	1790.48
31.2383							1498.85	432.952	800
31.3031							1895.95	400	1915.89
31.3679							2200	1556.79	1571.74
31.4327							1780.9	1466.57	1000
31.4975							1126.16	800	1365.12
31.5623							2539.3	800	930.786
31.6271							2018.65	930.284	1190.85
31.6919							1154.9	1000	1400
31.7567							878.909	394.547	1521.09
31.8215							800	279.006	1600
31.8863							800	400	1479.69
31.9511							1370.72	257.32	971.96
32.0159							853.098	200	1297.93
32.0807							83.3379	674.993	3500.76
32.1455							0	1879.46	6565.38
32.2103							183.167	2033.67	8901
32.2751							660.776	2000	9002
32.3399							332.646	2000	8534.65
32.4047							0	1678.1	3854.8
32.4695							0	429.364	2800
32.5343							114.24	571.202	2228.8
32.5991							531.969	1000	1800
32.6639							600	241.295	6657.23
32.7287							234.724	608.794	11856.6
32.7935							0	1738.32	14205
32.8583							2972.14	1800	14535.2
32.9231							1366.93	1800	15722.9
32.9879							1305.31	2139.49	12809.8
33.0527							2000	2055.51	8479.71
33.1175							1673.72	1673.72	6733.73
33.1823							1179.99	1600	7242.01
33.2471							407.759	1363.1	7364.51
33.3119							0	1300.38	6096.83
33.3767							0	1231.06	3480.52
33.4415							0	1200	2856.03
33.5063							0	1034.33	3960.68
33.5711							0	1000	2378.22
33.6359							1007.52	664.159	1328.32
33.7007							1200	427.416	1027.42
33.7655							120.455	220.076	820.076
33.8303							377.629	11.1856	1366.44
33.8951							260.609	0	1678.78
33.9599							200	524.759	1800
34.0247							42.2565	1115.49	1011.28
34.0895							0	443.919	800
34.1543							0	94.3865	952.807
34.2191							679.215	0	1000
34.2839							233.34	141.665	1566.66
20.5957
20.6605
20.7253
20.7901
20.8549
20.9197
20.9845
21.0493
21.1141
21.1789
21.2437
21.3085
21.3733
21.4381
21.5029
21.5677
21.6325
21.6973
21.7621
21.8269
21.8917
21.9565
22.0213
22.0861
22.1509
22.2157
22.2805
22.3453
22.4101
22.4749
22.5397
22.6045
22.6693
22.7341
22.7989
22.8637
22.9285
22.9933
23.0581
23.1229
23.1877
23.2525
23.3173
23.3821
23.4469
23.5117
23.5765
23.6413
23.7061
23.7709
23.8357
23.9005
23.9653
24.0301
24.0949
24.1597
24.2245
24.2893
24.3541
24.4189
24.4837
24.5485
24.6133
24.6781
24.7429
24.8077
24.8725
24.9373
25.0021
25.0669
25.1317
25.1965
25.2613
25.3261
25.3909
25.4557
25.5205
25.5853
25.6501
25.7149
25.7797
25.8445
25.9093
25.9741
26.0389
26.1037
26.1685
26.2333
26.2981
26.3629
26.4277
26.4925
26.5573
26.6221
26.6869
26.7517
26.8165
26.8813
26.9461
27.0109
27.0757
27.1405
27.2053
27.2701
27.3349
27.3997
27.4645
27.5293
27.5941
27.6589
27.7237
27.7885
27.8533
27.9181
27.9829
28.0477
28.1125
28.1773
28.2421
28.3069
28.3717
28.4365
28.5013
28.5661
28.6309
28.6957
28.7605
28.8253
28.8901
28.9549
29.0197
29.0845
29.1493
29.2141
29.2789
29.3437
29.4085
29.4733
29.5381
29.6029
29.6677
29.7325
29.7973
29.8621
29.9269
29.9917
30.0565
30.1213
30.1861
30.2509
30.3157
30.3805
30.4453
30.5101
30.5749

## Sheet: rplB
	K.GKPFAPLLEK.N [25, 34]			R.YILAPK.G [101, 106]			R.SAGTYVQIVAR.D [155, 165]			R.DGAYVTLR.L [166, 173]
	550.3291++			352.7207++			582.8222++			447.7376++
min	b2 - 186.1237+	y8 - 914.5346+	y6 - 670.4134+	y5 - 541.3708+	y4 - 428.2867+	y2 - 244.1656+	b4 - 317.1456+	y6 - 685.4355+	y5 - 586.3671+	b2 - 173.0557+	b3 - 244.0928+	b4 - 407.1561+
0	0	0	0	0	0	0	0	0	0	0	0	0
0.0310667	0	0	0	0	0	0	0	0	0	0	0	0
0.0621333	0	0	0	0	0	0	0	0	0	0	0	0
0.0932	0	0	0	0	0	0	0	0	0	0	0	0
0.124267	0	0	0	0	0	0	0	0	0	0	0	0
0.155333	0	0	0	0	0	0	0	0	0	0	0	0
0.1864	0	0	0	0	0	0	0	0	0	0	0	0
0.217467	0	0	0	0	0	0	0	0	0	0	0	0
0.248533	0	0	0	0	0	0	0	0	0	0	0	0
0.2796	0	0	0	0	0	0	0	0	0	0	0	0
0.310667	0	0	0	0	0	0	0	0	0	0	0	0
0.341733	0	0	0	0	0	0	0	0	0	0	0	0
0.3728	0	0	0	0	0	0	0	0	0	0	0	1600
0.403867	0	0	0	0	0	0	0	0	0	0	0	1600
0.434933	0	0	0	0	0	0	0	0	0	0	0	200
0.466	0	0	0	0	0	0	0	0	0	0	0	0
0.497067	0	0	0	0	0	0	0	0	0	0	0	0
0.528133	0	0	0	0	0	0	0	0	0	0	0	400
0.5592	0	0	0	0	0	0	0	0	0	0	0	400
0.590267	0	0	0	0	0	1000	0	0	0	0	0	400
0.621333	0	0	0	0	0	1000	0	0	0	0	0	400
0.6524	0	0	0	0	0	0	0	0	0	0	0	0
0.683467	0	0	0	0	0	0	0	0	0	0	200	400
0.714533	0	0	0	0	0	0	0	0	0	0	200	400
0.7456	0	0	0	0	0	0	0	0	0	0	0	400
0.776667	0	0	0	0	0	0	0	0	0	0	0	600
0.807733	0	0	0	0	0	0	0	0	0	0	0	0
0.8388	0	0	0	0	0	0	0	0	0	0	0	0
0.869867	0	0	0	0	0	0	0	0	0	0	0	0
0.900933	0	0	0	0	0	0	0	0	0	0	0	600
0.932	0	0	0	0	0	0	0	0	0	0	0	600
0.963067	0	0	0	0	0	0	0	0	0	0	0	600
0.994133	0	0	0	0	0	0	0	0	0	0	0	1200
1.0252	0	0	0	0	0	0	0	0	0	0	0	2000
1.05627	0	0	0	0	0	0	0	0	0	0	0	1200
1.08733	0	0	0	0	0	0	0	0	0	0	0	400
1.1184	0	0	0	0	0	200	0	0	0	0	0	400
1.14947	0	0	0	0	0	400	0	0	0	0	0	800
1.18053	0	0	0	0	0	400	0	0	0	0	0	800
1.2116	0	0	0	0	0	0	0	0	0	0	0	0
1.24267	0	0	0	0	0	0	0	0	0	0	0	0
1.27373	0	0	0	0	0	0	0	0	0	0	0	400
1.3048	0	0	0	0	0	0	0	0	0	0	0	400
1.33587	0	0	0	0	0	0	0	0	0	0	0	400
1.36693	0	0	0	0	0	0	0	0	0	0	0	200
1.398	0	0	0	0	0	0	0	0	0	0	0	200
1.42907	0	0	0	0	0	0	0	0	0	0	0	200
1.46013	0	0	0	0	0	0	0	0	0	400	0	200
1.4912	0	0	0	0	0	0	0	0	0	400	0	0
1.52227	0	0	0	0	0	400	0	0	0	200	0	0
1.55333	0	0	0	0	0	0	0	0	0	200	400	0
1.5844	0	0	0	0	0	0	0	0	0	0	0	0
1.61547	0	0	0	0	0	0	0	0	0	400	0	0
1.64653	0	0	0	0	0	0	0	0	0	0	0	0
1.6776	0	0	0	0	0	0	0	0	0	0	0	400
1.70867	0	0	0	0	0	0	0	0	0	0	0	0
1.73973	0	0	0	0	0	0	0	0	0	0	0	200
1.7708	0	0	0	0	0	0	0	0	0	0	0	200
1.80187	0	0	0	0	0	200	0	0	0	0	0	200
1.83293	0	0	0	0	0	200	0	0	0	0	0	600
1.864	0	0	0	0	0	400	0	0	0	0	0	0
1.89507	0	0	0	0	0	0	0	0	0	0	0	0
1.92613	0	0	0	0	0	0	0	0	0	0	0	0
1.9572	0	0	0	0	0	0	0	0	0	0	0	0
1.98827	0	0	0	0	0	0	0	0	0	0	0	400
2.01933	0	0	0	0	0	0	0	0	0	0	0	0
2.0504	0	0	0	0	0	0	0	0	0	0	0	400
2.08147	0	0	0	0	0	0	0	0	0	0	0	0
2.11253	0	0	0	0	0	0	0	0	0	0	0	0
2.1436	0	0	0	0	0	0	0	0	0	0	0	0
2.17467	0	0	0	0	0	0	0	0	0	0	0	0
2.20573	0	0	0	0	0	0	0	0	0	0	0	0
2.2368	0	0	0	0	0	0	0	0	0	0	0	0
2.26787	0	0	0	0	0	0	0	0	0	0	0	400
2.29893	0	0	0	0	0	0	0	0	0	0	0	400
2.33	0	0	0	0	0	0	0	0	0	0	0	400
2.36107	0	0	0	0	0	0	0	0	0	0	0	0
2.39213	0	0	0	0	0	0	0	0	0	0	0	600
2.4232	0	0	0	0	0	0	0	0	0	0	0	600
2.45427	0	0	0	0	0	0	0	0	0	0	0	600
2.48533	0	0	0	0	0	0	0	0	0	0	400	0
2.5164	0	0	0	0	0	0	0	0	0	0	0	0
2.54747	0	0	0	0	0	0	0	0	0	0	0	0
2.57853	0	0	0	0	0	0	0	0	0	0	0	0
2.6096	0	0	0	0	0	0	0	0	0	0	0	0
2.64067	0	0	0	0	0	400	0	0	0	0	0	0
2.67173	0	0	0	0	0	400	0	0	0	0	0	0
2.7028	0	0	0	0	0	400	0	0	0	0	0	200
2.73387	0	0	0	0	0	400	0	0	0	0	0	0
2.76493	0	0	0	0	0	0	0	0	0	0	0	0
2.796	0	0	0	0	0	0	0	0	0	0	200	0
2.82707	0	0	0	0	0	0	0	0	0	0	200	0
2.85813	0	0	0	0	0	0	0	0	0	0	0	0
2.8892	0	0	0	0	0	0	0	0	0	0	0	0
2.92027	0	0	0	0	0	0	0	0	0	0	0	0
2.95133	0	0	0	0	0	0	0	0	0	0	0	0
2.9824	0	0	0	0	0	0	0	0	0	0	0	0
3.01347	0	0	0	0	0	0	0	0	0	0	0	1000
3.04453	0	0	0	0	0	0	0	0	0	0	0	1000
3.0756	0	0	0	0	0	0	0	0	0	0	0	0
3.10667	0	0	0	0	0	0	0	0	0	0	0	0
3.13773	0	0	0	0	0	0	0	0	0	0	0	0
3.1688	0	0	0	0	0	0	0	0	0	0	0	0
3.19987	0	0	0	0	0	0	0	0	0	0	0	400
3.23093	0	0	0	0	0	0	0	0	0	0	0	400
3.262	0	0	0	0	0	0	0	0	0	0	0	0
3.29307	0	0	0	0	0	0	0	0	0	0	0	0
3.32413	0	0	0	0	0	0	0	0	0	0	0	0
3.3552	0	0	0	0	0	0	0	0	0	0	0	0
3.38627	0	0	0	0	0	0	0	0	0	0	0	0
3.41733	0	0	0	0	0	0	0	0	0	0	0	0
3.4484	0	0	0	0	0	0	0	0	0	0	0	0
3.47947	0	0	0	0	0	0	0	0	0	0	0	0
3.51053	0	0	0	0	0	0	0	0	0	0	0	0
3.5416	0	0	0	0	0	400	0	0	0	0	0	0
3.57267	0	0	0	0	0	400	0	0	0	0	0	400
3.60373	0	0	0	0	0	400	0	0	0	0	0	400
3.6348	0	0	0	0	0	400	0	0	0	0	0	400
3.66587	0	0	0	0	0	0	0	0	0	0	0	0
3.69693	0	0	0	0	0	0	0	0	0	0	0	0
3.728	0	0	0	0	0	0	0	0	0	0	0	0
3.75907	0	0	0	0	0	0	0	0	0	0	0	0
3.79013	0	0	0	0	0	0	0	0	0	0	0	0
3.8212	0	0	0	0	0	600	0	0	0	0	0	0
3.85227	0	0	0	0	0	800	0	0	0	0	0	0
3.88333	0	0	0	0	0	800	0	0	0	0	0	0
3.9144	0	0	0	0	0	0	0	0	0	0	0	0
3.94547	0	0	0	0	0	0	0	0	0	0	0	0
3.97653	0	0	0	0	0	400	0	0	0	0	0	0
4.0076	0	0	0	0	0	400	0	0	0	0	0	0
4.03867	0	0	0	0	0	0	0	0	0	0	0	0
4.06973	0	0	0	0	0	0	0	0	0	0	0	0
4.1008	0	0	0	0	0	0	0	0	0	0	0	0
4.13187	0	0	0	0	0	0	0	0	0	0	0	400
4.16293	0	0	0	0	0	0	0	0	0	0	0	0
4.194	0	0	0	0	0	0	0	0	0	800	0	0
4.22507	0	0	0	0	0	0	0	0	0	0	0	0
4.25613	0	0	0	0	0	0	0	0	0	0	0	0
4.2872	0	0	0	0	0	0	0	0	0	0	0	800
4.31827	0	0	0	0	0	0	0	0	0	0	0	800
4.34933	0	0	0	0	0	0	0	0	0	0	0	0
4.3804	0	0	0	0	0	0	0	400	0	0	0	0
4.41147	0	0	0	0	0	0	0	0	0	0	0	0
4.44253	0	0	0	0	0	0	0	0	0	0	0	0
4.4736	0	0	0	0	0	0	0	0	0	0	0	0
4.50467	0	0	0	0	0	0	0	0	0	0	0	0
4.53573	0	0	0	0	0	0	0	0	0	0	0	0
4.5668	0	0	0	0	0	0	0	0	0	0	0	0
4.59787	0	0	0	0	0	0	0	0	0	0	0	0
4.62893	0	0	0	0	0	0	0	0	0	0	0	0
4.66	0	0	0	0	0	0	0	0	0	0	0	0
4.69107	0	0	0	0	0	0	0	0	0	0	0	400
4.72213	0	0	0	0	0	0	0	0	0	0	0	0
4.7532	0	0	0	0	0	0	0	0	0	400	0	0
4.78427	0	0	0	0	0	0	0	0	0	0	0	0
4.81533	0	0	0	0	0	0	0	0	0	0	0	0
4.8464	0	0	0	0	0	0	0	0	0	0	0	0
4.87747	0	0	0	0	0	0	0	0	0	0	0	0
4.90853	0	0	0	0	0	0	0	0	0	0	0	0
4.9396	0	0	0	0	0	0	0	0	0	0	0	0
4.97067	0	0	0	0	0	0	0	0	0	0	0	0
5.00173	0	0	0	0	0	0	0	0	0	0	0	0
5.0328	0	0	0	0	0	0	0	0	0	0	0	0
5.06387	0	0	0	0	0	0	0	0	0	0	0	0
5.09493	0	0	0	0	0	0	0	0	0	400	0	0
5.126	0	0	0	0	0	0	0	0	0	0	0	0
5.15707	0	0	0	0	0	0	0	0	0	800	0	0
5.18813	0	0	0	0	0	0	0	0	0	0	0	0
5.2192	0	0	0	0	0	0	0	0	0	0	0	0
5.25027	0	0	0	0	0	0	0	0	0	0	0	0
5.28133	0	0	0	0	0	0	0	0	0	0	0	0
5.3124	0	0	0	0	0	0	0	0	0	0	0	400
5.34347	0	0	0	0	0	0	0	0	0	0	0	400
5.37453	0	0	0	0	0	0	0	0	0	0	0	0
5.4056	0	0	0	0	0	0	0	0	0	0	0	0
5.43667	0	0	0	0	0	0	0	0	0	0	0	200
5.46773	0	0	0	0	0	0	0	0	0	0	0	200
5.4988	0	0	0	0	0	0	0	0	0	0	0	200
5.52987	0	0	0	0	0	0	0	0	0	0	0	0
5.56093	0	0	0	0	0	0	0	0	0	0	0	0
5.592	0	0	0	0	0	0	0	0	0	0	0	0
5.62307	200	0	0	0	0	0	0	0	0	0	0	0
5.65413	0	0	0	0	0	0	0	0	0	0	0	0
5.6852	0	0	0	0	0	0	0	0	0	0	0	0
5.71627	0	0	0	0	0	0	0	0	0	0	0	0
5.74733	0	0	0	0	0	0	0	0	0	0	0	0
5.7784	0	0	0	0	0	0	0	0	0	0	0	0
5.80947	0	0	0	0	0	0	0	0	0	0	0	0
5.84053	0	0	0	0	0	0	0	0	0	0	0	0
5.8716	0	0	0	0	0	0	0	0	0	0	0	0
5.90267	0	0	0	0	0	0	0	0	0	0	0	0
5.93373	0	0	0	0	0	0	0	0	0	0	0	0
5.9648	0	0	0	0	0	0	0	0	0	0	0	0
5.99587	0	0	0	0	0	0	0	0	0	0	0	0
6.02693	0	0	0	0	0	0	0	0	0	0	0	0
6.058	0	0	0	0	0	0	0	0	0	0	0	0
6.08907	0	0	0	0	0	0	0	0	0	0	0	0
6.12013	0	0	0	0	0	0	0	0	0	0	0	600
6.1512	0	0	0	0	0	0	0	0	0	0	0	0
6.18227	0	0	0	0	0	0	0	0	0	0	0	0
6.21333	0	0	0	0	0	400	0	0	0	0	0	0
6.2444	0	0	0	0	0	0	0	0	0	0	0	0
6.27547	0	0	0	0	0	0	0	0	0	0	0	0
6.30653	0	0	0	0	0	0	0	0	0	0	0	0
6.3376	0	0	0	0	0	0	0	0	0	0	0	0
6.36867	0	0	0	0	0	0	0	0	0	0	400	0
6.39973	0	0	0	0	0	0	0	0	0	0	400	0
6.4308	0	0	0	0	0	0	0	0	0	0	0	0
6.46187	0	0	0	0	0	0	0	0	0	0	0	0
6.49293	0	0	0	0	0	0	0	0	0	0	0	0
6.524	0	0	0	0	0	0	0	0	0	0	0	0
6.55507	0	0	0	0	0	0	0	0	0	0	0	0
6.58613	0	0	0	0	0	0	0	0	0	0	0	400
6.6172	0	0	0	0	0	0	0	0	0	0	0	400
6.64827	0	0	0	0	0	0	0	0	0	0	0	0
6.67933	0	0	0	0	0	0	0	0	0	0	0	0
6.7104	0	0	0	0	0	0	0	0	0	0	0	0
6.74147	0	0	0	0	0	0	0	0	0	0	0	0
6.77253	0	0	0	0	0	0	0	0	0	0	0	0
6.8036	0	0	0	0	0	0	0	0	0	0	0	0
6.83467	0	0	0	0	0	0	0	0	0	0	0	0
6.86573	0	0	0	0	0	0	0	0	0	0	0	0
6.8968	0	0	0	0	0	0	0	0	0	0	0	0
6.92787	0	0	0	0	0	0	0	0	0	0	0	0
6.95893	0	0	0	0	0	0	0	0	0	0	0	0
6.99	0	0	0	0	0	0	0	0	0	0	0	0
7.02107	0	0	0	0	0	0	0	0	0	0	0	0
7.05213	0	0	0	0	0	0	0	0	0	0	0	0
7.0832	0	0	0	0	0	0	0	0	0	0	0	0
7.11427	0	0	0	0	0	0	0	0	0	0	0	0
7.14533	0	0	0	0	0	0	0	0	0	0	0	200
7.1764	0	0	0	0	0	0	0	0	0	0	0	200
7.20747	0	0	0	0	0	0	0	0	0	0	0	0
7.23853	0	0	0	0	0	0	0	0	0	0	0	0
7.2696	0	0	0	0	0	0	0	0	0	0	0	0
7.30067	0	0	0	0	0	0	0	0	0	0	0	0
7.33173	0	0	0	0	0	0	0	0	0	0	0	0
7.3628	0	0	0	0	0	0	0	0	0	0	0	0
7.39387	0	0	0	0	0	0	0	0	0	0	0	0
7.42493	0	0	0	0	0	0	0	0	0	0	0	400
7.456	0	0	0	0	0	0	0	0	0	0	0	400
7.48707	0	0	0	0	0	0	0	0	0	0	0	0
7.51813	0	0	0	0	0	0	0	0	0	0	0	0
7.5492	0	0	0	0	0	0	0	0	0	0	0	0
7.58027	0	0	0	0	0	0	0	0	0	0	0	0
7.61133	0	0	0	0	0	0	0	0	0	0	0	0
7.6424	0	0	0	0	0	0	0	0	0	0	0	0
7.67347	0	0	0	0	0	0	0	0	0	0	0	0
7.70453	0	0	0	0	0	0	0	0	0	0	0	0
7.7356	0	0	0	0	0	0	0	0	0	0	0	0
7.76667	0	0	0	0	0	0	0	0	0	0	0	0
7.79773	0	0	0	0	0	0	0	0	0	0	0	0
7.8288	0	0	0	0	0	800	0	0	0	0	0	0
7.85987	0	0	0	0	0	800	0	0	0	0	0	0
7.89093	0	0	0	0	0	0	0	0	0	0	0	0
7.922	0	0	0	0	0	0	0	0	0	0	0	0
7.95307	0	0	0	0	0	0	0	0	0	0	0	0
7.98413	0	0	0	0	0	0	0	0	0	0	0	0
8.0152	0	0	0	0	0	0	0	0	0	0	0	0
8.04627	0	0	0	0	0	0	0	0	0	0	400	0
8.07733	0	0	0	0	0	0	0	0	0	0	0	0
8.1084	0	0	0	0	0	0	0	0	0	0	0	0
8.13947	0	0	0	0	0	0	0	0	0	0	0	0
8.17053	0	0	0	0	0	0	0	0	0	0	0	0
8.2016	0	0	0	0	0	0	0	0	0	0	0	0
8.23267	0	0	0	0	0	0	0	0	0	0	0	0
8.26373	0	0	0	0	0	0	0	0	0	0	0	0
8.2948	0	0	0	0	0	0	0	0	0	0	0	0
8.32587	0	0	0	0	0	0	0	0	0	0	0	0
8.35693	0	0	0	0	0	0	0	0	0	0	0	0
8.388	0	0	0	0	0	0	0	0	0	0	0	0
8.41907	0	0	0	0	0	0	0	0	0	0	0	0
8.45013	0	0	0	0	0	0	0	0	0	0	0	0
8.4812	0	0	0	0	0	0	0	0	0	0	0	0
8.51227	0	0	0	0	0	0	0	0	0	0	0	0
8.54333	0	0	0	0	0	0	0	0	0	0	0	0
8.5744	0	0	0	0	0	0	0	0	0	0	0	0
8.60547	0	0	0	0	0	0	0	0	0	0	0	600
8.63653	0	0	0	0	0	0	0	0	0	0	0	600
8.6676	0	0	0	0	0	0	0	0	0	0	0	0
8.69867	0	0	0	0	0	0	0	0	0	0	0	0
8.72973	0	0	0	0	0	0	0	0	0	0	0	0
8.7608	0	0	0	0	0	0	0	0	0	0	0	0
8.79187	0	0	0	0	0	0	0	0	0	0	0	0
8.82293	0	0	0	0	0	400	0	0	0	0	0	0
8.854	0	0	0	0	0	400	0	0	0	0	0	0
8.88507	0	0	0	0	0	200	0	0	0	0	0	0
8.91613	0	0	0	0	0	0	0	0	0	0	0	0
8.9472	0	0	0	0	0	0	0	0	0	0	0	0
8.97827	0	0	0	0	0	0	0	0	0	0	0	0
9.00933	0	0	0	0	0	0	0	0	0	0	0	0
9.0404	0	0	0	0	0	0	0	0	0	0	0	0
9.07147	0	0	0	0	0	0	0	0	0	0	0	0
9.10253	0	0	0	0	0	200	0	0	0	0	0	0
9.1336	0	0	0	0	0	200	0	0	0	0	0	0
9.16467	0	0	0	0	0	200	0	0	0	0	0	0
9.19573	0	0	0	0	0	0	0	0	0	0	0	0
9.2268	0	0	0	0	0	0	0	0	0	0	0	0
9.25787	0	0	0	0	0	0	0	0	0	0	0	0
9.28893	0	0	0	0	0	0	0	0	0	0	0	0
9.32	0	0	0	0	0	0	0	0	0	0	0	0
9.35107	0	0	0	0	0	0	0	0	0	0	0	0
9.38213	0	0	0	0	0	0	0	0	0	0	0	0
9.4132	0	0	0	0	0	0	0	0	0	0	0	0
9.44427	0	0	0	0	0	0	0	0	0	0	0	0
9.47533	0	0	0	0	0	0	0	0	0	0	0	0
9.5064	0	0	0	0	0	0	0	0	0	0	0	0
9.53747	0	0	0	0	0	0	0	0	0	0	0	0
9.56853	0	0	0	0	0	0	0	0	0	0	0	0
9.5996	0	0	0	0	0	0	0	0	0	0	0	0
9.63067	0	0	0	0	0	0	0	0	0	0	0	0
9.66173	0	0	0	0	0	200	0	0	0	0	0	0
9.6928	0	0	0	0	0	400	0	0	0	0	0	0
9.72387	0	0	0	0	0	400	0	0	0	0	0	0
9.75493	0	0	0	0	0	0	0	0	0	0	0	0
9.786	0	0	0	0	0	0	0	0	0	0	0	0
9.81707	0	0	0	0	0	0	0	0	0	0	0	0
9.84813	0	0	0	0	0	0	0	0	0	0	0	0
9.8792	0	0	0	0	0	0	0	0	0	0	0	0
9.91027	0	0	0	0	0	0	0	0	0	0	0	0
9.94133	0	0	0	0	0	0	0	0	0	0	0	0
9.9724	0	0	0	0	0	0	0	0	0	0	0	0
10.0035	0	0	0	0	0	0	0	0	0	0	0	0
10.0345	0	0	0	0	0	0	0	0	0	0	0	0
10.0656	0	0	0	0	0	0	0	0	0	0	200	0
10.0967	0	0	0	0	0	0	0	0	0	0	400	0
10.1277	0	0	0	0	0	0	0	0	0	0	400	0
10.1588	0	0	0	0	0	0	0	0	0	0	400	0
10.1899	0	0	0	0	0	0	0	0	0	0	0	0
10.2209	0	0	0	0	0	0	0	0	0	0	0	0
10.252	0	0	0	0	0	0	0	0	0	0	0	0
10.2831	0	0	0	0	0	0	0	0	0	0	400	0
10.3141	0	0	0	0	0	0	0	0	0	0	400	0
10.3452	0	0	0	0	0	0	0	0	0	0	0	0
10.3763	0	0	0	0	0	0	0	0	0	0	0	0
10.4073	0	0	0	0	0	0	0	0	0	0	0	0
10.4384	0	0	0	0	0	0	0	0	0	0	0	0
10.4695	0	0	0	0	0	0	0	0	0	0	0	0
10.5005	0	0	0	0	0	0	0	0	0	0	0	0
10.5316	0	0	0	0	0	0	0	0	0	0	0	0
10.5627	0	0	0	0	0	0	0	0	0	0	0	0
10.5937	0	0	0	0	0	0	0	0	0	0	0	0
10.6248	0	0	0	0	0	0	0	0	0	0	0	0
10.6559	0	0	0	0	0	0	0	0	0	0	0	0
10.6869	0	0	0	0	0	0	0	0	0	0	0	0
10.718	0	0	0	0	0	0	0	0	0	0	0	0
10.7491	0	0	0	0	0	0	0	0	0	0	0	0
10.7801	0	0	0	0	0	0	0	0	0	0	0	0
10.8112	0	0	0	0	0	0	0	0	0	0	0	200
10.8423	0	0	0	0	0	0	0	0	0	0	0	0
10.8733	0	0	0	0	0	0	0	0	0	0	0	0
10.9044	0	0	0	0	0	0	0	0	0	0	0	0
10.9355	0	0	0	0	0	0	0	0	0	0	0	0
10.9665	0	0	0	0	0	0	0	0	0	0	0	0
10.9976	0	0	0	0	0	0	0	0	0	0	0	0
11.0287	0	0	0	0	0	0	0	0	0	0	0	0
11.0597	0	0	0	0	0	0	0	0	0	0	0	0
11.0908	0	0	0	0	0	0	0	0	0	0	0	400
11.1219	0	0	0	0	0	0	0	0	0	0	0	400
11.1529	0	0	0	0	0	0	0	0	0	0	0	0
11.184	0	0	0	0	0	0	0	0	0	0	0	0
11.2151	0	0	0	0	0	0	0	0	0	0	0	0
11.2461	0	0	0	0	0	0	0	0	0	0	0	0
11.2772	0	0	0	0	0	0	0	0	0	0	0	400
11.3083	0	0	0	0	0	0	0	0	0	0	0	0
11.3393	0	0	0	0	0	0	0	0	0	0	0	0
11.3704	0	0	0	0	0	0	0	0	0	0	0	0
11.4015	0	0	0	0	0	0	0	0	0	0	0	0
11.4325	0	0	0	0	0	0	0	0	0	0	0	0
11.4636	0	0	0	0	0	0	0	0	0	0	0	0
11.4947	0	0	0	0	0	0	0	0	0	0	0	0
11.5257	0	0	0	0	0	0	0	0	0	0	400	0
11.5568	0	0	0	0	0	0	0	0	0	0	400	0
11.5879	0	0	0	0	0	0	0	0	0	800	0	0
11.6189	0	0	0	0	0	0	0	0	0	800	0	0
11.65	0	0	0	0	0	0	0	0	0	400	0	0
11.6811	0	0	0	0	0	0	0	0	0	0	0	0
11.7121	0	0	0	0	0	0	0	0	0	0	0	0
11.7432	0	0	0	0	0	0	0	0	0	0	0	0
11.7743	0	0	0	0	0	0	0	0	0	0	0	0
11.8053	0	0	0	0	0	0	0	0	0	0	0	0
11.8364	0	0	0	0	0	0	0	0	0	0	0	0
11.8675	0	0	0	0	0	0	0	0	0	0	0	0
11.8985	0	0	0	0	0	0	0	0	0	0	0	0
11.9296	0	0	0	0	0	0	0	0	0	0	0	0
11.9607	0	0	0	0	0	0	0	0	0	0	0	0
11.9917	0	0	0	0	0	0	0	0	0	0	0	0
12.0228	0	0	0	0	0	0	0	0	0	0	0	0
12.0539	0	0	0	0	0	0	0	0	0	0	0	0
12.0849	0	0	0	0	0	0	0	0	0	0	0	0
12.116	0	0	0	0	0	0	0	0	0	0	0	0
12.1471	0	0	0	0	0	0	0	0	0	0	0	0
12.1781	0	0	0	0	0	0	0	0	0	0	0	0
12.2092	0	0	0	0	0	0	0	0	0	0	0	0
12.2403	0	0	0	0	0	0	0	0	0	400	0	0
12.2713	0	0	0	0	0	0	0	0	0	400	0	0
12.3024	0	0	0	0	0	0	0	0	0	0	0	0
12.3335	0	0	0	0	0	0	0	0	0	0	0	0
12.3645	0	0	0	0	0	0	0	0	0	0	0	0
12.3956	0	0	0	0	0	0	0	0	0	0	0	0
12.4267	0	0	0	0	0	0	0	0	0	0	0	0
12.4577	0	0	0	0	0	0	0	0	0	0	0	0
12.4888	0	0	0	0	0	0	0	0	0	0	0	0
12.5199	0	0	0	0	0	0	0	0	0	0	0	0
12.5509	0	0	0	0	0	400	0	0	0	0	0	0
12.582	0	0	0	0	0	400	0	0	0	0	0	0
12.6131	0	0	0	0	0	0	0	0	0	0	0	0
12.6441	0	0	0	0	0	0	0	0	0	0	0	0
12.6752	0	0	0	0	0	0	0	0	0	0	0	0
12.7063	0	0	0	0	0	0	0	0	0	0	0	0
12.7373	0	0	0	0	0	0	0	0	0	0	0	0
12.7684	0	0	0	0	0	0	0	0	0	0	0	0
12.7995	0	0	0	0	0	600	0	0	0	0	0	0
12.8305	0	0	0	0	0	600	0	0	0	0	0	0
12.8616	0	0	0	0	0	400	0	0	0	0	0	0
12.8927	0	0	0	0	0	0	0	0	0	0	0	0
12.9237	0	0	0	0	0	0	0	0	0	0	0	0
12.9548	0	0	0	0	0	0	0	0	0	0	0	0
12.9859	0	0	0	0	0	0	0	0	0	0	0	0
13.0169	0	0	0	0	0	0	0	0	0	0	0	0
13.048	0	0	0	0	0	0	0	0	0	0	0	0
13.0791	0	0	0	0	0	0	0	0	0	0	0	0
13.1101	0	0	0	0	0	0	0	0	0	0	0	0
13.1412	0	0	0	0	0	0	0	0	0	0	0	0
13.1723	0	0	0	0	0	0	0	0	0	0	0	0
13.2033	0	0	0	0	0	0	0	0	0	0	0	0
13.2344	0	0	0	0	0	0	0	0	0	0	0	0
13.2655	0	0	0	0	0	0	0	0	0	0	0	0
13.2965	0	0	0	0	0	0	0	0	0	0	0	0
13.3276	0	0	0	0	0	0	0	0	0	0	0	0
13.3587	0	0	0	0	0	0	0	0	0	0	0	0
13.3897	0	0	0	0	0	0	0	0	0	0	0	0
13.4208	0	0	0	0	0	800	0	0	0	0	0	0
13.4519	0	0	0	0	0	0	0	0	0	0	0	0
13.4829	0	0	0	0	0	0	0	0	0	0	0	0
13.514	0	0	0	0	0	0	0	0	0	0	0	0
13.5451	0	0	0	0	0	0	0	0	0	0	0	0
13.5761	0	0	0	0	0	0	0	0	0	0	0	0
13.6072	0	0	0	0	0	0	0	0	0	0	0	0
13.6383	0	0	0	0	0	0	0	0	0	0	0	0
13.6693	0	0	0	0	0	0	0	0	0	0	0	0
13.7004	0	0	0	0	0	400	0	0	0	0	0	0
13.7315	0	0	0	0	0	600	0	0	0	0	0	0
13.7625	0	0	0	0	0	600	0	0	0	0	0	0
13.7936	0	0	0	0	0	0	0	0	0	0	400	0
13.8247	0	0	0	0	0	0	0	0	0	0	0	0
13.8557	0	0	0	0	0	0	0	0	0	0	0	0
13.8868	0	0	0	0	0	0	0	0	0	0	0	0
13.9179	0	0	0	0	0	0	0	0	0	0	0	0
13.9489	0	0	0	0	0	200	0	0	0	0	0	0
13.98	0	0	0	0	0	200	0	0	0	0	0	0
14.0111	0	0	0	0	0	0	0	0	0	0	0	0
14.0421	0	0	0	0	0	0	0	0	0	0	0	0
14.0732	0	0	0	0	0	0	0	0	0	0	0	0
14.1043	0	0	0	0	0	0	0	0	0	0	0	0
14.1353	0	0	0	0	0	0	0	0	0	0	0	0
14.1664	0	0	0	0	0	0	0	0	0	0	0	0
14.1975	0	0	0	0	0	0	0	0	0	0	0	0
14.2285	0	0	0	0	0	0	0	0	0	0	0	0
14.2596	0	0	0	0	0	0	0	0	0	0	0	0
14.2907	0	0	0	0	0	0	0	0	0	0	0	0
14.3217	0	0	0	0	0	0	0	0	0	0	0	0
14.3528	0	0	0	0	0	0	0	0	0	0	0	0
14.3839	0	0	0	0	0	0	0	0	0	0	0	0
14.4149	0	0	0	0	0	0	0	0	0	0	0	0
14.446	0	0	0	0	0	0	0	0	0	0	0	0
14.4771	0	0	0	0	0	0	0	0	0	0	0	0
14.5081	0	0	0	0	0	0	0	0	0	0	0	0
14.5392	0	0	0	0	0	0	0	0	0	0	0	0
14.5703	0	0	0	0	0	0	0	0	0	0	0	0
14.6013	0	0	0	0	0	0	0	0	0	0	0	0
14.6324	0	0	0	0	0	0	0	0	0	0	0	0
14.6635	0	0	0	0	0	0	0	0	0	0	0	0
14.6945	0	0	0	0	0	0	0	0	0	0	0	0
14.7256	0	0	0	0	0	0	0	0	0	0	0	0
14.7567	0	0	0	0	0	0	0	0	0	0	0	0
14.7877	0	0	0	0	0	0	0	0	0	0	0	0
14.8188	0	0	0	0	0	0	0	0	0	0	0	0
14.8499	0	0	0	0	0	0	0	0	0	0	0	0
14.8809	0	0	0	0	0	0	0	0	0	0	0	0
14.912	0	0	0	0	0	0	0	0	0	0	0	0
14.9431	0	0	0	0	0	0	0	0	0	0	0	0
14.9741	0	0	0	0	0	0	0	0	0	200	0	0
15.0052	0	0	0	0	0	0	0	0	0	200	0	0
15.0363	0	0	0	0	0	0	0	0	0	200	0	0
15.0673	0	0	0	0	0	200	0	0	0	0	0	0
15.0984	0	0	0	0	0	800	0	0	0	0	0	0
15.1295	0	0	0	0	0	1600	0	0	0	0	0	0
15.1605	0	0	0	0	0	1600	0	0	0	0	0	0
15.1916	0	0	0	0	0	400	0	0	0	0	0	0
15.2227	0	0	0	0	0	0	0	0	0	0	0	0
15.2537	0	0	0	0	0	0	0	0	0	0	0	0
15.2848	0	0	0	0	0	0	0	0	0	0	0	0
15.3159	0	0	0	0	0	0	0	0	0	0	0	0
15.3469	0	0	0	0	0	0	0	0	0	0	0	0
15.378	0	0	0	0	0	0	0	0	0	0	0	0
15.4091	0	0	0	0	0	0	0	0	0	0	0	0
15.4401	0	0	0	0	0	0	0	0	0	0	0	0
15.4712	0	0	0	0	0	0	0	0	0	0	0	0
15.5023	0	0	0	0	0	0	0	0	0	0	0	0
15.5333	0	0	0	0	0	0	0	0	0	0	0	0
15.5644	0	0	0	0	0	0	0	0	0	0	0	0
15.5955	0	0	0	0	0	0	0	0	0	0	0	0
15.6265	0	0	0	0	0	400	0	0	0	0	0	0
15.6576	0	0	0	0	0	400	0	0	0	0	0	0
15.6887	0	0	0	0	0	0	0	0	0	0	0	0
15.7197	0	0	0	0	0	0	0	0	0	0	0	0
15.7508	0	0	0	0	0	0	0	0	0	0	0	0
15.7819	0	0	0	0	0	0	0	0	0	0	0	0
15.8129	0	0	0	0	0	0	0	0	0	0	0	0
15.844	0	0	0	0	0	0	0	0	0	0	0	0
15.8751	0	0	0	0	0	0	0	0	0	0	0	0
15.9061	0	0	0	0	0	0	0	0	0	0	0	0
15.9372	0	0	0	0	0	0	0	0	0	0	0	0
15.9683	0	0	0	0	0	0	0	0	0	0	0	0
15.9993	0	0	0	0	0	0	0	0	0	0	0	0
16.0304	0	0	0	0	0	0	0	0	0	0	0	0
16.0615	0	0	0	0	0	0	0	0	0	0	0	0
16.0925	0	0	0	0	0	0	0	0	0	0	0	0
16.1236	0	0	0	0	0	0	0	0	0	0	0	0
16.1547	0	0	0	0	0	0	0	0	0	0	0	0
16.1857	0	0	0	0	0	0	0	0	0	0	0	0
16.2168	0	0	0	0	0	0	0	0	0	0	0	0
16.2479	0	0	0	0	0	0	0	0	0	0	0	0
16.2789	0	0	0	0	0	0	0	0	0	0	0	0
16.31	0	0	0	0	0	0	0	0	0	0	0	0
16.3411	0	0	0	0	0	0	0	0	0	0	0	0
16.3721	0	0	0	0	0	0	0	0	0	0	800	0
16.4032	0	0	0	0	0	0	0	0	0	0	800	0
16.4343	0	0	0	0	0	0	0	0	0	0	400	0
16.4653	0	0	0	0	0	0	0	0	0	0	0	0
16.4964	0	0	0	0	0	0	0	0	0	0	0	0
16.5275	0	0	0	0	0	0	0	0	0	0	0	0
16.5585	0	0	0	0	0	0	0	0	0	0	0	0
16.5896	0	0	0	0	0	0	0	0	0	0	200	0
16.6207	0	0	0	0	0	0	0	0	0	0	200	0
16.6517	0	0	0	0	0	0	0	0	0	0	0	0
16.6828	0	0	0	0	0	0	0	0	0	0	0	0
16.7139	0	0	0	0	0	0	0	0	0	0	0	0
16.7449	0	0	0	0	0	0	0	0	0	0	0	0
16.776	0	0	0	0	0	0	0	0	0	0	0	0
16.8071	0	0	0	0	0	0	0	0	0	0	0	0
16.8381	0	0	0	0	0	0	0	0	0	0	0	0
16.8692	0	0	0	0	0	0	0	0	0	0	0	0
16.9003	0	0	0	0	0	0	0	0	0	0	0	0
16.9313	0	0	0	0	0	0	0	0	0	0	0	0
16.9624	0	0	0	0	0	0	0	0	0	0	0	400
16.9935	0	0	0	0	0	0	0	0	0	0	0	400
17.0245	0	0	0	0	0	0	0	0	0	0	0	0
17.0556	0	0	0	0	0	0	0	0	0	0	0	0
17.0867	0	0	0	0	0	0	0	0	0	0	0	0
17.1177	0	0	0	0	0	600	0	0	0	0	200	0
17.1488	0	0	0	0	0	0	0	0	0	0	200	0
17.1799	0	0	0	0	0	0	0	0	0	0	400	0
17.2109	0	0	0	0	0	0	0	0	0	0	400	0
17.242	0	0	0	0	0	0	0	0	0	0	0	0
17.2731	0	0	0	0	0	0	0	0	0	0	0	0
17.3041	0	0	0	0	0	0	0	0	0	0	0	0
17.3352	0	0	0	0	0	0	0	0	0	0	0	0
17.3663	0	0	0	0	0	0	0	0	0	0	0	0
17.3973	0	0	0	0	0	0	0	0	0	0	800	0
17.4284	0	0	0	0	0	0	0	0	0	0	800	0
17.4595	0	0	0	0	0	0	0	0	0	0	0	0
17.4905	0	0	0	0	0	0	0	0	0	0	0	0
17.5216	0	0	0	0	0	600	0	0	0	200	0	0
17.5527	0	0	0	0	0	0	0	0	0	200	0	0
17.5837	0	0	0	0	0	1200	0	0	0	0	0	0
17.6148	0	0	0	0	0	0	0	0	0	0	0	400
17.6459	0	0	0	0	0	0	0	0	0	0	0	0
17.6769	0	0	0	0	0	0	0	0	0	0	0	0
17.708	0	0	0	0	0	400	0	0	0	0	0	0
17.7391	0	0	0	0	0	400	0	0	0	0	0	0
17.7701	0	0	0	0	0	400	0	0	0	0	0	0
17.8012	0	0	0	0	0	200	0	0	0	0	0	0
17.8323	0	0	0	0	0	200	0	0	0	200	600	0
17.8633	0	0	0	0	0	0	0	0	0	200	0	0
17.8944	0	0	0	0	0	0	0	0	0	0	0	0
17.9255	0	0	0	0	0	0	0	0	0	0	0	0
17.9565	0	0	0	0	0	0	0	0	0	0	600	200
17.9876	0	0	0	0	0	0	0	0	0	0	1600	0
18.0187	0	0	0	0	0	0	0	0	0	0	1600	0
18.0497	0	0	0	0	0	0	0	0	0	0	0	0
18.0808	0	0	0	0	0	0	0	0	0	0	0	0
18.1119	0	0	0	0	0	0	0	0	0	0	0	0
18.1429	0	0	0	0	0	0	0	0	0	0	0	0
18.174	0	0	0	0	0	0	0	0	0	0	0	0
18.2051	0	0	0	0	0	0	0	0	0	0	0	1000
18.2361	0	0	0	0	0	0	0	0	0	0	0	200
18.2672	0	0	0	0	0	0	0	0	0	0	0	400
18.2983	0	0	0	0	0	0	0	0	0	0	600	400
18.3293	0	0	0	0	0	0	0	0	0	0	1200	400
18.3604	0	0	0	0	0	0	0	0	0	0	600	400
18.3915	0	0	0	0	0	0	0	0	0	0	400	400
18.4225	0	0	0	0	0	0	0	0	0	0	200	800
18.4536	0	0	0	0	0	0	0	0	0	0	0	0
18.4847	0	0	0	0	0	0	0	0	0	0	0	400
18.5157	0	0	0	0	0	0	0	0	0	0	0	200
18.5468	0	0	0	0	0	0	0	0	0	0	0	200
18.5779	0	0	0	0	0	0	0	0	0	0	0	0
18.6089	0	0	0	0	0	0	0	0	0	0	0	0
18.64	0	0	0	0	0	0	0	0	0	0	0	400
18.6711	0	0	0	0	0	0	0	0	0	0	0	400
18.7021	0	0	0	0	0	0	0	0	0	200	0	400
18.7332	0	0	0	0	0	0	0	0	0	0	0	0
18.7643	0	0	0	0	0	0	0	0	0	0	0	0
18.7953	0	0	0	0	0	0	0	0	0	0	0	0
18.8264	0	0	0	0	0	0	0	0	0	200	0	0
18.8575	0	0	0	0	0	0	0	0	0	600	0	0
18.8885	0	0	0	0	0	0	0	0	0	600	0	0
18.9196	0	0	0	0	0	0	0	0	0	0	0	0
18.9507	0	0	0	0	0	0	0	0	0	0	0	0
18.9817	0	0	0	0	0	0	0	0	0	400	0	0
19.0128	0	0	0	0	0	0	0	0	0	400	0	0
19.0439	0	0	0	0	0	0	0	0	0	0	0	0
19.0749	0	0	0	0	0	0	0	0	0	0	0	0
19.106	0	0	0	0	0	0	0	0	0	400	200	0
19.1371	0	0	0	0	0	0	0	0	0	400	200	0
19.1681	0	0	0	0	0	0	0	0	0	0	200	0
19.1992	0	0	0	0	0	0	0	0	0	0	0	0
19.2303	0	0	0	0	0	0	0	0	0	0	0	0
19.2613	0	0	0	0	0	0	0	0	0	0	400	0
19.2924	0	0	0	0	0	0	0	0	0	0	400	0
19.3235	0	0	0	0	0	0	0	0	0	0	400	1200
19.3545	0	0	0	0	0	0	0	0	0	0	0	0
19.3856	0	0	0	0	0	0	0	0	0	0	400	0
19.4167	0	0	0	0	0	0	0	0	0	0	400	0
19.4477	0	0	0	0	0	0	0	0	0	0	400	0
19.4788	0	0	0	0	0	0	0	0	0	0	400	0
19.5099	0	0	0	0	0	0	0	0	0	0	0	0
19.5409	0	0	0	0	0	0	0	0	0	0	0	0
19.572	0	0	0	0	0	0	0	0	0	0	0	0
19.6031	0	0	0	0	0	0	0	0	0	0	600	0
19.6341	0	0	0	0	0	0	0	0	0	0	0	0
19.6652	0	0	0	0	0	0	0	0	0	0	0	0
19.6963	0	0	0	0	1600	400	0	0	0	400	0	0
19.7273	0	0	0	0	0	400	0	0	0	800	0	0
19.7584	0	0	0	0	0	0	0	0	0	800	200	0
19.7895	0	0	0	0	0	0	0	0	0	200	800	0
19.8205	0	0	0	0	0	0	0	0	0	0	800	800
19.8516	0	0	0	0	0	0	0	0	0	200	800	800
19.8827	0	0	0	0	0	400	0	0	0	0	400	800
19.9137	0	0	0	0	0	400	0	800	0	200	400	0
19.9448	0	0	0	0	0	400	0	0	0	0	800	800
19.9759	0	0	0	0	0	0	0	0	0	0	800	0
20.0069	0	0	0	0	0	0	0	0	0	0	800	0
20.038	0	0	0	0	0	0	0	0	0	0	0	0
20.0691	1200	0	0	0	0	0	0	0	0	0	0	0
20.1001	1200	0	0	0	0	0	0	0	0	0	0	0
20.1312	400	0	0	0	0	0	0	0	0	0	400	0
20.1623	200	0	0	0	0	0	0	0	0	800	400	0
20.1933	200	0	0	0	0	0	0	0	0	800	1000	0
20.2244	200	0	0	0	0	200	0	0	0	800	0	0
20.2555	0	0	0	0	0	400	0	0	0	800	0	0
20.2865	0	0	0	0	0	400	0	0	0	1200	0	0
20.3176	0	0	0	0	0	400	0	0	0	1200	200	0
20.3487	0	0	0	0	0	0	0	0	0	1200	1200	0
20.3797	0	0	0	0	0	0	0	0	0	1200	3000	0
20.4108	0	0	0	0	0	0	0	0	0	800	3000	0
20.4419	0	0	0	0	0	200	0	0	0	1800	3000	0
20.4729	0	0	0	0	0	0	0	0	0	1800	2600	400
20.504	0	0	0	0	0	0	0	0	0	2200	2600	0
20.5351	0	0	0	0	0	0	0	0	0	3601	2600	0
20.5661	0	0	0	0	0	200	0	0	0	3601	2400	0
20.5972	400	0	0	0	600	2200	0	0	0	1600	3200	0
20.6283	400	0	0	0	0	2200	0	0	0	1400	800	0
20.6593	0	0	0	0	0	2200	0	0	0	0	800	0
20.6904	0	0	0	0	0	2000	0	0	0	0	0	0
20.7215	0	0	0	0	0	1600	400	0	0	0	0	0
20.7525	0	0	0	0	0	1400	400	0	0	400	0	0
20.7836	1600	0	0	0	0	600	0	0	0	400	0	0
20.8147	1600	0	0	0	0	200	0	0	0	400	400	0
20.8457	0	0	0	0	0	200	0	0	0	400	400	0
20.8768	0	0	0	0	0	200	0	0	0	600	400	0
20.9079	0	0	0	0	0	0	0	0	0	0	0	0
20.9389	0	0	0	0	0	200	0	0	0	0	0	0
20.97	0	0	0	0	0	200	400	0	0	0	400	0
21.0011	0	0	0	0	0	200	400	0	0	400	400	0
21.0321	0	0	800	0	0	0	0	0	0	800	1600	0
21.0632	0	0	800	0	0	0	0	0	0	800	1600	1600
21.0943	0	0	0	0	0	0	0	0	0	400	1800	1600
21.1253	0	0	0	0	0	0	0	0	0	400	1800	0
21.1564	0	0	0	0	0	0	0	0	0	800	1800	0
21.1875	0	0	0	0	0	0	0	0	0	800	1600	0
21.2185	400	0	0	0	0	0	0	0	0	0	1200	0
21.2496	400	0	0	0	0	400	200	0	0	0	1200	0
21.2807	0	0	0	0	0	400	0	0	0	0	400	0
21.3117	0	0	0	0	0	0	0	0	0	0	0	0
21.3428	0	0	0	400	0	0	0	200	0	0	0	0
21.3739	400	0	0	7202	7402	4201	0	200	0	0	400	400
21.4049	1200	0	800	26417	7402	12204	0	0	0	0	400	0
21.436	1600	0	800	26417	7402	8802	0	0	0	0	200	400
21.4671	1600	0	600	15006	7401	8802	0	0	0	2000	200	0
21.4981	2400	0	0	10603	1200	1600	0	0	0	2000	400	0
21.5292	2400	0	0	8402	1200	1400	0	0	0	2600	800	0
21.5603	2000	0	0	2800	1200	1000	0	0	0	400	800	0
21.5913	800	0	0	2800	1400	1000	0	0	0	1400	1000	400
21.6224	400	0	0	1000	1600	0	0	0	0	1200	0	600
21.6535	400	0	0	2401	1600	0	0	0	0	1200	2800	600
21.6845	0	0	0	1000	0	1200	0	0	0	800	0	1000
21.7156	0	0	0	800	0	1200	0	0	0	0	2801	1000
21.7467	0	0	0	0	600	600	0	0	0	0	11405	1000
21.7777	0	0	0	0	600	600	0	0	0	400	11405	0
21.8088	0	0	0	0	1600	6201	0	0	0	400	7202	0
21.8399	0	0	0	0	1800	6201	0	0	0	400	7202	0
21.8709	0	0	0	0	1800	6201	0	0	0	200	5801	0
21.902	200	0	0	0	1000	4001	0	0	0	200	4601	0
21.9331	200	0	0	0	0	800	400	0	0	800	4401	800
21.9641	0	0	0	0	0	800	400	0	0	800	4601	800
21.9952	0	0	800	0	0	1600	400	0	0	1600	3600	200
22.0263	0	0	800	0	0	1600	0	0	0	2000	3600	0
22.0573	1200	0	0	0	0	1600	400	0	0	2000	3600	0
22.0884	1200	0	0	0	1800	0	0	0	0	3001	1000	0
22.1195	1600	0	0	0	2801	2000	0	0	0	3001	800	0
22.1505	0	0	0	800	3401	2000	0	0	0	2401	800	0
22.1816	0	0	0	400	3401	2400	0	0	0	2000	800	800
22.2127	0	0	0	400	3401	2400	0	0	0	1200	800	0
22.2437	0	0	0	400	3401	3000	400	400	0	800	800	0
22.2748	0	0	0	600	15806	11603	400	0	0	1200	1200	0
22.3059	0	0	0	1200	19409	11603	0	0	0	1200	1600	0
22.3369	0	0	0	600	19409	6401	0	0	0	1200	5402	0
22.368	0	0	0	0	20010	4601	0	0	0	1200	5402	0
22.3991	0	0	0	0	15006	4601	0	0	0	1000	1200	0
22.4301	0	0	0	0	15006	4001	0	0	0	400	1200	0
22.4612	0	0	0	0	3801	1600	0	0	0	1000	2801	0
22.4923	0	0	0	400	2401	1600	0	0	0	1000	2801	0
22.5233	0	0	0	0	2200	1200	400	0	800	1000	2801	400
22.5544	400	0	0	0	1800	1200	400	0	0	1400	2400	400
22.5855	800	0	0	0	400	1200	200	0	1600	400	2200	600
22.6165	800	0	0	0	0	1000	0	0	0	400	1400	600
22.6476	1600	0	0	0	0	1000	0	0	0	200	2200	600
22.6787	1600	0	0	0	1200	800	0	0	0	200	600	0
22.7097	2401	0	0	0	2000	800	0	0	0	0	600	2800
22.7408	2401	0	0	1600	3801	800	0	0	400	0	600	800
22.7719	800	0	0	2000	3000	400	400	0	800	800	1000	3001
22.8029	800	0	0	2000	4801	400	400	0	1400	800	1400	800
22.834	800	0	0	2000	3000	400	400	600	1400	0	1400	600
22.8651	800	0	0	1800	1400	1200	400	600	0	0	1400	600
22.8961	0	0	0	400	1200	1200	200	400	0	0	2401	600
22.9272	0	0	0	0	1200	600	200	400	0	600	2401	600
22.9583	400	0	0	0	400	600	200	1200	0	800	2000	600
22.9893	400	0	0	0	0	2000	0	1200	0	1200	1200	400
23.0204	0	0	0	0	400	3000	0	0	0	1200	2000	400
23.0515	0	0	0	0	1200	2000	0	0	0	800	1800	200
23.0825	400	0	0	0	1200	1800	0	0	0	0	1800	200
23.1136	1000	0	0	0	2000	400	0	0	0	0	600	200
23.1447	1000	0	0	200	2000	1000	0	0	0	0	600	600
23.1757	1000	0	0	800	1200	200	0	0	0	0	600	0
23.2068	1000	0	0	800	400	200	0	0	0	400	400	600
23.2379	1600	0	0	0	400	200	1200	0	0	400	400	600
23.2689	1600	0	0	0	200	200	0	0	0	400	400	600
23.3	1600	0	0	0	400	600	0	200	0	600	400	0
23.3311	1400	0	0	0	0	200	0	0	200	400	400	0
23.3621	1400	0	0	0	0	600	0	200	800	0	400	0
23.3932	600	0	0	0	0	200	0	600	1200	0	0	0
23.4243	1800	0	0	0	0	1200	0	600	800	400	600	0
23.4553	800	0	0	0	400	800	0	0	1000	1800	800	0
23.4864	800	0	0	0	400	1200	0	0	800	2000	800	0
23.5175	800	0	0	0	0	800	0	0	800	2000	800	0
23.5485	600	0	0	0	0	800	0	0	800	1000	2800	200
23.5796	600	0	0	0	0	800	0	0	400	1000	4601	800
23.6107	600	0	0	0	0	1200	400	0	400	1000	2800	1200
23.6417	600	0	0	0	0	1200	800	600	400	1600	2400	1200
23.6728	600	0	0	0	0	1000	1400	1600	5001	1000	2400	1200
23.7039	0	0	400	0	0	1000	1400	1800	5001	1600	1400	0
23.7349	0	0	400	0	200	3201	1400	4401	4400	1600	1400	0
23.766	0	0	0	0	200	3201	1400	1800	3401	1800	1400	0
23.7971	200	0	0	0	600	2400	600	3001	1800	1800	1400	1600
23.8281	600	0	0	0	400	1400	0	1600	1400	2400	1200	1400
23.8592	3600	0	400	0	600	400	0	1600	600	200	1200	1400
23.8903	3600	0	0	0	400	0	400	0	0	2400	1200	1400
23.9213	2000	0	1600	0	1200	0	400	0	0	2000	200	1000
23.9524	1400	0	0	0	0	200	400	0	0	2000	200	800
23.9835	1400	0	0	0	600	400	400	0	1600	1400	200	800
24.0145	1400	0	0	0	200	800	0	0	1600	200	1600	1000
24.0456	0	0	0	0	200	1400	0	0	1200	400	1600	1000
24.0767	0	0	0	0	200	1800	0	0	0	0	1600	600
24.1077	0	0	0	0	0	2401	0	0	0	400	400	0
24.1388	0	0	0	0	0	1800	400	0	0	0	600	0
24.1699	400	0	0	0	0	800	400	0	0	600	600	0
24.2009	800	0	0	0	0	800	400	0	0	600	600	0
24.232	800	0	0	0	0	0	400	0	0	800	1200	0
24.2631	1000	0	0	0	0	1200	400	0	0	1400	400	800
24.2941	1600	0	0	0	0	800	0	0	0	1400	1000	800
24.3252	1600	0	0	0	0	800	0	0	0	0	1000	0
24.3563	1600	0	800	0	0	400	0	0	0	0	1600	0
24.3873	400	0	800	0	2000	400	400	0	4001	800	1800	0
24.4184	400	0	0	0	2000	1400	400	0	4001	800	3201	800
24.4495	400	0	0	0	2000	1600	400	0	4201	400	3201	2800
24.4805	1600	0	0	0	2000	1600	0	0	4001	400	2200	2800
24.5116	2200	0	0	0	2000	1200	0	0	800	400	1600	2800
24.5427	1600	0	0	0	1800	800	0	0	0	400	1800	1000
24.5737	2200	0	0	0	1600	800	0	0	0	200	1800	5001
24.6048	800	0	0	0	1600	0	0	0	0	400	1800	2801
24.6359	2401	0	0	800	1400	400	0	0	0	1800	2000	2801
24.6669	1600	0	0	800	1200	400	200	1600	400	1800	1600	1600
24.698	1600	0	0	0	800	1400	0	1600	400	2801	2600	1000
24.7291	400	0	0	0	1200	1400	0	0	0	600	3000	1000
24.7601	400	400	0	0	400	400	0	0	0	400	3000	0
24.7912	2800	800	0	0	1200	400	200	0	0	400	3000	0
24.8223	2800	800	1200	0	400	400	200	2600	800	7402	14005	4601
24.8533	4201	800	1800	0	1200	400	800	2600	1200	7402	14005	6001
24.8844	5801	0	1800	0	1200	400	800	2200	1200	6201	7602	4601
24.9155	5801	400	0	0	1200	1200	800	400	600	1600	7602	2000
24.9465	3400	0	0	0	0	400	600	200	0	1400	4601	1000
24.9776	1600	0	400	0	0	1200	200	200	0	1400	6401	600
25.0087	1600	0	400	600	1600	1200	200	600	0	1400	4001	600
25.0397	1000	0	0	600	2000	5001	200	600	0	2200	4001	1000
25.0708	1600	0	0	31223	232849	105863	0	0	0	1000	4001	3401
25.1019	400	0	0	182167	821124	160618	0	0	0	600	2200	1000
25.1329	1600	0	0	427835	4772690	460450	0	0	800	600	4400	400
25.164	1600	0	0	532650	4968005	2525632	0	0	0	2000	800	200
25.1951	1600	0	200	475343	4968005	2525632	0	0	800	4201	3001	200
25.2261	600	0	0	475343	4123182	2147043	400	0	600	5401	1000	400
25.2572	600	0	400	293608	1896514	977924	400	0	800	5401	1000	600
25.2883	600	0	0	206178	1846412	489817	0	0	600	3601	1000	400
25.3193	1000	0	0	123359	1111341	489817	0	0	2000	3200	1600	0
25.3504	2400	0	0	57678	572450	378978	0	0	1200	1400	1800	0
25.3815	2400	0	0	55673	451038	249233	0	0	2400	2000	2801	800
25.4125	1800	0	0	48254	308576	164429	0	0	1200	2000	3400	800
25.4436	1800	0	0	25816	266625	136629	0	0	0	2400	3400	800
25.4747	800	0	0	18609	139854	124758	0	0	0	2800	4601	1000
25.5057	800	0	0	2200	59284	85171	0	0	0	13405	6001	3000
25.5368	0	0	0	2200	59284	36231	0	0	600	30823	39236	9803
25.5679	0	0	0	9803	62491	36231	0	0	600	140656	75759	11604
25.5989	200	0	600	9803	62491	29821	0	0	0	855402	658066	183577
25.63	400	0	400	8602	58880	28626	0	0	0	3021507	3316461	737097
25.6611	400	0	600	6201	49256	28626	1600	0	0	3021507	3316461	737097
25.6921	400	0	400	8602	54870	31024	0	0	0	2008970	1446703	493571
25.7232	400	0	0	6201	49256	31024	400	0	1000	768767	1070573	229202
25.7543	0	0	0	5201	41241	26617	400	1400	1000	524861	477193	114710
25.7853	800	0	0	4801	41241	26617	600	1400	9003	266631	263601	45448
25.8164	800	0	0	3801	41241	23613	600	800	9003	158979	231830	45448
25.8475	800	0	0	3401	32024	18808	400	0	4401	133811	231830	45448
25.8785	1000	0	0	3201	19809	18808	0	0	400	124558	208813	45048
25.9096	200	0	0	3401	15006	17407	0	0	0	124558	111902	45048
25.9407	200	0	0	3201	15606	17407	0	0	0	124558	111902	45048
25.9717	0	0	400	3200	15606	10404	0	0	0	93805	45248	16006
26.0028	0	0	400	3000	15806	7002	0	0	0	63896	45248	16006
26.0339	400	0	0	3000	15806	7002	0	0	0	63896	62691	16006
26.0649	400	0	0	800	14005	8002	0	0	0	58479	62691	11003
26.096	1600	0	0	4201	14005	12204	0	0	0	43845	55070	11003
26.1271	600	0	0	2000	15006	8002	0	0	400	43845	55070	16206
26.1581	1800	0	0	2000	15006	7001	0	0	1600	48256	57677	16206
26.1892	6401	400	0	200	20010	7001	1600	0	1600	60284	74330	16206
26.2203	10803	1200	800	200	5401	6602	0	0	2000	60284	57677	14805
26.2513	21812	1400	2000	200	7602	7402	0	0	200	37633	42642	11203
26.2824	37636	1400	2200	600	7602	4400	0	400	0	12204	35029	6401
26.3135	37636	1400	2200	600	7802	6001	400	0	0	12204	23613	3600
26.3445	31624	1200	1000	1800	10003	4400	1200	0	0	12204	12604	3200
26.3756	21611	0	1000	2200	7802	5401	400	0	0	15606	18611	3200
26.4067	16006	1200	1000	1800	6401	5401	1200	0	0	15406	18611	2800
26.4377	11603	200	400	1600	5201	5401	600	2000	0	15406	18611	2601
26.4688	11603	3401	400	1200	5201	5401	1200	2000	400	13204	12604	1800
26.4999	14805	3401	800	1200	5801	4601	600	1600	400	10003	12204	1200
26.5309	59682	6201	4001	1400	7602	4601	0	1600	0	9402	12004	1200
26.562	417228	94606	30622	1400	7602	4601	0	1800	0	9402	12003	3000
26.5931	1030873	255496	98025	600	5801	2400	0	1800	0	9002	9402	3000
26.6241	1030873	310502	98025	400	5601	3601	1800	1200	1000	11203	9402	800
26.6552	1056098	310502	86173	400	5801	3401	1800	1000	1800	6401	9402	800
26.6863	649906	223342	72924	400	5001	3401	1200	1000	2401	6401	9402	1000
26.7173	649906	153954	55271	600	4601	3401	1200	600	2401	6201	7001	3000
26.7484	404154	98631	20210	600	4601	3601	1200	400	200	5201	8002	2000
26.7795	244183	45449	17607	600	3401	3601	200	400	0	5401	7601	2601
26.8105	153748	28820	11403	400	3401	3201	200	400	0	5401	7601	2000
26.8416	110280	20009	8402	400	3401	2401	1200	400	0	5401	7402	2601
26.8727	77546	18808	7201	400	5001	1000	1400	0	1000	4000	6801	3000
26.9037	58680	18808	6001	600	5001	2400	1200	0	1200	3201	6801	3000
26.9348	58680	18808	6001	800	3801	2400	1400	0	1000	3201	6801	3600
26.9659	55471	15406	4001	800	3201	2400	1200	0	2401	3201	3200	2200
26.9969	29020	7801	4001	600	3201	2600	400	0	2200	3000	3200	1200
27.028	27017	7801	2200	200	3001	2400	400	4201	2401	3000	5601	800
27.0591	27017	7801	2200	200	3001	2600	22412	59698	74327	5801	5801	1200
27.0901	27017	4401	400	200	3001	2800	25015	83962	88582	5801	5601	1200
27.1212	31623	3801	400	1600	800	5001	167651	373485	480495	5801	4201	2800
27.1523	38234	4401	3201	200	800	5001	663005	1704718	1939104	7602	3801	2800
27.1833	38234	5201	3201	1200	800	2200	536344	1467541	1600420	13004	3800	800
27.2144	25216	5201	2801	400	600	2200	536344	1467541	1600420	13004	2200	0
27.2455	24815	5201	1400	400	2000	2200	266018	613751	494358	9402	2200	800
27.2765	24815	4201	1400	400	2000	2801	161197	411898	278782	7402	6601	1000
27.3076	24815	800	5401	0	2000	2801	61688	205166	278782	3801	6601	1000
27.3387	22012	800	5401	0	3000	2801	54074	191036	148921	6201	4601	1000
27.3697	22011	800	2801	0	2200	1800	49256	137235	139253	5401	2200	1600
27.4008	15406	800	2801	0	2400	1600	46250	126782	114903	5401	2200	2000
27.4319	5201	2000	2801	600	2200	1600	44453	99427	81356	5001	2200	2000
27.4629	5201	2000	1400	600	1200	1600	23813	79144	81356	4601	2601	0
27.494	7401	1600	800	600	1200	1800	17608	60484	32024	5001	2601	0
27.5251	7802	0	800	0	400	1800	16407	53466	32024	2800	800	1200
27.5561	7401	1000	400	0	400	2200	16407	47853	37233	2200	800	1200
27.5872	5001	400	0	0	400	1000	16006	48855	37233	2200	1200	0
27.6183	5001	400	0	0	400	1000	11404	48855	28419	3400	2600	0
27.6493	4801	400	0	0	1600	1000	11404	60090	23613	4001	2000	0
27.6804	4200	400	0	0	1600	800	13206	60090	23613	4001	2800	0
27.7115	4200	600	0	0	1600	600	15806	46454	20812	4001	3201	0
27.7425	4200	600	0	0	2000	600	14806	30422	22812	4001	3601	400
27.7736	3600	600	0	0	1000	1200	16007	27818	20812	4401	9403	400
27.8047	3600	0	0	1200	2000	1200	14806	18208	13205	4401	9403	800
27.8357	3600	0	800	0	1000	800	7602	13004	13005	4401	7202	1600
27.8668	2600	0	800	0	1400	800	5601	13004	10003	3401	4201	800
27.8979	5001	2000	800	0	400	1800	6601	11604	10003	3401	4201	600
27.9289	2600	2000	800	0	400	2000	3200	11804	7401	3401	3600	400
27.96	2200	1600	800	0	400	2000	3601	9402	5001	4201	3200	600
27.9911	2200	1200	800	200	600	1000	3200	9402	5001	4201	2800	1400
28.0221	3001	1600	800	0	2000	1000	3601	8402	5001	1600	2800	2200
28.0532	31623	32024	6601	0	600	1000	4601	8402	5001	1600	2800	2200
28.0843	322781	226422	90995	0	2000	200	5001	8402	4401	2000	6001	1600
28.1153	1355765	1224761	204847	0	1400	200	4601	8203	4401	2600	4601	600
28.1464	2256212	2070123	602884	0	2601	800	3000	5801	8602	2600	4601	600
28.1775	2256212	2070123	602884	0	1400	1200	3000	5801	8602	2200	4601	200
28.2085	1564994	1327299	267245	0	1000	1200	3000	4201	2600	2000	3601	200
28.2396	691020	658348	192876	200	1000	1600	3200	2400	2400	1800	3601	200
28.2707	691020	658348	192876	400	1600	1600	3201	2400	2600	1600	3601	1400
28.3017	354467	270987	58686	800	1600	800	3201	1800	3801	1600	3601	1400
28.3328	221524	162421	55472	400	1600	400	2600	1400	4001	3201	3800	0
28.3639	154951	130597	46851	2000	1400	800	2600	1400	4001	3201	3800	0
28.3949	96024	77542	27218	2600	1000	1200	2200	3801	4801	3201	2000	400
28.426	79948	62891	22012	2600	1400	1400	3600	5001	5001	3000	1400	400
28.4571	79948	62891	19810	2401	1200	1400	2000	4601	5001	3000	1600	0
28.4881	56073	59889	13605	600	1400	1400	1800	4601	3600	3000	1600	0
28.5192	48660	47453	8402	600	1200	2000	1800	1600	3401	2000	1600	200
28.5503	56073	32224	10803	0	1200	2000	1400	1600	2400	3000	3400	200
28.5813	48660	24417	4801	0	600	2000	2401	3401	2400	5001	3001	200
28.6124	17408	9202	3800	0	0	1600	2401	3401	2400	5001	3200	200
28.6435	13605	7802	3400	0	0	1600	2401	2800	2400	2600	3001	200
28.6745	10003	5401	2600	0	0	1600	2000	1800	2400	2200	2400	200
28.7056	10003	5401	2200	0	0	1600	800	1400	1200	1600	2400	800
28.7367	6601	5401	1800	0	0	200	800	1400	2200	1800	1600	800
28.7677	6601	4801	1000	0	0	200	800	800	600	1400	2400	0
28.7988	5401	2400	1000	0	400	200	1400	0	800	1400	3001	0
28.8299	4601	2400	1200	0	600	400	1600	0	800	1400	3001	1200
28.8609	4601	4001	1200	0	600	0	1600	3201	1000	1400	4001	1400
28.892	5001	4001	1200	0	200	800	800	3201	2400	1400	1800	1400
28.9231	16807	10202	2600	0	200	800	200	600	2800	1800	1600	800
28.9541	10003	8202	2600	0	400	1600	200	600	2800	1800	400	400
28.9852	15606	9202	2200	0	600	2000	2000	1600	2000	1800	800	400
29.0163	15606	8202	2200	200	1400	2600	2000	6802	2000	2800	800	400
29.0473	17007	7402	2200	1800	1400	3000	1400	2400	2401	4201	1400	200
29.0784	17608	7402	2000	1800	1800	3000	1400	5001	3201	4201	1400	1400
29.1095	17608	7402	2000	1200	1800	2600	1400	3801	3400	4000	2800	800
29.1405	15406	8402	2200	800	800	1800	1600	3801	3400	2600	5201	800
29.1716	12004	8402	2200	400	400	400	2200	3801	5001	2600	10202	200
29.2027	10202	3400	2000	400	800	400	2200	1600	1600	1400	10202	200
29.2337	6601	2600	2000	400	400	200	3601	1200	8202	3201	11003	200
29.2648	6601	2600	1600	800	800	1400	4001	1200	1600	1600	5801	200
29.2959	6601	2000	600	0	0	200	4001	600	2801	1800	9803	0
29.3269	4601	2400	1600	0	400	1400	4001	600	2801	1800	9803	200
29.358	4601	2000	200	0	0	1000	2801	600	2801	1800	9803	0
29.3891	3601	1200	0	0	400	1000	2801	2600	1200	1000	8402	800
29.4201	3400	1200	0	0	0	1000	800	2601	1200	1000	6601	0
29.4512	3400	2200	0	0	1400	1000	800	2601	1600	1400	6401	400
29.4823	3201	5201	600	0	800	1000	800	4201	3200	1400	5601	400
29.5133	3201	5201	600	0	800	1400	3001	4201	3200	2200	3200	1600
29.5444	3201	2200	800	2000	600	1400	2000	400	3200	2600	2601	1600
29.5755	4201	2200	1000	2000	600	400	2000	400	800	3000	2601	1400
29.6065	4201	2200	800	0	600	400	1800	800	800	3000	2400	0
29.6376	4201	800	200	0	0	800	0	1000	800	1000	2400	400
29.6687	7001	400	200	0	0	800	0	1600	800	800	2600	0
29.6997	7001	400	400	200	0	600	1600	1600	2000	1000	3400	400
29.7308	3401	400	800	800	0	600	1800	2400	800	2000	2600	1000
29.7619	3200	800	600	800	0	1200	1800	2401	2000	2000	3200	1000
29.7929	2400	800	600	400	0	1200	400	2400	800	800	2600	1000
29.824	1200	800	600	0	800	3001	400	0	2400	800	2600	400
29.8551	2400	1400	0	0	800	2200	400	0	200	2000	2400	400
29.8861	3601	1400	800	0	0	2200	200	0	800	2200	1000	400
29.9172	3601	1000	400	0	0	1600	200	800	800	2400	1000	1200
29.9483	3601	1000	400	0	200	1600	800	1600	1600	2800	1000	1200
29.9793	4201	1000	0	0	200	1600	800	800	1600	2400	600	1000
30.0104	4201	1000	0	0	0	400	800	200	600	3201	2200	600
30.0415	2000	1400	0	0	0	400	400	200	600	2400	2200	600
30.0725	1800	1400	600	0	0	800	600	400	400	2400	2601	1200
30.1036	1600	1200	0	0	0	1000	400	2400	800	2400	2601	1200
30.1347	1800	200	0	0	0	800	600	2400	0	2400	1000	1000
30.1657	2200	1200	0	0	400	600	400	1600	2000	1600	1000	1000
30.1968	2400	200	400	0	0	400	800	1600	0	1600	1000	1200
30.2279	2400	600	400	0	0	400	200	1800	1400	2600	1200	1200
30.2589	1200	600	0	0	0	200	800	1800	1400	2600	1200	0
30.29	1200	800	0	0	0	200	200	1400	1400	2600	1200	0
30.3211	1200	800	0	0	0	400	2600	1400	400	3000	1200	0
30.3521	1200	800	0	0	200	400	1200	1400	400	3000	1200	200
30.3832	2200	1000	0	0	0	600	1200	1400	200	2601	1200	200
30.4143	2200	1000	0	0	0	1000	800	1000	2000	2400	800	400
30.4453	2200	800	0	0	0	1000	600	0	200	2601	2200	0
30.4764	5201	800	200	0	400	400	600	0	2000	1800	800	400
30.5075	5201	400	200	0	400	0	800	2400	1400	800	800	400
30.5385	24215	600	200	0	400	0	1200	2400	1400	800	800	400
30.5696	8803	600	400	0	600	400	1600	2400	1400	1200	800	0
30.6007	9202	600	800	0	600	400	1600	1200	1800	3400	1400	0
30.6317	8803	400	800	0	600	0	1800	1600	1800	3400	1600	0
30.6628	6802	400	1600	0	0	0	0	1200	1800	2801	1600	0
30.6939	6802	800	1600	0	0	400	200	800	1000	2600	800	0
30.7249	6802	800	1200	0	0	400	200	800	1000	2600	800	400
30.756	3601	800	200	0	200	400	8202	6601	1000	2600	1800	1200
30.7871	2400	600	0	0	200	400	26617	22212	3200	2400	1800	1200
30.8181	2400	4200	0	0	0	400	26617	22212	3200	1000	1800	0
30.8492	2400	400	0	0	0	0	19612	10203	1000	800	1200	0
30.8803	1200	1600	0	0	0	0	7802	7201	1000	1000	1200	1200
30.9113	1200	200	0	0	0	600	17008	7201	1200	800	1200	1200
30.9424	1200	1400	0	0	0	600	11804	6201	1200	2000	1200	800
30.9735	1800	1200	0	0	0	600	11804	6201	1200	2600	1000	200
31.0045	1800	1200	400	0	0	600	3201	3601	600	2600	1800	200
31.0356	3400	1200	400	0	0	400	3201	2000	600	1800	1000	400
31.0667	3601	400	400	0	600	800	3201	2000	600	1800	1200	400
31.0977	3601	1000	0	400	1000	800	1800	1600	2401	3601	1200	1600
31.1288	3601	400	600	400	1000	800	1800	1600	2401	3601	2200	600
31.1599	1600	200	600	0	400	0	5601	1600	1200	2400	2200	600
31.1909	1600	200	3001	0	400	0	5601	1400	800	2000	600	600
31.222	1600	400	600	0	400	0	5001	1400	200	2000	600	800
31.2531	1800	400	1200	0	400	0	1600	1400	200	2000	800	800
31.2841	2000	0	1200	0	0	0	2200	2600	1400	2400	800	0
31.3152	1800	0	1200	0	0	200	2200	400	1400	3001	800	0
31.3463	1800	0	600	0	0	200	3000	1200	2601	2400	400	0
31.3773	1800	0	0	0	0	400	4201	1200	1400	3001	400	0
31.4084	2000	600	0	0	0	600	7801	3000	1400	1600	800	0
31.4395	2000	600	0	0	0	600	12404	6201	1400	600	1600	1200
31.4705	800	0	0	0	0	600	17407	12004	2000	400	1400	1200
31.5016	600	0	0	0	800	0	17407	12004	2400	400	1400	1200
31.5327	600	1000	400	0	0	0	13204	7201	2400	1200	600	800
31.5637	1400	1000	400	0	800	0	4601	4001	1800	2000	600	800
31.5948	3400	1000	0	0	600	400	4601	3000	1800	2000	600	0
31.6259	3400	1000	0	0	600	400	4601	3000	1800	1200	800	0
31.6569	1400	1000	0	0	0	400	2801	1000	0	1200	800	200
31.688	800	600	600	0	0	1200	2800	400	0	1400	1200	200
31.7191	800	400	600	0	0	1200	2800	1000	400	1600	1800	200
31.7501	1600	0	400	0	200	1200	1400	800	400	2400	1800	0
31.7812	1600	0	0	0	200	400	3000	800	400	2400	800	400
31.8123	1200	600	400	0	800	0	3000	600	400	2400	800	0
31.8433	400	600	0	0	800	0	3000	600	1000	3401	800	0
31.8744	400	400	800	0	600	0	2000	1000	1000	3401	2400	0
31.9055	400	0	0	0	400	400	1200	1000	0	3401	2401	0
31.9365	3200	0	800	0	0	0	1000	1200	0	8602	2401	0
31.9676	3200	1200	0	0	0	0	1200	1200	400	8602	2200	400
31.9987	1400	1200	0	0	0	0	800	1200	1600	5601	800	1600
32.0297	1400	400	0	0	200	0	800	800	1600	5601	1600	1600
32.0608	1400	0	0	0	400	600	800	800	400	5601	1000	0
32.0919	1200	0	0	0	400	800	800	400	400	3200	1000	0
32.1229	1200	0	0	0	0	600	1600	0	400	3200	1000	0
32.154	1800	1400	0	0	0	800	400	0	600	2400	1200	0
32.1851	1800	2400	0	0	0	200	200	800	0	2200	2200	800
32.2161	2601	2400	0	0	0	800	200	800	800	2200	1600	800
32.2472	2400	600	0	0	0	0	800	800	1200	2200	1600	200
32.2783	2601	0	0	0	600	0	1000	800	1400	2200	1400	200
32.3093	2400	0	0	0	0	0	800	800	1400	600	0	400
32.3404	2000	0	0	0	600	0	1400	1200	400	600	1200	400
32.3715	400	0	0	0	600	0	600	800	400	2000	800	400
32.4025	400	0	0	0	600	0	600	1000	600	2000	1200	0
32.4336	400	0	0	0	400	0	400	0	600	1400	1200	0
32.4647	600	0	0	0	400	200	400	400	0	1400	1600	0
32.4957	1400	0	0	0	0	1600	400	400	0	3200	1400	0
32.5268	1600	0	0	0	0	1600	400	1200	400	3200	2200	0
32.5579	1600	0	0	0	0	400	0	1200	400	3200	1400	800
32.5889	1400	0	0	0	0	400	0	1400	400	2600	2200	1000
32.62	1200	0	0	0	0	400	0	2000	400	1600	1000	1000
32.6511	1000	200	0	0	0	400	800	2000	800	1000	400	1000
32.6821	1000	0	0	0	0	0	1000	400	800	1600	400	1000
32.7132	1000	0	0	0	0	0	800	0	0	2200	1200	1000
32.7443	1200	0	0	0	0	0	800	0	0	2200	1200	1000
32.7753	1200	0	0	0	0	0	200	0	200	2600	1200	1200
32.8064	800	800	0	0	0	0	200	400	800	1400	800	0
32.8375	800	800	0	400	0	200	400	800	200	2600	400	2400
32.8685	600	0	200	400	1600	200	1600	800	1000	2401	400	0
32.8996	1600	0	400	400	1600	400	1200	0	600	2401	400	600
32.9307	1400	0	200	0	200	0	1600	0	600	1000	600	0
32.9617	1600	0	0	0	0	400	1200	0	400	800	2000	600
32.9928	2600	800	0	0	200	1200	1200	600	400	800	2000	1000
33.0239	2600	0	0	0	0	1200	1200	600	400	2000	1000	1000
33.0549	3000	0	0	0	0	1200	1200	600	1200	3000	1000	1400
33.086	1400	0	0	0	0	0	1200	600	400	3000	800	0
33.1171	1400	600	0	0	0	0	800	600	1200	2400	1200	1000
33.1481	1200	600	0	0	0	0	400	400	400	1200	800	200
33.1792	1200	0	0	0	0	0	400	400	600	1200	0	200
33.2103	1200	0	0	0	0	0	800	400	0	200	0	0
33.2413	1400	0	0	0	0	0	800	1000	600	1800	1000	0
33.2724	1600	0	0	0	800	0	400	200	0	1000	1600	200
33.3035	1600	0	0	0	0	0	400	0	1200	1800	1000	400
33.3345	800	0	0	0	0	0	800	0	1200	1800	800	400
33.3656	800	0	0	0	0	0	1000	800	1200	2400	800	400
33.3967	800	400	0	0	0	0	1000	800	400	2400	800	200
33.4277	2000	0	0	0	0	0	800	600	200	1600	1200	200
33.4588	400	400	0	0	0	0	800	0	200	1600	1200	800
33.4899	400	0	0	0	0	0	800	0	200	1600	400	800
33.5209	400	0	0	0	0	0	1000	0	200	1000	400	800
33.552	1200	0	0	0	0	400	800	1000	0	1000	600	800
33.5831	1600	0	0	0	0	0	2000	400	200	1000	600	1800
33.6141	1600	0	0	0	0	200	0	1000	200	600	800	1800
33.6452	1600	0	0	0	0	0	0	1200	200	600	800	1200
33.6763	1200	0	0	0	0	200	0	1200	400	2600	800	1200
33.7073	1000	0	400	0	0	0	0	200	0	2600	800	1200
33.7384	600	0	400	0	0	600	0	200	800	2600	800	800
33.7695	600	0	0	0	0	400	0	400	0	1600	1200	400
33.8005	600	0	0	0	0	400	0	800	0	2600	1200	0
33.8316	2000	800	0	0	0	400	0	800	0	2600	0	0
33.8627	2000	800	0	0	0	0	0	0	0	2600	0	0
33.8937	1200	0	0	0	0	0	0	0	1000	3200	200	1400
33.9248	1200	0	0	0	0	0	400	400	0	2600	400	1400
33.9559	1000	600	0	0	0	0	400	400	0	3000	400	1400
33.9869	1000	600	0	0	0	200	0	400	0	2600	400	1000
34.018	600	0	0	0	0	600	0	400	0	1600	800	0
34.0491	600	0	0	0	0	600	0	0	0	1600	1200	600
34.0801	400	0	0	0	800	0	0	0	1400	4001	1200	400
34.1112	400	0	0	0	800	0	400	0	0	4001	400	600
34.1423	400	0	0	0	0	0	400	1600	1200	2600	400	400
34.1733	400	0	0	0	0	0	1000	1600	400	2000	1000	800
34.2044	1000	0	0	0	0	0	1000	1600	400	2600	2000	200
34.2355	1000	0	0	0	0	0	1000	1600	400	4401	7001	1600
34.2665	1000	400	0	0	0	0	5401	1200	600	4801	12804	2200
34.2976	0	0	0	0	800	0	5401	1000	600	4801	12804	2200
34.3287	0	0	0	0	800	0	2800	1000	0	3800	6601	1400
34.3597	0	0	0	0	0	0	1600	1000	0	3401	4001	0
34.3908	200	0	0	0	0	200	1600	0	0	2000	3601	1000
34.4219	600	0	0	0	0	0	800	0	0	1400	2200	0
34.4529	1000	0	0	0	0	0	800	0	1400	1400	2200	400
34.484	600	0	0	0	0	0	600	0	1400	2200	2200	0
34.5151	1000	0	0	0	0	0	600	400	800	2801	1000	400
34.5461	800	0	0	0	0	0	0	400	0	2801	1000	0
34.5772	1000	0	0	0	0	0	0	400	0	1800	800	1400
34.6083	800	0	0	0	0	0	600	400	0	1800	800	0
34.6393	400	0	0	0	0	0	600	400	800	2200	200	0
34.6704	400	200	0	0	0	400	600	400	800	2200	200	0
34.7015	400	400	0	0	0	400	200	0	200	2200	0	600
34.7325	400	200	0	0	0	400	0	0	0	3801	0	1000
34.7636	400	400	0	0	0	400	0	0	0	4001	0	800
34.7947	400	1600	0	0	0	600	0	0	0	4001	400	800
34.8257	0	1600	0	0	0	600	600	400	0	3600	400	800
34.8568	0	400	0	0	0	0	600	0	0	1600	800	800
34.8879	0	0	0	0	0	0	600	0	0	3600	1200	800
34.9189	0	0	0	0	0	600	400	0	0	2200	1200	800
34.95	0	0	0	0	0	600	400	600	0	2400	400	400
34.9811	0	0	0	0	0	400	200	600	800	2400	400	400
35.0121	0	0	0	0	200	400	0	0	800	2400	0	400
35.0432	800	0	0	0	200	400	0	0	800	1800	0	400
35.0743	600	0	0	0	0	0	0	600	800	1800	400	1400
35.1053	800	0	0	0	0	0	0	600	800	3200	600	0
35.1364	600	0	0	0	0	0	0	800	0	3200	400	0
35.1675	800	0	0	0	0	800	1200	400	0	1800	600	0
35.1985	800	0	0	0	0	800	1200	400	0	1600	400	200
35.2296	800	0	0	0	0	800	400	0	1200	1600	800	1400
35.2607	200	0	0	0	0	0	200	0	1200	2400	800	1400
35.2917	0	0	0	0	0	0	200	800	1200	2600	800	1000
35.3228	200	0	0	0	0	0	200	800	0	2600	800	0
35.3539	0	0	0	0	0	200	800	1000	0	1400	400	600
35.3849	0	0	0	0	0	0	800	200	200	1200	1200	0
35.416	0	0	0	0	0	0	0	0	400	1400	800	600
35.4471	400	0	0	0	0	0	0	0	400	2000	1200	800
35.4781	400	0	0	0	0	0	400	1000	0	2000	800	800
35.5092	1000	0	0	0	400	600	600	1000	0	1400	800	800
35.5403	1000	0	0	0	0	600	600	0	0	1400	800	800
35.5713	1200	0	0	0	0	0	800	0	600	1600	800	1000
35.6024	0	0	0	0	0	0	800	0	600	1600	1000	1000
35.6335	2000	0	0	0	0	0	400	0	600	1600	800	0
35.6645	2000	0	0	0	0	200	0	400	200	1600	400	0
35.6956	2000	0	0	0	400	600	400	400	0	1600	200	400
35.7267	800	0	0	0	400	600	800	400	0	3400	200	1000
35.7577	400	0	0	0	0	600	800	0	400	3201	200	1000
35.7888	0	0	0	0	0	0	800	0	400	4200	800	600
35.8199	400	0	0	0	0	0	800	1600	0	3201	0	600
35.8509	400	0	0	0	0	0	800	2801	0	2600	800	1800
35.882	400	0	0	0	0	0	400	1600	0	1800	200	1800
35.9131	0	0	0	0	0	400	400	1600	0	2600	200	800
35.9441	0	0	0	0	0	400	400	400	0	2600	200	800
35.9752	0	0	0	0	0	800	600	1200	0	3001	800	800
36.0063	200	0	0	0	0	0	400	0	200	4001	800	1400
36.0373	600	0	0	0	0	0	200	400	0	4001	800	800
36.0684	800	0	0	0	0	0	200	200	200	6201	1600	600
36.0995	1000	0	0	0	0	0	200	400	200	4401	2400	600
36.1305	800	0	0	0	1200	1000	200	200	400	5001	2400	800
36.1616	1000	0	0	0	400	1000	200	1400	400	4401	800	800
36.1927	600	0	0	0	400	400	1200	1200	400	4001	800	800
36.2237	1000	0	0	0	0	0	1200	1200	400	4001	600	800
36.2548	400	0	0	0	0	0	1200	0	400	3801	400	1600
36.2859	1000	0	0	0	0	0	1200	0	400	3801	400	1600
36.3169	800	0	0	0	0	0	1200	0	600	3801	200	1600
36.348	800	0	0	0	800	0	600	400	400	4401	400	1600
36.3791	400	600	0	0	800	0	600	400	600	4801	800	1600
36.4101	400	0	0	0	0	0	400	400	800	4801	800	0
36.4412	1000	600	0	0	0	200	400	400	800	4401	800	1000
36.4723	1400	400	0	0	0	200	400	400	200	4201	1200	1000
36.5033	1000	400	0	0	0	600	400	0	0	4201	1200	1000
36.5344	800	0	0	0	0	0	400	0	0	4401	200	600
36.5655	600	0	0	0	0	0	400	0	0	5401	200	200
36.5965	200	0	0	0	0	0	400	0	400	4401	0	400
36.6276	200	0	0	0	0	0	0	600	600	3000	0	400
36.6587	1200	0	0	0	200	400	0	200	800	3000	0	400
36.6897	1200	0	0	0	200	400	0	600	800	1600	3200	1200
36.7208	1000	0	0	0	0	1200	0	400	600	2200	3200	1200
36.7519	0	0	0	0	0	600	0	400	600	2200	3800	1200
36.7829	400	0	0	0	0	600	0	400	600	4001	1800	1600
36.814	400	0	0	0	0	0	400	400	400	4401	2400	3000
36.8451	400	0	0	0	0	0	400	400	400	7001	1600	3000
36.8761	800	0	0	0	0	400	400	200	400	7001	1600	2401
36.9072	800	0	800	0	0	600	400	0	800	6401	600	2000
36.9383	400	0	0	0	0	600	0	0	0	5801	600	600
36.9693	400	0	0	0	0	0	400	0	800	6401	2200	600
37.0004	400	0	0	0	0	0	0	0	0	5801	2200	800
37.0315	600	0	0	0	0	0	400	0	0	4201	1600	1400
37.0625	400	0	0	0	0	0	800	800	0	4201	1200	1400
37.0936	600	0	0	0	0	0	800	800	1400	4201	1400	0
37.1247	2000	0	0	0	0	0	1000	400	1400	3001	1400	0
37.1557	2000	0	0	0	0	200	600	400	1600	3001	1600	0
37.1868	400	0	0	0	0	200	1000	600	600	3600	1600	400
37.2179	0	0	0	0	0	200	600	600	600	3600	2600	400
37.2489	0	0	0	0	0	0	0	1600	400	7002	1600	400
37.28	0	0	0	0	0	0	0	800	400	4401	2000	800
37.3111	0	0	0	0	0	0	0	800	800	6201	2000	800
37.3421	200	400	0	0	0	0	800	800	1600	6201	2600	0
37.3732	400	400	0	0	0	0	800	400	1600	6201	2600	0
37.4043	2000	400	0	0	0	0	1000	0	1600	5601	2000	0
37.4353	2000	0	0	0	0	0	0	200	800	1200	400	0
37.4664	2000	0	0	0	0	0	800	0	0	5601	1600	200
37.4975	200	0	0	0	0	0	800	200	0	6201	0	200
37.5285	0	0	0	0	0	0	800	400	800	6201	1000	400
37.5596	0	0	0	0	0	0	800	800	800	4801	800	400
37.5907	0	0	0	0	0	200	200	800	800	4801	1000	800
37.6217	200	0	0	0	0	0	200	800	0	7801	1800	0
37.6528	200	0	0	0	0	0	400	0	400	7801	1800	0
37.6839	1000	0	0	0	0	0	400	0	400	7801	1000	0
37.7149	1000	0	0	0	0	0	1200	0	600	8002	1000	0
37.746	800	600	0	0	0	1000	400	1200	600	8802	1200	400
37.7771	800	600	0	0	0	1000	1400	1200	0	8802	1200	400
37.8081	800	0	0	0	0	0	400	800	0	8802	1200	400
37.8392	800	0	0	0	0	0	400	400	400	6001	400	600
37.8703	400	0	0	0	0	0	0	400	400	6001	400	600
37.9013	200	800	0	0	0	0	0	800	400	6801	400	800
37.9324	200	800	0	0	0	0	0	800	400	6801	1600	800
37.9635	1600	400	0	0	0	0	0	800	400	5401	1600	1200
37.9945	1600	0	0	0	0	0	1200	200	0	4801	200	1200
38.0256	1800	400	0	0	0	0	1200	200	0	5401	200	1000
38.0567	400	600	0	0	0	0	800	200	1000	6401	200	1000
38.0877	400	600	0	0	0	0	800	200	1000	6401	1200	800
38.1188	400	0	0	0	0	0	800	0	200	4401	400	1200
38.1499	400	0	0	0	0	0	600	0	0	4401	400	1800
38.1809	1800	0	0	0	0	400	400	0	200	5801	400	1800
38.212	1800	0	0	0	0	400	400	0	800	5801	800	1200
38.2431	800	0	0	0	0	0	1200	0	800	5201	800	400
38.2741	400	0	0	0	0	0	1200	400	800	5201	800	1200
38.3052	800	0	0	0	0	0	400	0	600	3601	1600	200
38.3363	1200	0	0	0	0	0	400	400	600	2800	1600	400
38.3673	2200	0	0	0	0	0	400	0	400	2800	1600	400
38.3984	1200	0	0	0	0	400	600	0	400	5601	1600	400
38.4295	1200	0	0	0	200	400	400	0	400	5601	600	400
38.4605	800	0	0	0	0	800	400	600	0	5401	200	1600
38.4916	0	0	0	0	0	800	400	600	0	4801	200	1200
38.5227	0	0	0	0	0	200	800	1200	0	5401	400	1200
38.5537	0	0	1200	0	0	0	800	1200	0	6401	400	1200
38.5848	400	0	1200	0	0	200	800	1200	0	7402	1400	1200
38.6159	400	600	1200	0	0	400	400	600	200	6401	1400	400
38.6469	400	600	0	0	0	400	400	600	200	5201	1400	0
38.678	0	400	0	0	0	400	400	800	200	5201	1200	400
38.7091	800	0	0	400	0	600	1400	1200	400	8202	1200	0
38.7401	400	0	0	400	0	600	1400	800	0	8202	200	400
38.7712	1800	0	0	0	0	600	400	800	400	8202	200	0
38.8023	400	0	0	0	0	0	400	0	200	8202	400	400
38.8333	1800	0	0	0	0	0	600	0	400	10603	400	800
38.8644	2000	0	0	0	0	0	600	0	200	10603	400	800
38.8955	2000	0	0	0	0	0	600	400	400	10603	400	1600
38.9265	1800	0	0	0	0	0	0	1000	0	13405	1600	800
38.9576	1600	0	0	0	0	0	600	400	200	10203	1600	1000
38.9887	600	0	0	0	0	0	200	1600	200	10203	1000	800
39.0197	800	0	0	0	800	0	1600	400	200	7602	400	1000
39.0508	600	0	0	0	800	0	1200	400	0	7602	800	800
39.0819	800	0	0	0	0	0	1200	400	0	7602	800	1000
39.1129	600	0	0	0	0	0	600	0	0	11403	800	1000
39.144	1200	0	0	0	0	0	400	200	200	11403	800	1800
39.1751	1200	0	0	0	0	0	600	0	0	11803	800	1800
39.2061	1200	0	0	0	0	400	800	0	400	13605	800	1200
39.2372	400	0	0	0	0	400	1800	0	0	13805	400	1200
39.2683	400	0	0	0	0	0	3200	200	0	13805	0	1200
39.2993	400	0	0	0	400	0	1800	400	0	11404	400	400
39.3304	0	0	0	0	0	0	800	200	600	11404	400	400
39.3615	0	0	0	0	400	0	800	400	600	9602	800	800
39.3925	1200	0	0	0	0	0	1200	400	1400	9403	2200	1000
39.4236	1200	0	0	0	0	0	2000	400	1200	7801	2200	1400
39.4547	1600	0	0	0	0	0	2000	0	1200	8402	1200	3001
39.4857	200	0	0	0	0	0	0	0	1200	7801	1200	3001
39.5168	1600	0	0	0	0	0	0	0	0	6401	400	1000
39.5479	2000	0	0	0	0	0	200	400	400	6401	0	0
39.5789	2000	0	0	0	0	0	200	600	400	6401	0	0
39.61	400	0	0	0	0	0	400	600	600	6602	1200	400
39.6411	400	0	0	0	0	400	600	400	600	5601	1200	800
39.6721	400	0	0	0	200	400	600	400	0	6602	400	1200
39.7032	400	0	0	0	200	0	600	600	0	8402	400	1800
39.7343	800	0	0	0	0	0	1600	600	0	8402	400	1800
39.7653	800	0	0	0	0	800	1000	0	0	6001	600	1000
39.7964	800	200	0	0	0	800	1600	0	0	6001	1200	1000
39.8275	1000	200	0	0	0	600	1000	0	0	8602	1200	1000
39.8585	1000	800	0	0	0	0	1200	0	0	8602	1200	1000
39.8896	200	0	0	0	0	0	1200	0	0	9602	800	400
39.9207	200	0	0	0	1000	0	1200	0	1200	8602	800	1200
39.9517	200	0	0	0	0	0	1400	0	400	8602	800	1000
39.9828	200	0	0	0	1000	0	1400	0	400	8602	600	2400
40.0139	200	0	0	0	600	0	800	0	0	5201	600	1000
40.0449	200	0	0	0	1000	0	200	0	0	5201	1200	1400
40.076	600	0	0	0	800	0	200	200	0	5201	1200	1400
40.1071	200	0	0	0	800	0	200	200	0	10202	1200	2400
40.1381	0	0	0	0	0	0	800	200	200	10202	1000	2400
40.1692	0	0	0	0	0	0	800	0	400	8002	0	1400
40.2003	0	0	0	0	400	0	400	0	800	8002	0	400
40.2313	600	0	0	0	400	0	400	0	800	8602	0	1400
40.2624	600	0	0	0	0	0	400	0	0	8602	1600	800
40.2935	600	0	0	0	0	0	600	0	0	9202	1600	2000
40.3245	1000	0	0	0	0	600	800	0	0	11804	1600	800
40.3556	1000	0	0	0	800	600	600	0	800	11804	0	1400
40.3867	2401	0	0	0	800	0	800	0	800	4601	1800	1400
40.4177	0	0	0	0	0	0	800	0	800	4601	1200	2000
40.4488	0	200	0	0	0	0	800	0	800	7002	1200	2400
40.4799	0	200	0	0	0	200	800	0	800	7002	1200	2000
40.5109	800	0	0	0	0	0	200	400	800	7002	1600	1600
40.542	800	0	0	0	0	200	0	400	1200	7802	1600	1000
40.5731	800	400	0	0	0	400	0	400	400	7802	1200	1000
40.6041	600	400	0	0	0	400	1400	400	0	6201	0	1000
40.6352	800	0	0	0	0	400	1400	0	0	4801	800	1000
40.6663	800	0	0	0	0	0	1400	600	600	4801	0	5401
40.6973	800	0	0	0	0	0	400	0	600	5001	400	2200
40.7284	400	0	0	0	0	200	1400	0	0	5001	400	5401
40.7595	0	200	0	0	0	200	400	0	0	5001	400	4401
40.7905	400	200	0	0	0	0	600	0	0	4401	400	4401
40.8216	800	800	0	0	400	0	600	0	0	8002	1400	1600
40.8527	1000	800	0	0	400	0	600	0	800	3801	1200	1000
40.8837	1400	200	0	0	0	200	0	1000	200	6402	1200	1600
40.9148	2000	0	0	0	0	0	0	1000	600	6402	800	5401
40.9459	2000	0	0	0	0	200	0	1000	200	7201	400	5401
40.9769	1600	0	0	0	800	0	0	400	600	7201	400	3000
41.008	400	0	0	0	0	0	0	1800	200	8602	400	1400
41.0391	600	0	0	0	0	0	400	800	600	6601	600	1400
41.0701	400	0	0	0	0	0	400	800	200	6601	400	1400
41.1012	400	0	0	0	0	0	600	0	0	6401	1600	800
41.1323	400	0	0	0	0	0	600	0	0	5801	400	4201
41.1633	400	0	0	0	0	0	600	0	0	5601	800	3400
41.1944	400	0	0	0	0	0	200	200	0	5801	400	3400
41.2255	600	0	0	0	400	0	1400	800	0	5401	800	3400
41.2565	400	800	0	0	200	0	200	400	0	5601	1200	2401
41.2876	600	800	0	0	200	0	0	800	200	5601	1200	3600
41.3187	400	0	0	0	0	0	0	400	600	5801	1000	3600
41.3497	0	0	0	0	0	0	0	200	600	8202	800	3600
41.3808	0	0	0	0	0	0	0	200	400	6401	800	3601
41.4119	1400	0	0	0	0	0	400	400	400	8002	800	2801
41.4429	1400	400	400	0	0	0	600	400	400	6401	800	4200
41.474	600	400	400	0	0	0	600	400	200	5201	1400	4200
41.5051	400	400	0	0	400	0	1400	0	0	4401	800	4201
41.5361	400	400	0	0	400	0	1400	0	200	5201	400	4201
41.5672	800	400	0	0	400	0	1200	0	0	4200	200	4201
41.5983	1400	0	0	0	400	0	600	1000	400	5601	200	4201
41.6293	1400	0	0	0	400	0	600	1000	200	4401	400	5201
41.6604	1400	0	0	0	0	0	600	800	400	5201	600	5201
41.6915	1400	0	0	0	0	0	1000	800	200	5201	1400	7001
41.7225	600	0	0	0	600	0	1000	600	0	5201	2000	7801
41.7536	800	200	0	0	600	0	800	800	0	5801	2000	7802
41.7847	800	0	0	0	600	0	600	0	0	5801	600	7801
41.8157	800	200	0	0	0	0	800	0	0	3801	600	6001
41.8468	1000	200	0	0	0	0	600	0	0	3801	1400	3200
41.8779	400	200	0	0	0	200	1000	0	0	5801	1400	5401
41.9089	1000	0	0	0	0	200	1000	0	0	5801	1200	4401
41.94	1000	0	0	0	0	200	1000	0	400	5801	1200	4401
41.9711	1000	0	0	0	0	400	800	0	0	7002	400	3401
42.0021	1000	0	0	0	0	1000	800	0	0	7002	400	2800
42.0332	1200	0	0	0	0	600	800	0	0	6001	400	3401
42.0643	1200	0	0	0	0	600	1600	0	0	6001	200	4801
42.0953	600	0	0	0	0	600	1600	0	200	4801	1200	5201
42.1264	600	0	0	0	0	1400	600	0	200	2800	1800	5201
42.1575	600	0	0	0	0	1400	400	0	200	2601	1800	4601
42.1885	1400	0	0	0	0	800	400	0	0	2400	800	3400
42.2196	1400	0	0	0	200	600	1400	400	0	2400	800	2200
42.2507	2200	0	0	0	200	0	1600	1600	0	5001	1600	2200
42.2817	2200	0	0	0	0	0	1600	1600	0	5001	2000	4401
42.3128	1200	0	0	0	0	0	1600	400	0	5401	1600	5801
42.3439	0	0	0	0	0	0	1200	0	800	5001	2400	5801
42.3749	1200	0	0	0	0	0	400	0	800	7802	400	5401
42.406	1400	0	0	0	0	0	0	0	800	5601	2400	5401
42.4371	1400	0	0	0	200	0	400	0	200	5601	400	5401
42.4681	1400	0	0	0	200	0	600	0	200	5601	1600	2200
42.4992	1200	0	0	0	0	0	1200	0	400	4201	800	2200
42.5303	600	0	0	0	0	0	1200	800	1600	7201	800	3001
42.5613	600	0	0	0	0	0	1400	800	1600	7602	800	6201
42.5924	600	0	0	0	0	2000	1000	0	1200	7602	800	6201
42.6235	1000	0	0	0	800	800	1600	0	0	5201	1000	2400
42.6545	1000	0	0	0	800	800	1000	400	0	5201	1600	2200
42.6856	1000	0	0	0	400	600	600	400	0	4401	1600	2200
42.7167	400	0	0	0	0	0	0	0	0	3001	1400	2800
42.7477	400	0	0	0	0	0	600	0	400	3001	1400	2800
42.7788	800	0	0	0	0	0	600	0	600	3600	1400	4201
42.8099	1200	0	0	0	0	800	800	400	600	4801	400	4001
42.8409	1200	400	0	0	0	800	1400	400	600	4801	400	6001
42.872	2000	0	0	0	0	1200	1400	400	600	4801	1800	6601
42.9031	2000	0	0	0	400	1200	1000	0	0	3401	1800	6601
42.9341	2000	0	0	0	400	400	400	0	200	4801	1200	4001
42.9652	1600	0	0	0	400	400	400	0	200	5401	1000	3001
42.9963	1600	0	0	0	0	0	0	1200	200	6401	1000	3001
43.0273	2200	400	0	0	0	200	400	1400	400	5401	600	3401
43.0584	2200	400	0	0	0	200	400	1400	800	5801	2400	3401
43.0895	1600	0	0	0	0	800	1000	200	800	5801	200	2600
43.1205	1600	0	800	0	0	800	1000	200	800	7201	400	2600
43.1516	1600	0	0	0	0	800	1000	400	800	9003	400	2800
43.1827	800	0	0	0	0	600	600	1000	400	10003	400	3000
43.2137	800	0	0	0	0	600	1400	1000	400	10003	400	3000
43.2448	1600	0	0	0	0	1200	1200	0	400	10003	0	7402
43.2759	1600	0	0	0	0	1200	1200	0	400	8002	400	7402
43.3069	1400	0	0	0	200	400	1200	0	0	8002	400	5001
43.338	1400	0	0	0	200	0	2000	0	400	8002	800	4801
43.3691	2000	0	0	0	0	400	2000	0	400	9402	800	4401
43.4001	2000	0	0	0	0	800	200	0	400	9402	1600	4201
43.4312	800	0	0	0	0	1000	200	0	0	5601	1200	1400
43.4623	800	0	0	0	200	1000	400	0	0	5601	1200	1400
43.4933	1400	0	0	0	200	1000	400	0	800	8001	1200	3000
43.5244	1400	0	0	0	200	600	600	0	800	8001	1200	5601
43.5555	1600	0	0	0	0	600	600	0	600	7802	1400	5201
43.5865	1000	0	0	0	400	600	0	1000	0	6801	1800	6201
43.6176	1000	0	0	0	400	600	0	1200	400	7802	2401	5801
43.6487	1000	0	0	0	400	600	1800	1200	400	6801	2401	5801
43.6797	1200	0	0	0	0	400	1800	1400	400	9802	600	5601
43.7108	1200	0	0	0	0	0	1800	400	400	6801	200	5601
43.7419	1200	0	0	0	0	0	2200	400	200	9403	200	5601
43.7729	1600	0	0	0	0	600	2200	200	400	6801	1800	5401
43.804	1600	0	0	0	0	800	2000	0	200	9403	1800	3601
43.8351	1600	0	0	0	0	800	1200	0	1200	8602	400	3601
43.8661	1600	0	0	0	0	800	800	0	800	8602	400	5201
43.8972	2000	0	0	0	0	0	800	0	800	8602	800	5201
43.9283	2000	0	0	0	0	0	400	0	800	9003	1800	2800
43.9593	2000	0	0	200	0	400	800	0	0	11804	1800	2800
43.9904	2000	0	0	0	200	400	600	0	0	12004	1200	2600
44.0215	2200	0	0	0	0	600	600	400	0	12004	1200	3401
44.0525	2200	0	0	0	600	600	600	400	0	10203	1200	3401
44.0836	1200	0	0	0	0	600	1000	0	1200	10003	800	4601
44.1147	800	0	0	0	0	400	1000	0	1200	8602	200	4601
44.1457	1200	0	0	0	0	0	1200	0	800	8602	200	2800
44.1768	800	0	0	0	0	0	800	0	0	8602	600	2800
44.2079	1200	0	0	0	0	0	800	0	0	8002	1400	3401
44.2389	1200	0	0	0	0	0	800	0	0	8802	1400	3401
44.27	2000	0	0	0	0	0	200	0	200	8402	1000	4201
44.3011	1200	0	800	0	0	0	600	800	200	8402	400	4201
44.3321	1200	0	800	0	0	400	600	1400	200	8402	400	4201
44.3632	1200	0	0	0	0	0	1200	800	400	6801	400	3801
44.3943	1200	0	0	0	0	0	2000	400	0	9002	600	3801
44.4253	2600	0	0	0	0	0	2000	0	600	9803	1200	3801
44.4564	2600	0	0	0	0	0	0	0	600	9803	1400	5001
44.4875	600	0	0	0	0	0	0	0	800	7802	1400	2200
44.5185	600	0	0	0	0	0	200	0	600	6402	2400	5001
44.5496	3401	0	0	0	0	0	400	0	200	6402	2400	6401
44.5807	3401	0	0	0	0	0	1200	0	200	6401	1000	6401
44.6117	2600	0	0	0	0	0	1200	0	0	6401	1000	3400
44.6428	1000	0	600	0	0	0	1200	0	0	6401	200	2800
44.6739	1000	0	0	0	0	0	200	0	200	5801	1200	2200
44.7049	5201	0	0	0	0	0	200	0	200	4001	800	1800
44.736	5201	0	0	0	0	0	1800	0	0	4001	800	2200
44.7671	5001	0	0	0	0	0	1800	0	0	7001	800	4000
44.7981	2800	0	0	0	0	0	1600	0	0	7001	800	4000
44.8292	2800	0	0	0	0	0	1600	0	0	6201	1000	3400
44.8603	2000	0	0	0	0	0	2600	0	0	6201	1200	3400
44.8913	3401	0	0	0	0	0	2600	0	0	6201	1200	4001
44.9224	3401	0	0	0	0	0	2000	0	0	4401	2200	4001
44.9535	3401	0	0	0	0	0	800	0	0	4401	1200	1800
44.9845	3200	0	0	0	0	0	800	0	0	4401	1200	1800
45.0156	3200	0	0	0	0	0	1200	0	0	5401	800	4401
45.0467	5201	0	0	0	0	0	1200	0	0	8402	0	4401
45.0777	5201	0	0	0	0	0	1200	0	600	8402	800	4401
45.1088	3601	0	0	0	0	0	1400	0	600	7202	1200	6401
45.1399	1800	0	0	0	0	0	1400	0	600	6802	1600	6401
45.1709	1800	0	0	0	0	0	800	0	0	6001	1600	4401
45.202	1600	0	0	0	0	0	800	0	0	6802	2200	4401
45.2331	1600	0	0	0	0	0	1200	200	200	6802	2000	4601
45.2641	1600	0	0	0	0	0	1600	400	1000	7402	2200	4601
45.2952	1600	0	0	0	0	0	1600	400	200	7402	2000	4601
45.3263	4001	0	0	0	0	0	1000	0	200	7402	1000	7401
45.3573	1600	0	0	0	0	0	400	0	0	6201	1000	7401
45.3884	1600	0	0	0	0	0	400	0	0	6201	800	6602
45.4195	1600	0	0	0	0	0	2601	0	0	6201	1000	6201
45.4505	2800	0	0	0	0	0	3000	0	0	7802	1800	2200
45.4816	3601	0	0	0	0	0	4401	600	0	6601	2000	2200
45.5127	3601	0	0	0	0	400	4801	0	0	6601	1800	5001
45.5437	2401	0	0	0	0	400	4801	0	0	6201	1600	5001
45.5748	2000	0	0	0	0	0	2200	0	400	5801	1400	4801
45.6059	2000	0	0	0	0	0	1800	0	800	5401	1400	4801
45.6369	2401	0	0	0	0	0	2000	0	800	5401	1000	3200
45.668	2401	0	0	0	0	0	2000	0	1600	7202	2400	5201
45.6991	2200	0	0	0	0	0	2400	0	400	7802	2400	5601
45.7301	2200	0	0	0	0	0	2800	0	400	7202	2400	5601
45.7612	4201	0	0	0	0	0	2401	0	400	6401	2000	4201
45.7923	4201	0	0	0	0	0	2401	0	400	6401	2000	3200
45.8233	2800	0	0	0	0	0	800	0	200	9402	2000	1800
45.8544	1600	0	0	0	0	0	800	0	0	9402	2000	1800
45.8855	1600	0	0	0	0	0	800	0	0	7602	1600	4200
45.9165	2400	0	0	0	0	0	1600	0	0	7402	800	4200
45.9476	2801	0	0	0	0	0	2000	0	0	7602	800	3600
45.9787	4201	0	0	0	0	0	3200	0	0	7201	800	3600
46.0097	5001	0	0	0	0	200	3601	0	0	7802	800	3200
46.0408	4201	0	0	0	0	0	3601	0	0	7802	1000	4601
46.0719	1200	0	0	0	0	0	2801	0	0	7802	1000	3200
46.1029	1200	0	0	0	0	0	2801	0	0	8402	1000	6401
46.134	1200	0	1600	0	0	0	2801	0	0	7402	1200	3200
46.1651	2600	0	1600	0	0	0	1600	0	0	8402	800	3200
46.1961	1000	0	1200	0	0	0	1600	0	0	8202	800	3000
46.2272	2600	0	0	0	0	0	1600	0	0	8202	200	3200
46.2583	2000	0	0	0	0	0	1600	0	0	5401	200	2400
46.2893	2000	0	0	0	0	0	2000	0	0	2600	400	2400
46.3204	1800	0	0	0	0	0	400	0	0	5201	400	800
46.3515	1800	0	0	0	0	800	2000	0	0	5201	600	800
46.3825	1200	0	0	0	0	0	1000	0	0	5201	600	1200
46.4136	2200	0	0	0	0	0	1000	0	0	4201	2000	1800
46.4447	1000	0	0	0	0	0	400	0	0	3800	600	1200
46.4757	800	0	0	0	0	0	200	0	0	3800	400	600
46.5068	800	0	0	0	0	0	400	0	0	4001	400	600
46.5379	800	0	0	0	0	0	1600	0	0	4001	400	1200
46.5689	1400	0	0	0	0	0	1600	0	0	4401	400	1600
46.6	1400	0	0	0	0	0	1400	0	0	2600	800	1200
46.6311	2401	0	0	0	0	0	1000	0	0	4401	600	1000
46.6621	2401	0	0	0	0	0	1400	0	0	2600	600	800
46.6932	2601	0	0	0	0	0	1800	0	0	2600	600	1000
46.7243	3400	0	0	0	0	400	1800	0	0	2600	400	1200
46.7553	5201	0	0	0	0	0	1800	0	0	5201	200	1200
46.7864	10603	0	0	0	0	0	1000	0	0	5201	0	1200
46.8175	10603	0	0	0	0	0	1000	0	0	5601	0	3000
46.8485	7201	0	0	0	0	0	400	0	0	5401	400	3000
46.8796	7201	0	0	0	0	0	400	0	0	6001	400	1600
46.9107	7001	0	0	0	0	0	600	0	0	5401	0	1000
46.9417	6001	0	0	0	0	400	600	0	0	4601	0	1000
46.9728	4801	0	0	0	0	0	1000	0	0	2600	0	1000
47.0039	4201	0	0	0	0	0	1000	0	0	1800	600	1000
47.0349	1400	0	0	0	0	0	1000	0	0	1200	1200	400
47.066	2400	0	0	0	0	0	2800	0	0	1800	1600	1000
47.0971	1400	0	0	0	0	0	2800	0	0	1400	1200	800
47.1281	1800	0	0	0	0	0	2800	0	0	1800	800	1000
47.1592	1800	0	0	0	0	0	1200	0	0	1800	400	800
47.1903	1800	0	0	0	0	0	4201	0	0	1800	400	1200
47.2213	2400	0	0	0	0	600	4001	0	0	1800	0	1600
47.2524	1800	0	0	0	0	600	4001	0	0	1800	400	1600
47.2835	2800	0	0	0	0	0	4000	0	0	800	0	1600
47.3145	2000	0	0	0	0	0	3601	800	0	400	400	1800
47.3456	3001	0	0	0	0	0	2200	0	0	800	1200	1800
47.3767	3001	0	0	0	0	400	2200	0	0	1000	1200	600
47.4077	3200	0	0	0	0	0	2200	0	0	1600	800	600
47.4388	3200	0	0	0	0	0	2200	0	0	1600	800	600
47.4699	3200	0	0	0	0	0	2200	0	0	1600	800	600

## Sheet: rplC
	R.GLWEFR.L [77, 82]			K.VDVTGTSK.G [106, 113]			R.TQDATHGNSLSHR.V [128, 140]			R.VTVQSLDVVR.V [169, 178]			R.NLLLVK.G [184, 189]
	404.2110++			403.7163++			475.2273+++			558.3246++			350.2418++
min	y4 - 637.3093+	y3 - 451.2300+	y2 - 322.1874+	b5 - 472.2402+	y2 - 234.1448+	y5 - 247.1345++	b9 - 456.6939++	y10 - 540.2707++	y9 - 504.7521++	y8 - 915.5258+	y7 - 816.4574+	y6 - 688.3988+	b2 - 228.1343+	b4 - 227.6548++	y4 - 472.3493+
0.0016	0	0	1000	0	0	0	0	0	0	0	0	0	0	0	0
0.0326667	0	0	1800	0	0	0	0	0	0	0	0	0	0	0	0
0.0637333	0	0	1800	0	0	0	400	0	0	0	0	0	0	0	0
0.0948	0	0	200	0	400	0	0	0	0	0	0	0	0	0	0
0.125867	0	0	200	0	400	400	0	0	0	0	0	0	0	0	0
0.156933	0	0	200	0	0	0	0	0	0	0	0	0	0	0	0
0.188	0	0	200	0	0	0	800	0	0	0	0	0	0	400	0
0.219067	0	0	200	0	0	0	1200	0	0	0	0	0	0	400	0
0.250133	0	0	200	0	0	0	1200	0	0	0	0	0	0	400	0
0.2812	0	0	200	0	0	600	1200	0	0	0	0	0	0	0	0
0.312267	0	0	800	0	0	600	1200	0	0	0	0	0	0	0	0
0.343333	0	0	0	0	0	600	1800	0	0	0	0	0	0	0	0
0.3744	0	0	0	0	800	0	1800	0	0	0	0	0	0	0	0
0.405467	0	0	0	0	0	0	0	0	0	0	0	0	0	0	0
0.436533	0	0	0	0	0	0	0	0	0	0	0	0	0	0	0
0.4676	0	0	200	0	0	0	0	0	0	0	0	0	0	0	0
0.498667	0	0	1000	0	0	0	400	0	0	0	0	0	0	0	0
0.529733	0	0	1000	0	0	0	400	0	0	0	0	0	0	400	0
0.5608	0	0	0	0	0	0	200	0	0	0	0	0	0	0	0
0.591867	0	0	0	0	0	0	200	0	0	0	0	0	0	0	0
0.622933	0	0	0	0	0	0	1600	0	0	0	0	0	0	0	0
0.654	0	0	0	0	0	0	1600	0	0	0	0	0	200	800	0
0.685067	0	0	0	0	200	0	1800	0	0	0	0	0	200	800	0
0.716133	0	0	0	0	800	0	800	0	0	0	0	0	1400	0	0
0.7472	0	0	0	0	800	0	0	0	0	0	0	0	600	0	0
0.778267	0	0	0	0	600	0	0	0	0	0	0	0	600	0	0
0.809333	0	0	800	0	0	0	0	0	0	0	0	0	0	0	0
0.8404	0	0	1000	0	0	0	0	0	0	0	0	0	0	0	0
0.871467	0	0	800	0	0	0	0	0	0	0	0	0	0	0	0
0.902533	0	0	0	0	200	0	0	0	0	0	0	0	0	0	0
0.9336	0	0	0	0	200	0	0	0	0	0	0	0	800	0	0
0.964667	0	0	0	0	800	0	0	0	0	0	0	0	800	0	0
0.995733	0	0	0	0	800	0	0	0	0	0	0	0	800	0	0
1.0268	0	0	0	0	0	0	0	0	0	0	0	0	0	0	0
1.05787	0	0	800	0	0	0	0	0	0	0	0	0	0	0	0
1.08893	0	0	800	0	0	0	600	0	0	0	0	0	0	0	0
1.12	0	0	0	0	200	0	600	0	0	0	0	0	0	0	0
1.15107	0	0	0	0	0	0	1200	0	0	0	0	0	0	0	0
1.18213	0	0	0	0	400	0	400	0	0	0	0	0	0	400	0
1.2132	0	0	0	0	0	0	1200	0	0	0	0	0	0	0	0
1.24427	0	0	0	0	0	0	400	0	0	0	0	0	0	0	0
1.27533	0	0	0	0	0	0	400	0	0	0	0	0	0	0	0
1.3064	0	0	400	0	0	0	0	0	0	0	0	0	0	0	0
1.33747	0	0	0	0	0	0	0	0	0	0	0	0	0	0	0
1.36853	0	0	0	0	0	0	0	0	0	0	0	0	400	0	0
1.3996	0	0	0	0	0	0	0	0	0	0	0	0	800	0	0
1.43067	0	0	1200	0	0	0	0	0	0	0	0	0	800	0	0
1.46173	0	0	1200	0	0	0	600	0	0	0	0	0	0	0	0
1.4928	0	0	1200	0	0	0	600	0	0	0	0	0	0	0	0
1.52387	0	0	800	0	0	0	800	0	0	0	0	0	0	0	0
1.55493	0	0	400	0	0	0	2400	0	0	0	0	0	0	0	0
1.586	0	0	400	0	0	0	2400	0	0	0	0	0	0	0	0
1.61707	0	0	0	0	0	0	400	0	0	0	0	0	0	0	0
1.64813	0	0	0	0	0	0	0	0	0	0	0	0	0	0	0
1.6792	0	0	0	0	0	0	400	0	0	0	0	0	0	0	0
1.71027	0	0	0	0	0	0	600	0	0	0	0	0	0	0	0
1.74133	0	0	0	0	0	400	800	0	0	0	0	0	0	0	0
1.7724	0	0	0	0	0	0	800	0	0	0	0	0	0	0	0
1.80347	0	0	0	0	0	400	0	0	0	0	0	0	0	0	0
1.83453	0	0	0	0	0	0	0	0	0	0	0	0	0	0	0
1.8656	0	0	0	0	0	0	0	0	0	0	0	0	0	0	0
1.89667	0	0	400	0	0	0	0	0	0	0	0	0	0	0	0
1.92773	0	0	400	0	0	0	0	0	0	0	0	0	0	400	0
1.9588	0	0	400	0	400	0	0	0	0	0	0	0	0	0	0
1.98987	0	0	0	0	1000	0	0	0	0	0	0	0	0	0	0
2.02093	0	0	0	0	1000	0	0	0	0	0	0	0	0	0	0
2.052	0	0	0	0	0	0	0	0	0	0	0	0	0	0	0
2.08307	0	0	0	0	0	0	0	0	0	0	0	0	0	0	0
2.11413	0	0	0	0	0	0	0	0	0	0	0	0	0	0	0
2.1452	0	0	0	0	0	0	800	0	0	0	0	0	0	0	0
2.17627	0	0	0	0	0	400	800	0	0	0	0	0	0	0	0
2.20733	0	0	0	0	0	400	800	0	0	0	0	0	0	0	0
2.2384	0	0	0	0	0	0	400	0	0	0	0	0	0	0	0
2.26947	0	0	0	0	0	0	400	0	0	0	0	0	0	0	0
2.30053	0	0	0	0	0	0	400	0	0	0	0	0	0	0	0
2.3316	0	0	0	0	0	0	0	0	0	0	0	0	0	0	0
2.36267	0	0	0	0	0	0	0	0	0	0	0	0	0	0	0
2.39373	0	0	0	0	0	0	0	0	0	0	0	0	0	0	0
2.4248	0	0	0	0	0	200	0	0	0	0	0	0	0	0	0
2.45587	0	0	0	0	200	200	800	0	0	0	0	0	0	0	0
2.48693	0	0	0	0	200	600	0	0	0	0	0	0	0	0	0
2.518	0	0	200	0	0	400	0	0	0	0	0	0	0	0	0
2.54907	0	0	0	0	0	400	0	0	0	0	0	0	0	0	0
2.58013	0	0	0	0	0	0	0	0	0	0	0	0	0	0	0
2.6112	0	0	0	0	0	0	0	0	0	0	0	0	0	0	0
2.64227	0	0	0	0	0	0	0	0	0	0	0	0	0	0	0
2.67333	0	0	0	0	0	0	0	0	0	0	0	0	0	0	0
2.7044	0	0	0	0	0	0	0	0	0	0	0	0	0	0	0
2.73547	0	0	0	0	0	0	0	0	0	0	0	0	0	0	0
2.76653	0	0	0	0	0	0	0	0	0	0	0	0	800	0	0
2.7976	0	0	0	0	0	0	0	0	0	0	0	0	800	0	0
2.82867	0	0	0	0	0	0	0	0	0	0	0	0	400	0	0
2.85973	0	0	0	0	0	0	0	0	0	0	0	0	400	0	0
2.8908	0	0	0	0	0	0	0	0	0	0	0	0	400	0	0
2.92187	0	0	200	0	0	0	0	0	0	0	0	0	0	0	0
2.95293	0	0	200	0	0	0	0	0	0	0	0	0	0	0	0
2.984	0	0	0	0	0	0	0	0	0	0	0	0	0	0	0
3.01507	0	0	0	0	0	0	0	0	0	0	0	0	0	0	0
3.04613	0	0	0	0	0	0	0	0	0	0	0	0	0	0	0
3.0772	0	0	0	0	0	0	0	0	0	0	0	0	0	0	0
3.10827	0	0	0	0	0	0	0	0	0	0	0	0	0	0	0
3.13933	0	0	0	0	0	0	0	0	0	0	0	0	0	0	0
3.1704	0	0	0	0	0	0	0	0	0	0	0	0	0	0	0
3.20147	0	0	0	0	0	0	0	0	0	0	0	0	0	0	0
3.23253	0	0	0	0	0	0	0	0	0	0	0	0	0	0	0
3.2636	0	0	0	0	0	0	400	0	0	0	0	0	0	0	0
3.29467	0	0	0	0	0	0	400	0	0	0	0	0	0	0	0
3.32573	0	0	0	0	0	0	0	0	0	0	0	0	0	0	0
3.3568	0	0	0	0	0	800	0	0	0	0	0	0	0	0	0
3.38787	0	0	0	0	0	0	0	0	0	0	0	0	0	200	0
3.41893	0	0	0	0	0	0	0	0	0	0	0	0	0	0	0
3.45	0	0	0	0	0	0	200	0	0	0	0	0	0	0	0
3.48107	0	0	0	0	0	0	800	0	0	0	0	0	0	0	0
3.51213	0	0	0	0	0	0	200	0	0	0	0	0	0	0	0
3.5432	0	0	0	0	0	0	800	0	0	0	0	0	0	0	0
3.57427	0	0	0	0	0	0	800	0	0	0	0	0	0	0	0
3.60533	0	0	0	0	0	0	800	0	0	0	0	0	0	0	0
3.6364	0	0	0	0	0	0	1200	0	0	0	0	0	0	0	0
3.66747	0	0	0	0	0	0	800	0	0	0	0	0	0	0	0
3.69853	0	0	600	0	0	0	0	0	0	0	0	0	0	0	0
3.7296	0	0	400	0	0	0	0	0	0	0	0	0	0	400	0
3.76067	0	0	400	0	0	0	0	0	0	0	0	0	0	0	0
3.79173	0	0	400	0	0	0	0	0	0	0	0	0	0	0	0
3.8228	0	0	0	0	0	0	0	0	0	0	0	0	0	0	0
3.85387	0	0	400	0	0	0	200	0	0	0	0	0	0	0	0
3.88493	0	0	0	0	0	0	0	0	0	0	0	0	0	0	0
3.916	0	0	0	0	0	0	0	0	0	0	0	0	0	0	0
3.94707	0	0	0	0	0	0	0	0	0	0	0	0	0	0	0
3.97813	0	0	0	0	0	0	0	0	0	0	0	0	0	0	0
4.0092	0	0	0	0	0	0	0	0	0	0	0	0	200	0	0
4.04027	0	0	0	0	0	0	0	0	0	0	0	0	200	600	0
4.07133	0	0	0	0	0	0	0	0	0	0	0	0	0	600	0
4.1024	0	0	0	0	0	0	0	0	0	0	0	0	0	0	0
4.13347	0	0	0	0	400	0	0	0	0	0	0	0	0	0	0
4.16453	0	0	0	0	0	0	0	0	0	0	0	0	0	0	0
4.1956	0	0	0	0	0	0	0	0	0	0	0	0	0	0	0
4.22667	0	0	0	0	0	0	0	0	0	0	0	0	0	0	0
4.25773	0	0	0	0	0	0	0	0	0	0	0	0	0	600	0
4.2888	0	0	0	0	0	0	400	0	0	0	0	0	0	0	0
4.31987	0	0	0	0	0	0	400	0	0	0	0	0	0	0	0
4.35093	0	0	0	0	0	0	400	0	0	0	0	0	0	0	0
4.382	0	0	0	0	0	0	0	0	0	0	0	0	0	0	0
4.41307	0	0	0	0	0	0	0	0	0	0	0	0	0	0	0
4.44413	0	0	0	0	0	0	0	0	0	0	0	0	0	0	0
4.4752	0	0	0	0	0	0	0	0	0	0	0	0	0	400	0
4.50627	0	0	0	0	0	0	0	0	0	0	0	0	0	0	0
4.53733	0	0	0	0	0	0	200	0	0	0	0	0	0	0	0
4.5684	0	0	0	0	0	200	800	0	0	0	0	0	0	0	0
4.59947	0	0	0	0	0	0	1600	0	0	0	0	0	0	0	0
4.63053	0	0	0	0	0	0	800	0	0	0	0	0	0	0	0
4.6616	0	0	0	0	0	0	0	0	0	0	0	0	0	400	0
4.69267	0	0	0	0	0	0	0	0	0	0	0	0	0	0	0
4.72373	0	0	0	0	0	0	0	0	0	0	0	0	0	400	0
4.7548	0	0	0	0	0	0	400	0	0	0	0	0	0	400	0
4.78587	0	0	0	0	0	0	400	0	0	0	0	0	0	400	0
4.81693	0	0	0	0	0	0	0	0	0	0	0	0	0	0	0
4.848	0	0	0	0	0	0	0	0	0	0	0	0	0	0	0
4.87907	0	0	0	0	0	0	0	0	0	0	0	0	0	0	0
4.91013	0	0	0	0	0	0	0	0	0	0	0	0	0	0	0
4.9412	0	0	0	0	0	0	200	0	0	0	0	0	0	0	0
4.97227	0	0	0	0	0	0	200	0	0	0	0	0	0	0	0
5.00333	0	0	0	0	0	0	600	0	0	0	0	0	0	0	0
5.0344	0	0	0	0	0	0	0	0	0	0	0	0	0	0	0
5.06547	0	0	0	0	0	0	0	0	0	0	0	0	0	0	0
5.09653	0	0	0	0	0	0	0	0	0	0	0	0	0	0	0
5.1276	0	0	0	0	0	0	400	0	0	0	0	0	0	0	0
5.15867	0	0	0	0	0	0	400	0	0	0	0	0	0	0	0
5.18973	0	0	0	0	0	0	0	0	0	0	0	0	0	200	0
5.2208	0	0	0	0	0	0	0	0	0	0	0	0	0	0	0
5.25187	0	0	0	0	0	0	0	0	0	0	0	0	0	0	0
5.28293	0	0	0	0	0	0	0	0	0	0	0	0	0	0	0
5.314	0	0	0	0	0	0	0	0	0	0	0	0	0	0	0
5.34507	0	0	0	0	0	0	0	0	0	0	0	0	0	0	0
5.37613	0	0	0	0	0	0	0	0	0	0	0	0	0	0	0
5.4072	0	0	0	0	0	0	0	0	0	0	0	0	0	0	0
5.43827	0	0	0	0	0	0	0	0	0	0	0	0	0	0	0
5.46933	0	0	0	0	0	0	0	0	0	0	0	0	0	0	0
5.5004	0	0	0	0	0	0	0	0	0	0	0	0	0	0	0
5.53147	0	0	0	0	0	0	0	0	0	0	0	0	0	0	0
5.56253	0	0	0	0	0	0	0	0	0	0	0	0	0	0	0
5.5936	0	0	0	0	0	0	0	0	0	0	0	0	0	0	0
5.62467	0	0	0	0	0	0	0	0	0	0	0	0	0	0	0
5.65573	0	0	0	0	0	0	0	0	0	0	0	0	0	0	0
5.6868	0	0	0	0	0	0	0	0	0	0	0	0	0	0	0
5.71787	0	0	0	0	0	0	0	0	0	0	0	0	0	0	0
5.74893	0	0	0	0	0	0	0	0	0	0	0	0	0	0	0
5.78	0	0	0	0	0	0	0	0	0	0	0	0	0	0	0
5.81107	0	0	0	0	0	0	0	0	0	0	0	0	0	0	0
5.84213	0	0	0	0	0	0	0	0	0	0	0	0	0	0	0
5.8732	0	0	0	0	0	0	0	0	0	0	0	0	0	0	0
5.90427	0	0	0	0	0	0	0	0	0	0	0	0	0	0	0
5.93533	0	0	0	0	0	0	0	0	0	0	0	0	0	0	0
5.9664	0	0	0	0	0	0	0	0	0	0	0	0	0	0	0
5.99747	0	0	0	0	0	0	0	0	0	0	0	0	0	0	0
6.02853	0	0	0	0	0	0	0	0	0	0	0	0	0	0	0
6.0596	0	0	0	0	0	0	0	0	0	0	0	0	200	0	0
6.09067	0	0	0	0	0	0	0	0	0	0	0	0	0	0	0
6.12173	0	0	0	0	0	0	0	0	0	0	0	0	0	0	0
6.1528	0	0	0	0	0	0	0	0	0	0	0	0	0	0	0
6.18387	0	0	0	0	0	0	0	0	0	0	0	0	0	0	0
6.21493	0	0	0	0	0	0	0	0	0	0	0	0	0	0	0
6.246	0	0	0	0	0	0	0	0	0	0	0	0	0	0	0
6.27707	0	0	0	0	0	0	0	0	0	0	0	0	0	0	0
6.30813	0	0	0	0	0	0	0	0	0	0	0	0	0	0	0
6.3392	0	0	0	0	0	0	0	0	0	0	0	0	0	0	0
6.37027	0	0	0	0	0	0	0	0	0	0	0	0	0	0	0
6.40133	0	0	0	0	0	0	400	0	0	0	0	0	0	0	0
6.4324	0	0	0	0	0	0	400	0	0	0	0	0	0	0	0
6.46347	0	0	0	0	0	0	0	0	0	0	0	0	0	0	0
6.49453	0	0	0	0	0	0	0	0	0	0	0	0	0	0	0
6.5256	0	0	0	0	0	0	0	0	0	0	0	0	0	0	0
6.55667	0	0	0	0	0	200	0	0	0	0	0	0	0	0	0
6.58773	0	0	0	0	0	200	0	0	0	0	0	0	0	0	0
6.6188	0	0	0	0	0	200	0	0	0	0	0	0	0	0	0
6.64987	0	0	0	0	0	0	0	0	0	0	0	0	0	0	0
6.68093	0	0	0	0	0	0	0	0	0	0	0	0	0	0	0
6.712	0	0	0	0	400	0	0	0	0	0	0	0	0	0	0
6.74307	0	0	0	0	0	0	0	0	0	0	0	0	0	0	0
6.77413	0	0	0	0	0	0	0	0	0	0	0	0	0	0	0
6.8052	0	0	0	0	0	0	0	0	0	0	0	0	0	0	0
6.83627	0	0	0	0	0	0	0	0	0	0	0	0	0	0	0
6.86733	0	0	0	0	0	0	0	0	0	0	0	0	0	0	0
6.8984	0	0	0	0	0	0	0	0	0	0	0	0	0	0	0
6.92947	0	0	0	0	0	0	0	0	0	0	0	0	0	0	0
6.96053	0	0	0	0	0	0	0	0	0	0	0	0	0	0	0
6.9916	0	0	0	0	0	0	0	0	0	0	0	0	0	0	0
7.02267	0	0	0	0	0	0	0	0	0	0	0	0	0	0	0
7.05373	0	0	0	0	0	0	0	0	0	0	0	0	0	0	0
7.0848	0	0	0	0	0	0	200	0	0	0	0	0	0	0	0
7.11587	0	0	0	0	0	0	200	0	0	0	0	0	0	0	0
7.14693	0	0	0	0	0	0	0	0	0	0	0	0	0	0	0
7.178	0	0	0	0	0	0	0	0	0	0	0	0	0	0	0
7.20907	0	0	0	0	0	0	0	0	0	0	0	0	0	800	0
7.24013	0	0	0	0	0	0	0	0	0	0	0	0	0	800	0
7.2712	0	0	0	0	0	0	0	0	0	0	0	0	0	0	0
7.30227	0	0	0	0	0	0	0	0	0	0	0	0	0	0	0
7.33333	0	0	0	0	0	0	0	0	0	0	0	0	0	0	0
7.3644	0	0	0	0	0	0	0	0	0	0	0	0	0	0	0
7.39547	0	0	0	0	0	0	0	0	0	0	0	0	0	0	0
7.42653	0	0	0	0	0	0	0	0	0	0	0	0	0	0	0
7.4576	0	0	0	0	0	0	0	0	0	0	0	0	0	0	0
7.48867	0	0	0	0	0	0	0	0	0	0	0	0	0	0	0
7.51973	0	0	0	0	0	0	0	0	0	0	0	0	0	0	0
7.5508	0	0	0	0	0	0	0	0	0	0	0	0	0	0	0
7.58187	0	0	0	0	0	0	0	0	0	0	0	0	0	0	0
7.61293	0	0	0	0	0	0	0	0	0	0	0	0	0	400	0
7.644	0	0	0	0	0	0	0	0	0	0	0	0	0	0	0
7.67507	0	0	0	0	0	0	0	0	0	0	0	0	0	0	0
7.70613	0	0	0	0	0	0	0	0	0	0	0	0	0	0	0
7.7372	0	0	0	0	0	0	0	0	0	0	0	0	0	0	0
7.76827	0	0	0	0	0	0	0	0	0	0	0	0	0	0	0
7.79933	0	0	0	0	0	0	200	0	0	0	0	0	0	0	0
7.8304	0	0	0	0	0	0	200	0	0	0	0	0	0	0	0
7.86147	0	0	0	0	0	0	0	0	0	0	0	0	0	0	0
7.89253	0	0	0	0	0	0	0	0	0	0	0	0	0	0	0
7.9236	0	0	0	0	0	0	0	0	0	0	0	0	0	0	0
7.95467	0	0	0	0	0	0	0	0	0	0	0	0	0	0	0
7.98573	0	0	0	0	0	0	0	0	0	0	0	0	0	0	0
8.0168	0	0	0	0	0	0	0	0	0	0	0	0	0	0	0
8.04787	0	0	0	0	0	0	0	0	0	0	0	0	0	0	0
8.07893	0	0	0	0	0	0	1200	0	0	0	0	0	0	0	0
8.11	0	0	0	0	0	0	1200	0	0	0	0	0	0	0	0
8.14107	0	0	0	0	0	0	800	0	0	0	0	0	0	0	0
8.17213	0	0	0	0	0	0	0	0	0	0	0	0	0	0	0
8.2032	0	0	0	0	0	0	0	0	0	0	0	0	0	0	0
8.23427	0	0	0	0	0	0	0	0	0	0	0	0	0	0	0
8.26533	0	0	0	0	0	0	0	0	0	0	0	0	0	0	0
8.2964	0	0	0	0	0	0	0	0	0	0	0	0	0	0	0
8.32747	0	0	0	0	0	0	0	0	0	0	0	0	0	0	0
8.35853	0	0	0	0	0	0	0	0	0	0	0	0	0	0	0
8.3896	0	0	0	0	0	0	0	0	0	0	0	0	0	0	0
8.42067	0	0	0	0	0	0	0	0	0	0	0	0	0	0	0
8.45173	0	0	0	0	0	0	0	0	0	0	0	0	0	0	0
8.4828	0	0	0	0	0	0	0	0	0	0	0	0	0	0	0
8.51387	0	0	0	0	0	0	0	0	0	0	0	0	0	0	0
8.54493	0	0	0	0	200	0	0	0	0	0	0	0	0	0	0
8.576	0	0	0	0	0	0	0	0	0	0	0	0	0	0	0
8.60707	0	0	0	0	0	0	0	0	0	0	0	0	0	0	0
8.63813	0	0	0	0	0	0	0	0	0	0	0	0	0	0	0
8.6692	0	0	0	0	0	0	0	0	0	0	0	0	0	0	0
8.70027	0	0	0	0	0	0	0	0	0	0	0	0	0	0	0
8.73133	0	0	0	0	0	0	800	0	0	0	0	0	0	0	0
8.7624	0	0	0	0	0	0	0	0	0	0	0	0	0	0	0
8.79347	0	0	0	0	0	0	200	0	0	0	0	0	0	0	0
8.82453	0	0	0	0	0	0	0	0	0	0	0	0	0	0	0
8.8556	0	0	0	0	0	0	200	0	0	0	0	0	0	0	0
8.88667	0	0	0	0	0	0	400	0	0	0	0	0	0	0	0
8.91773	0	0	0	0	0	0	600	0	0	0	0	0	0	0	0
8.9488	0	0	0	0	0	0	600	0	0	0	0	0	0	0	0
8.97987	0	0	0	0	0	200	0	0	0	0	0	0	0	0	0
9.01093	0	0	0	0	0	200	0	0	0	0	0	0	400	0	0
9.042	0	0	0	0	0	0	800	0	0	0	0	0	400	0	0
9.07307	0	0	0	0	0	0	800	0	0	0	0	0	0	0	0
9.10413	0	0	0	0	0	0	200	0	0	0	0	0	0	0	0
9.1352	0	0	0	0	0	0	200	0	0	0	0	0	0	0	0
9.16627	0	0	0	0	0	0	200	0	0	0	0	0	0	400	0
9.19733	0	0	0	0	0	0	400	0	0	0	0	0	0	0	0
9.2284	0	0	0	0	0	0	800	0	0	0	0	0	0	0	0
9.25947	0	0	0	0	200	0	800	0	0	0	0	0	0	0	0
9.29053	0	0	0	0	200	0	0	0	0	0	0	0	0	0	0
9.3216	0	0	0	0	0	0	0	0	0	0	0	0	0	0	0
9.35267	0	0	0	0	0	0	600	0	0	0	0	0	0	0	0
9.38373	0	0	0	0	0	0	600	0	0	0	0	0	0	0	0
9.4148	0	0	0	0	0	0	0	0	0	0	0	0	0	0	0
9.44587	0	0	0	0	0	0	0	0	0	0	0	0	0	0	0
9.47693	0	0	0	0	600	0	200	0	0	0	0	0	0	0	0
9.508	0	0	0	0	600	0	200	0	0	0	0	0	0	0	0
9.53907	0	0	0	0	0	0	0	0	0	0	0	0	0	0	0
9.57013	0	0	0	0	0	0	0	0	0	0	0	0	0	0	0
9.6012	0	0	0	0	0	0	800	0	0	0	0	0	0	0	0
9.63227	0	0	0	0	0	0	800	0	0	0	0	0	0	0	0
9.66333	0	0	0	0	0	0	400	0	0	0	0	0	0	0	0
9.6944	0	0	0	0	0	0	0	0	0	0	0	0	0	0	0
9.72547	0	0	800	0	0	0	0	0	0	0	0	0	0	800	0
9.75653	0	0	800	0	400	0	0	0	0	0	0	0	0	800	0
9.7876	0	0	0	0	400	0	0	0	0	0	0	0	0	0	0
9.81867	0	0	0	0	0	0	0	0	0	0	0	0	0	0	0
9.84973	0	0	200	0	0	0	0	0	0	0	0	0	0	0	0
9.8808	0	0	200	0	0	0	0	0	0	0	0	0	0	0	0
9.91187	0	0	0	0	0	0	0	0	0	0	0	0	0	0	0
9.94293	0	0	0	0	0	0	0	0	0	0	0	0	0	0	0
9.974	0	0	0	0	0	0	0	0	0	0	0	0	0	0	0
10.0051	0	0	0	0	0	0	0	0	0	0	0	0	0	0	0
10.0361	0	0	0	0	0	0	0	0	0	0	0	0	0	600	0
10.0672	0	0	0	0	0	0	0	0	0	0	0	0	0	0	0
10.0983	0	0	0	0	0	0	0	0	0	0	0	0	0	0	0
10.1293	0	0	0	0	0	0	0	0	0	0	0	0	0	0	0
10.1604	0	0	0	0	0	0	0	0	0	0	0	0	0	0	0
10.1915	0	0	0	0	0	0	0	0	0	0	0	0	0	0	0
10.2225	0	0	0	0	0	0	0	0	0	0	0	0	0	0	0
10.2536	0	0	0	0	0	0	0	0	0	0	0	0	0	0	0
10.2847	0	0	0	0	400	0	0	0	0	0	0	0	0	0	0
10.3157	0	0	400	0	400	0	0	0	0	0	0	0	0	0	0
10.3468	0	0	0	0	400	0	0	0	0	0	0	0	0	0	0
10.3779	0	0	0	0	0	0	0	0	0	0	0	0	0	0	0
10.4089	0	0	0	0	0	0	0	0	0	0	0	0	0	0	0
10.44	0	0	0	0	0	0	0	0	0	0	0	0	0	0	0
10.4711	0	0	0	0	0	0	0	0	0	0	0	0	0	0	0
10.5021	0	0	0	0	0	0	0	0	0	0	0	0	0	0	0
10.5332	0	0	0	0	0	0	0	0	0	0	0	0	0	0	0
10.5643	0	0	0	0	0	0	0	0	0	0	0	0	0	0	0
10.5953	0	0	0	0	0	0	0	0	0	0	0	0	0	0	0
10.6264	0	0	0	0	0	0	800	0	0	0	0	0	0	0	0
10.6575	0	0	0	0	0	0	800	0	0	0	0	0	0	0	0
10.6885	0	0	0	0	0	0	800	0	0	0	0	0	0	0	0
10.7196	0	0	0	0	0	0	400	0	0	0	0	0	0	0	0
10.7507	0	0	0	0	0	0	400	0	0	0	0	0	0	0	0
10.7817	0	0	0	0	0	0	0	0	0	0	0	0	200	0	0
10.8128	0	0	0	0	0	0	0	0	0	0	0	0	200	0	0
10.8439	0	0	0	0	0	0	0	0	0	0	0	0	0	0	0
10.8749	0	0	0	0	0	0	0	0	0	0	0	0	0	0	0
10.906	0	0	0	0	0	0	0	0	0	0	0	0	0	0	0
10.9371	0	0	0	0	0	0	0	0	0	0	0	0	0	0	0
10.9681	0	0	0	0	0	0	0	0	0	0	0	0	0	0	0
10.9992	0	0	0	0	0	0	0	0	0	0	0	0	0	0	0
11.0303	0	0	0	0	0	0	0	0	0	0	0	0	0	0	0
11.0613	0	0	0	0	0	0	0	0	0	0	0	0	0	400	0
11.0924	0	0	0	0	0	0	0	0	0	0	0	0	0	400	0
11.1235	0	0	0	0	0	0	400	0	0	0	0	0	0	200	0
11.1545	0	0	0	0	0	0	400	0	0	0	0	0	0	0	0
11.1856	0	0	0	0	0	0	0	0	0	0	0	0	0	0	0
11.2167	0	0	400	0	0	0	0	0	0	0	0	0	0	0	0
11.2477	0	0	400	0	0	0	0	0	0	0	0	0	0	0	0
11.2788	0	0	0	0	0	0	600	0	0	0	0	0	0	0	0
11.3099	0	0	0	0	0	0	600	0	0	0	0	0	0	0	0
11.3409	0	0	0	0	0	0	1200	0	0	0	0	0	0	0	0
11.372	0	0	0	0	0	0	0	0	0	0	0	0	0	0	0
11.4031	0	0	0	0	0	0	0	0	0	0	0	0	0	0	0
11.4341	0	0	0	0	0	0	0	0	0	0	0	0	0	0	0
11.4652	0	0	0	0	0	0	0	0	0	0	0	0	0	0	0
11.4963	0	0	0	0	0	0	0	0	0	0	0	0	0	0	0
11.5273	0	0	0	0	0	0	0	0	0	0	0	0	0	0	0
11.5584	0	0	0	0	0	0	0	0	0	0	0	0	0	0	0
11.5895	0	0	0	0	0	0	0	0	0	0	0	0	0	0	0
11.6205	0	0	0	0	0	0	0	0	0	0	0	0	0	0	0
11.6516	0	0	0	0	0	0	0	0	0	0	0	0	0	1200	0
11.6827	0	0	0	0	0	0	0	0	0	0	0	0	0	0	0
11.7137	0	0	0	0	0	0	0	0	0	0	0	0	0	0	0
11.7448	0	0	0	0	0	0	0	0	0	0	0	0	0	0	0
11.7759	0	0	0	0	0	0	0	0	0	0	0	0	0	0	0
11.8069	0	0	0	0	0	0	0	0	0	0	0	0	0	0	0
11.838	0	0	0	0	0	0	0	0	0	0	0	0	0	0	0
11.8691	0	0	0	0	0	0	0	0	0	0	0	0	0	0	0
11.9001	0	0	0	0	0	400	0	0	0	0	0	0	0	0	0
11.9312	0	0	0	0	0	0	0	0	0	0	0	0	0	0	0
11.9623	0	0	0	0	0	0	0	0	0	0	0	0	0	0	0
11.9933	0	0	0	0	0	0	0	0	0	0	0	0	0	0	0
12.0244	0	0	0	0	0	0	0	0	0	0	0	0	0	0	0
12.0555	0	0	0	0	0	0	0	0	0	0	0	0	0	0	0
12.0865	0	0	0	0	0	0	0	0	0	0	0	0	0	0	0
12.1176	0	0	0	0	0	0	0	0	0	0	0	0	0	0	0
12.1487	0	0	0	0	0	0	0	0	0	0	0	0	0	0	0
12.1797	0	0	0	0	800	0	0	0	0	0	0	0	0	0	0
12.2108	0	0	0	0	800	0	0	0	0	0	0	0	0	0	0
12.2419	0	0	0	0	400	0	0	0	0	0	0	0	0	0	0
12.2729	0	0	0	0	0	0	400	0	0	0	0	0	0	0	0
12.304	0	0	0	0	0	0	0	0	0	0	0	0	0	0	0
12.3351	0	0	0	0	0	0	0	0	0	0	0	0	0	0	0
12.3661	0	0	0	0	0	0	0	0	0	0	0	0	0	0	0
12.3972	0	0	0	0	0	0	0	0	0	0	0	0	0	0	0
12.4283	0	0	0	0	0	0	0	0	0	0	0	0	0	0	0
12.4593	0	0	0	0	0	0	0	0	0	0	0	0	0	0	0
12.4904	0	0	0	0	0	0	0	0	0	0	0	0	0	0	0
12.5215	0	0	0	0	0	0	0	0	0	0	0	0	0	0	0
12.5525	0	0	0	0	0	0	0	0	0	0	0	0	0	0	0
12.5836	0	0	0	0	0	0	0	0	0	0	0	0	0	0	0
12.6147	0	0	0	0	0	0	0	0	0	0	0	0	0	0	0
12.6457	0	0	0	0	0	0	0	0	0	0	0	0	0	0	0
12.6768	0	0	0	0	0	0	0	0	0	0	0	0	0	0	0
12.7079	0	0	0	0	0	0	600	0	0	0	0	0	0	0	0
12.7389	0	0	0	0	0	0	600	0	0	0	0	0	0	0	0
12.77	0	0	0	0	0	0	400	0	0	0	0	0	0	0	0
12.8011	0	0	0	0	0	0	0	0	0	0	0	0	0	0	0
12.8321	0	0	0	0	0	0	0	0	0	0	0	0	0	0	0
12.8632	0	0	0	0	0	0	0	0	0	0	0	0	0	0	0
12.8943	0	0	0	0	0	0	0	0	0	0	0	0	0	0	0
12.9253	0	0	0	0	0	0	0	0	0	0	0	0	0	0	0
12.9564	0	0	0	0	400	0	0	0	0	0	0	0	0	0	0
12.9875	0	0	0	0	0	0	0	0	0	0	0	0	0	0	0
13.0185	0	0	0	0	0	0	0	0	0	0	0	0	0	0	0
13.0496	0	0	0	0	0	0	0	0	0	0	0	0	0	0	0
13.0807	0	0	0	0	0	0	0	0	0	0	0	0	0	0	0
13.1117	0	0	0	0	0	0	0	0	0	0	0	0	0	200	0
13.1428	0	0	0	0	0	0	0	0	0	0	0	0	400	200	0
13.1739	0	0	0	0	0	0	0	0	0	0	0	0	400	0	0
13.2049	0	0	0	0	0	0	0	0	0	0	0	0	0	0	0
13.236	0	0	0	0	0	0	0	0	0	0	0	0	0	0	0
13.2671	0	0	0	0	0	0	0	0	0	0	0	0	0	0	0
13.2981	0	0	0	0	0	0	0	0	0	0	0	0	0	0	0
13.3292	0	0	0	0	0	0	0	0	0	0	0	0	0	0	0
13.3603	0	0	0	0	0	0	400	0	0	0	0	0	0	0	0
13.3913	0	0	0	0	0	0	400	0	0	0	0	0	0	0	0
13.4224	0	0	0	0	0	0	0	0	0	0	0	0	0	0	0
13.4535	0	0	0	0	0	0	0	0	0	0	0	0	0	0	0
13.4845	0	0	0	0	0	0	0	0	0	0	0	0	200	0	0
13.5156	0	0	0	0	0	0	0	0	0	0	0	0	0	0	0
13.5467	0	0	0	0	0	0	0	0	0	3201	0	0	0	400	0
13.5777	0	0	0	0	0	0	0	0	0	0	0	0	0	400	0
13.6088	0	0	0	0	0	0	0	0	0	0	0	0	0	800	0
13.6399	0	0	0	0	0	0	0	0	0	0	0	0	0	0	0
13.6709	0	0	0	0	0	0	0	0	0	0	0	0	0	0	0
13.702	0	0	0	0	0	0	0	0	0	0	0	0	0	0	0
13.7331	0	0	0	0	0	0	0	0	0	0	0	0	0	0	0
13.7641	0	0	0	0	0	0	0	0	0	0	0	0	0	0	0
13.7952	0	0	0	0	0	0	0	0	0	0	0	0	0	0	0
13.8263	0	0	0	0	0	0	0	0	0	0	0	0	0	0	0
13.8573	0	0	0	0	0	0	0	0	0	0	0	0	0	0	0
13.8884	0	0	0	0	0	0	0	0	0	0	0	0	0	0	0
13.9195	0	0	0	0	0	0	0	0	0	0	0	0	0	0	0
13.9505	0	0	0	0	0	0	0	0	0	0	0	0	0	0	0
13.9816	0	0	0	0	0	0	0	0	0	0	0	0	0	0	0
14.0127	0	0	0	0	0	0	0	0	0	0	0	0	0	0	0
14.0437	0	0	0	0	0	0	0	0	0	0	0	0	0	0	0
14.0748	0	0	0	0	0	0	0	0	0	0	0	0	0	0	0
14.1059	0	0	0	0	0	0	0	0	0	0	0	0	0	0	0
14.1369	0	0	0	0	0	0	0	0	0	0	0	0	0	0	0
14.168	0	0	0	0	0	0	0	0	0	0	0	0	0	0	0
14.1991	0	0	0	0	0	0	0	0	0	0	0	0	0	0	0
14.2301	0	0	0	0	0	0	0	0	0	0	0	0	0	0	0
14.2612	0	0	0	0	0	0	200	0	0	0	0	0	0	0	0
14.2923	0	0	0	0	0	0	400	0	0	0	0	0	0	0	0
14.3233	0	0	0	0	0	0	400	0	0	0	0	0	0	0	0
14.3544	0	0	0	0	0	0	400	0	0	0	0	0	0	0	0
14.3855	0	0	0	0	0	0	0	0	0	0	0	0	0	0	0
14.4165	0	0	0	0	0	0	0	0	0	0	0	0	0	0	0
14.4476	0	0	0	0	0	0	0	0	0	0	0	0	0	0	0
14.4787	0	0	0	0	0	0	0	0	0	0	0	0	0	0	0
14.5097	0	0	0	0	0	0	0	0	0	0	0	0	0	0	0
14.5408	0	0	0	0	0	0	0	0	0	0	0	0	0	0	0
14.5719	0	0	0	0	0	0	0	0	0	0	0	0	0	0	0
14.6029	0	0	0	0	0	0	0	0	0	0	0	0	0	0	0
14.634	0	0	0	0	0	0	0	0	0	0	0	0	0	0	0
14.6651	0	0	0	0	0	0	0	0	0	0	0	0	200	0	0
14.6961	0	0	0	0	0	0	0	0	0	0	0	0	0	0	0
14.7272	0	0	0	0	0	0	0	0	0	0	0	0	0	0	0
14.7583	0	0	0	0	0	0	0	0	0	0	0	0	0	0	0
14.7893	0	0	0	0	0	400	0	0	0	0	0	0	0	0	0
14.8204	0	0	0	0	0	400	0	0	0	0	0	0	0	0	0
14.8515	0	0	0	0	0	0	0	0	0	0	0	0	0	0	0
14.8825	0	0	0	0	0	0	0	0	0	0	0	0	0	0	0
14.9136	0	0	0	0	0	0	0	0	0	0	0	0	0	0	0
14.9447	0	0	0	0	0	0	0	0	0	0	0	0	0	0	0
14.9757	0	0	0	0	0	0	0	0	0	0	0	0	0	0	0
15.0068	0	0	0	0	0	0	0	0	0	0	0	0	0	0	0
15.0379	0	0	0	0	0	0	0	0	0	0	0	0	0	0	0
15.0689	0	0	0	0	0	0	0	0	0	0	0	0	0	0	0
15.1	0	0	0	0	0	0	0	0	0	0	0	0	0	0	0
15.1311	0	0	0	0	0	0	0	0	0	0	0	0	0	0	0
15.1621	0	0	0	0	0	0	0	0	0	0	0	0	0	0	0
15.1932	0	0	0	0	0	0	0	0	0	0	0	0	0	0	0
15.2243	0	0	0	0	0	0	0	0	0	0	0	0	0	0	0
15.2553	0	0	0	0	0	0	0	0	0	0	0	0	0	0	0
15.2864	0	0	0	0	0	0	0	0	0	0	0	0	0	0	0
15.3175	0	0	0	0	0	0	0	0	0	0	0	0	0	0	0
15.3485	0	0	0	0	0	400	0	0	0	0	0	0	0	0	0
15.3796	0	0	0	0	0	400	0	0	0	0	0	0	0	0	0
15.4107	0	0	0	0	0	0	0	0	0	0	0	0	0	0	0
15.4417	0	0	0	0	0	0	0	0	0	0	0	0	0	0	0
15.4728	0	0	0	0	0	0	0	0	0	0	0	0	0	0	0
15.5039	0	0	0	0	0	800	0	0	0	0	0	0	0	0	0
15.5349	0	0	0	0	0	800	0	0	0	0	0	0	0	0	0
15.566	0	0	0	0	0	200	0	0	0	0	0	0	0	0	0
15.5971	0	0	0	0	0	0	0	0	0	0	0	0	0	0	0
15.6281	0	0	0	0	0	0	0	0	0	0	0	0	0	0	0
15.6592	0	0	0	0	0	0	0	0	0	0	0	0	0	0	0
15.6903	0	0	0	0	0	0	0	0	0	0	0	0	0	0	0
15.7213	0	0	0	0	0	0	0	0	0	0	0	0	0	0	0
15.7524	0	0	0	0	0	0	600	0	0	0	0	0	600	0	0
15.7835	0	0	0	0	0	0	600	0	0	0	0	0	600	0	0
15.8145	0	0	0	0	0	0	0	0	0	0	0	0	0	0	0
15.8456	0	0	0	0	0	0	0	0	0	0	0	0	0	0	0
15.8767	0	0	0	0	0	0	0	0	0	0	0	0	0	0	0
15.9077	0	0	0	0	0	0	0	0	0	0	0	0	0	0	0
15.9388	0	0	0	0	0	0	0	0	0	0	0	0	0	0	0
15.9699	0	0	0	0	0	0	0	0	0	0	0	0	0	0	0
16.0009	0	0	0	0	0	0	0	0	0	0	0	0	0	0	0
16.032	0	0	0	0	0	0	0	0	0	0	0	0	0	0	0
16.0631	0	0	0	0	0	0	0	0	0	0	0	0	0	0	0
16.0941	0	0	0	0	0	0	0	0	0	0	0	0	0	0	0
16.1252	0	0	0	0	0	0	800	0	0	0	0	0	0	600	0
16.1563	0	0	0	0	0	0	800	0	0	0	0	0	0	600	0
16.1873	0	0	0	0	0	0	0	0	0	0	0	0	0	400	0
16.2184	0	0	0	0	0	0	0	0	0	0	0	0	0	0	0
16.2495	0	0	0	0	0	0	0	0	0	0	0	0	0	0	0
16.2805	0	0	0	0	0	0	0	0	0	0	0	0	0	0	0
16.3116	0	0	0	0	0	0	0	0	0	0	0	0	0	0	0
16.3427	0	0	0	0	0	0	0	0	0	0	0	0	0	0	0
16.3737	0	0	0	0	0	0	200	0	0	0	0	0	0	0	0
16.4048	0	0	0	0	0	0	200	0	0	0	0	0	0	0	0
16.4359	0	0	0	0	0	0	0	0	0	0	0	0	0	0	0
16.4669	0	0	0	0	0	0	0	0	0	0	0	0	0	0	0
16.498	0	0	0	0	0	0	0	0	0	0	0	0	0	0	0
16.5291	0	0	0	0	0	0	0	0	0	0	0	0	0	0	0
16.5601	0	0	0	0	0	0	0	0	0	0	0	0	0	0	0
16.5912	0	0	0	0	0	0	0	0	0	0	0	0	0	0	0
16.6223	0	0	0	0	0	0	0	0	0	0	0	0	0	0	0
16.6533	0	0	0	0	0	400	0	0	0	0	0	0	0	0	0
16.6844	0	0	0	0	0	400	0	0	0	0	0	0	0	0	0
16.7155	0	0	0	0	0	0	0	0	0	0	0	0	0	0	0
16.7465	0	0	0	0	0	0	0	0	0	0	0	0	0	0	0
16.7776	0	0	0	0	0	0	0	0	0	0	0	0	0	0	0
16.8087	0	0	0	0	0	0	0	0	0	0	0	0	0	0	0
16.8397	0	0	0	0	0	0	0	0	0	0	0	0	0	0	0
16.8708	0	0	0	0	0	0	0	0	0	0	0	0	0	0	0
16.9019	0	0	0	0	0	0	0	0	0	0	0	0	0	0	0
16.9329	0	0	0	0	0	0	0	0	0	0	0	0	0	0	0
16.964	0	0	0	0	0	0	0	0	0	0	0	0	0	0	0
16.9951	0	0	0	0	0	0	0	0	0	0	0	0	0	0	0
17.0261	0	0	0	0	0	0	0	0	0	0	0	0	0	0	0
17.0572	0	0	0	0	0	0	0	0	0	0	0	0	0	0	0
17.0883	0	0	0	0	0	0	0	0	0	0	0	0	0	0	0
17.1193	0	0	0	0	0	0	0	0	0	0	0	0	0	0	0
17.1504	0	0	0	0	0	0	0	0	0	0	0	0	0	0	0
17.1815	0	0	0	0	0	0	0	0	0	0	0	0	0	0	0
17.2125	0	0	0	0	0	0	400	0	0	0	0	0	0	0	0
17.2436	0	0	0	0	0	0	600	0	0	0	0	0	0	0	0
17.2747	0	0	0	0	0	0	600	0	0	0	0	0	0	0	0
17.3057	0	0	0	0	0	0	200	0	0	0	0	0	0	0	0
17.3368	0	0	0	0	0	0	200	0	0	0	0	0	0	0	0
17.3679	0	0	0	0	0	0	200	0	0	0	0	0	200	0	0
17.3989	0	0	0	0	0	0	1200	0	0	0	0	0	200	0	0
17.43	0	0	0	0	0	0	0	0	0	0	0	0	400	0	0
17.4611	0	0	0	0	0	0	1200	0	0	0	0	0	0	0	0
17.4921	0	0	0	0	0	0	0	0	0	0	0	0	600	0	0
17.5232	0	0	0	0	0	0	400	0	0	0	0	0	0	400	0
17.5543	0	0	0	0	0	0	400	0	0	0	0	0	1600	800	0
17.5853	0	0	0	0	0	0	400	0	0	0	0	0	1600	800	0
17.6164	0	0	0	0	200	0	0	0	0	0	0	0	1600	200	0
17.6475	0	0	0	0	200	0	0	0	0	0	0	0	1800	200	0
17.6785	0	0	0	0	0	0	0	0	0	0	0	0	400	0	0
17.7096	0	0	0	0	0	0	0	0	0	0	0	0	400	0	0
17.7407	0	0	0	0	0	0	0	0	0	0	0	0	0	0	0
17.7717	0	0	0	0	0	0	0	0	0	0	0	0	0	0	0
17.8028	0	0	0	0	0	0	200	0	0	0	0	0	0	0	0
17.8339	0	0	0	0	0	0	400	0	0	0	0	0	400	400	0
17.8649	0	0	0	0	0	0	400	0	0	0	0	0	800	400	0
17.896	0	0	0	0	0	0	0	0	0	0	0	0	800	400	0
17.9271	0	0	0	0	0	200	0	0	0	0	0	0	0	200	0
17.9581	0	0	0	0	0	0	0	0	0	0	0	0	0	0	0
17.9892	0	0	0	0	0	200	0	0	0	0	0	0	0	0	0
18.0203	0	0	0	0	0	0	0	0	0	0	0	0	0	0	0
18.0513	0	0	0	0	0	0	0	0	0	0	0	0	0	0	0
18.0824	0	0	0	0	0	0	0	0	0	0	0	0	0	0	0
18.1135	0	0	400	0	0	0	0	0	0	0	0	0	0	0	0
18.1445	0	0	0	0	0	0	0	0	0	0	0	0	0	0	0
18.1756	0	0	400	0	0	0	0	0	0	0	0	0	0	0	0
18.2067	0	0	0	0	0	0	0	0	0	0	0	0	0	0	0
18.2377	0	0	200	0	0	0	0	0	0	0	0	0	0	0	0
18.2688	0	0	0	0	0	0	0	0	0	0	0	0	0	0	0
18.2999	0	0	200	0	0	0	0	0	0	0	0	0	0	0	0
18.3309	0	0	0	0	0	0	0	0	0	0	0	0	0	0	0
18.362	0	0	0	0	0	0	0	0	0	0	0	0	0	0	0
18.3931	0	0	0	0	0	800	400	0	0	0	0	0	0	0	0
18.4241	0	0	0	0	0	0	400	0	0	0	0	0	0	0	0
18.4552	0	0	0	0	0	800	0	0	0	0	0	0	0	0	0
18.4863	0	0	0	0	0	800	0	0	0	0	0	0	0	0	0
18.5173	0	0	0	0	0	800	0	0	0	0	0	0	0	0	0
18.5484	0	0	0	0	0	0	0	0	0	0	0	0	0	0	0
18.5795	0	0	0	0	0	0	0	0	0	0	0	0	0	0	0
18.6105	0	0	0	0	0	0	0	0	0	0	0	0	0	0	0
18.6416	0	0	0	0	0	0	0	0	0	0	0	0	0	0	0
18.6727	0	0	0	0	0	0	0	0	0	0	0	0	0	0	0
18.7037	0	0	0	0	0	0	600	0	0	0	0	0	0	0	0
18.7348	0	0	0	0	0	0	600	0	0	0	0	0	0	0	0
18.7659	0	0	0	0	0	0	800	0	0	0	0	0	0	0	0
18.7969	0	0	0	0	200	0	800	0	0	0	0	0	400	0	0
18.828	0	0	0	0	200	0	600	0	0	0	0	0	400	0	0
18.8591	0	0	0	0	0	0	600	0	0	0	0	0	0	0	0
18.8901	0	0	0	0	0	0	1400	0	0	0	0	0	0	0	0
18.9212	0	0	0	0	0	0	1400	0	0	0	0	0	0	0	0
18.9523	0	0	0	0	0	0	600	0	0	0	0	0	0	0	0
18.9833	0	0	0	0	0	0	200	0	0	0	0	0	0	0	0
19.0144	0	0	400	0	0	0	0	0	0	0	0	0	0	0	0
19.0455	0	0	400	0	0	0	0	0	0	0	0	0	0	0	0
19.0765	0	0	0	0	0	0	0	0	0	0	0	0	0	0	0
19.1076	0	0	0	0	0	0	200	0	0	0	0	0	0	0	0
19.1387	0	0	0	0	0	0	1200	0	0	0	0	0	0	0	0
19.1697	0	0	0	0	0	0	200	0	0	0	0	0	0	0	0
19.2008	0	0	0	0	0	0	1800	0	0	0	0	0	0	0	0
19.2319	0	0	0	0	0	0	2400	0	0	0	0	0	0	0	0
19.2629	0	0	0	0	0	0	2400	0	0	0	0	0	0	0	0
19.294	0	0	0	0	0	0	2600	0	0	0	0	0	0	0	0
19.3251	0	0	1200	0	0	0	1800	0	0	0	0	0	0	0	0
19.3561	0	0	1200	0	0	0	1800	0	0	0	0	0	0	0	0
19.3872	0	0	600	0	0	0	1800	0	0	0	0	0	0	0	0
19.4183	0	0	600	0	0	0	1200	0	0	0	0	0	200	0	0
19.4493	0	0	600	0	0	0	1200	0	0	0	0	0	200	0	0
19.4804	0	0	0	0	0	0	1200	0	0	0	0	0	200	0	0
19.5115	0	0	0	0	0	0	1200	0	0	0	0	0	0	0	0
19.5425	0	0	0	0	0	0	0	0	0	0	0	0	0	0	0
19.5736	0	0	600	0	0	0	0	0	0	0	0	0	0	400	0
19.6047	0	0	0	0	200	0	800	0	0	0	0	0	0	400	0
19.6357	0	0	0	0	0	0	2200	0	0	0	0	0	0	400	0
19.6668	0	0	0	0	0	0	2200	0	0	0	0	0	0	0	0
19.6979	0	0	0	0	0	0	800	0	0	0	0	0	400	400	0
19.7289	0	0	0	0	0	0	200	0	0	0	0	0	400	1000	0
19.76	0	0	0	0	0	0	800	0	0	0	0	0	400	1000	0
19.7911	0	0	0	0	0	0	2600	0	0	0	0	0	0	0	0
19.8221	0	0	0	0	0	0	2600	0	0	0	0	0	0	0	0
19.8532	0	0	0	0	0	0	1600	0	0	0	0	0	0	0	0
19.8843	0	0	0	0	0	0	800	0	0	0	0	0	0	0	0
19.9153	0	0	0	0	0	0	400	0	0	0	0	0	200	0	0
19.9464	0	0	0	0	0	0	400	0	0	0	0	0	200	0	0
19.9775	0	0	0	0	0	0	400	0	0	0	0	0	0	0	0
20.0085	0	0	0	0	0	0	1200	0	0	0	0	0	0	0	0
20.0396	0	0	0	0	0	0	2200	0	0	0	0	0	0	0	0
20.0707	0	0	0	0	400	0	1400	0	0	0	0	0	0	0	0
20.1017	0	0	0	0	0	0	2200	0	0	0	0	0	0	0	0
20.1328	0	0	0	0	800	0	5201	0	800	0	0	0	0	0	0
20.1639	0	0	0	0	0	0	5201	200	800	0	0	0	200	0	0
20.1949	0	0	0	0	400	0	6401	800	0	0	0	0	200	0	0
20.226	0	0	0	200	0	0	5201	800	0	0	0	0	200	0	0
20.2571	0	0	0	1600	0	0	3800	0	0	0	0	0	0	0	0
20.2881	0	0	0	3000	0	1000	3000	0	0	0	0	0	0	0	0
20.3192	0	0	0	3000	200	1200	3400	0	0	0	0	0	0	0	0
20.3503	0	0	0	1200	400	1200	3000	0	400	0	0	0	0	400	600
20.3813	0	0	0	1200	200	0	2800	0	400	0	0	0	200	0	200
20.4124	0	0	0	0	400	0	2800	0	0	0	0	0	200	0	200
20.4435	0	0	0	1600	0	0	3200	0	0	0	0	0	0	0	0
20.4745	0	1600	400	1400	600	0	3400	0	0	0	0	0	0	0	0
20.5056	0	0	400	1400	200	0	5201	0	0	0	0	0	0	200	0
20.5367	0	2000	400	0	200	0	7001	0	0	0	0	0	0	1200	0
20.5677	0	0	0	0	0	0	5201	400	0	0	0	0	200	1200	0
20.5988	0	1200	600	0	0	0	7001	1200	0	0	0	0	1400	800	800
20.6299	0	0	600	0	0	0	11203	400	400	0	0	0	1400	400	1000
20.6609	0	0	600	0	200	0	12405	1000	400	0	0	0	1400	200	1000
20.692	0	0	0	0	0	0	12405	0	0	0	0	0	400	0	600
20.7231	0	0	0	0	200	0	4801	0	0	0	0	0	200	0	0
20.7541	0	0	400	0	400	0	2400	0	0	0	0	0	400	0	0
20.7852	0	0	400	0	400	0	3000	0	0	0	0	0	0	1600	0
20.8163	0	0	400	0	0	0	3000	0	0	0	0	0	200	1600	400
20.8473	0	0	600	0	0	0	3401	0	0	0	0	0	0	1000	0
20.8784	0	0	1400	0	400	0	4401	0	0	0	0	0	200	800	400
20.9095	0	0	800	0	400	0	4401	0	0	0	0	0	400	0	400
20.9405	0	0	800	0	400	0	6001	0	0	0	0	0	400	0	400
20.9716	0	0	0	0	0	0	4401	0	0	0	0	0	0	0	0
21.0027	0	0	0	0	1200	2000	4401	0	0	0	0	0	0	0	0
21.0337	0	0	0	0	0	2000	4401	0	0	0	0	0	400	0	0
21.0648	0	0	400	400	0	400	3200	0	0	0	0	0	400	0	0
21.0959	0	0	0	200	0	400	5601	0	0	0	0	0	400	0	800
21.1269	0	0	1200	400	0	400	5601	0	0	0	0	0	200	0	0
21.158	0	0	0	200	0	1000	5601	0	0	0	0	0	1200	0	0
21.1891	0	0	0	200	400	1000	4001	0	0	0	0	0	0	0	0
21.2201	0	0	0	200	400	2000	4001	0	0	0	0	0	0	0	0
21.2512	0	0	0	0	400	400	4001	0	0	0	0	0	0	0	0
21.2823	0	0	0	1400	200	0	4401	0	0	0	0	0	0	0	0
21.3133	0	0	0	200	200	0	4401	0	0	0	200	0	0	0	0
21.3444	0	2000	0	200	0	0	5001	0	0	0	400	0	0	0	0
21.3755	0	10803	0	0	0	0	5001	0	0	0	400	0	0	0	0
21.4065	0	10803	0	0	0	0	5001	0	0	0	400	0	0	0	0
21.4376	0	12604	800	0	0	0	5601	400	0	0	400	0	0	400	0
21.4687	0	1600	0	0	0	0	13205	400	0	200	400	0	0	800	0
21.4997	0	1600	0	0	0	0	6401	800	0	200	0	0	0	400	0
21.5308	0	400	0	0	0	0	6401	400	0	400	0	0	0	400	0
21.5619	0	400	0	0	800	0	6401	400	0	600	0	0	0	400	0
21.5929	800	400	600	0	1200	0	4801	400	0	600	0	0	200	400	0
21.624	0	800	600	1200	1200	0	6401	0	0	0	0	0	0	1200	0
21.6551	0	800	400	1200	400	0	8602	1000	0	0	0	0	0	0	0
21.6861	0	0	400	0	400	0	8602	0	0	0	0	0	0	0	0
21.7172	0	0	0	0	800	0	8002	0	0	0	0	0	800	0	0
21.7483	0	0	1000	0	1800	0	8002	0	0	0	0	0	800	0	0
21.7793	0	800	0	0	800	0	7802	0	0	0	0	0	800	0	200
21.8104	0	2601	400	0	800	200	7802	0	0	0	0	0	800	0	200
21.8415	0	2800	0	3001	800	400	7802	0	200	0	0	800	800	400	0
21.8725	0	2800	0	3001	600	800	8602	0	200	0	0	800	800	400	0
21.9036	0	2000	0	3200	800	400	8602	0	200	0	0	800	800	200	0
21.9347	0	400	400	400	600	400	3601	0	0	0	0	800	1200	200	0
21.9657	0	800	400	1600	400	0	3601	0	0	0	0	800	1200	400	0
21.9968	0	0	400	1200	400	0	4201	0	0	0	0	0	800	400	0
22.0279	0	0	200	1200	400	0	7602	0	0	0	0	0	200	1200	0
22.0589	0	0	0	1200	0	0	7602	0	0	200	0	0	800	400	0
22.09	0	0	200	1600	0	0	7602	0	0	600	0	0	400	200	0
22.1211	0	0	200	2601	400	0	8802	0	0	600	0	0	400	200	0
22.1521	0	0	200	2601	400	0	8802	0	0	1400	0	0	400	0	0
22.1832	0	0	400	800	0	0	9002	0	0	1400	200	0	800	800	0
22.2143	0	0	400	800	0	1200	9402	0	0	800	600	0	800	0	0
22.2453	0	2800	800	1600	0	1400	9402	0	200	400	800	400	1000	0	0
22.2764	0	6802	800	1600	0	1400	10203	0	1200	400	600	0	1400	0	600
22.3075	0	2800	1600	0	0	800	8202	0	2801	0	0	0	2200	0	600
22.3385	0	1800	1600	0	0	400	9202	0	1200	0	0	0	1400	800	600
22.3696	0	1800	800	0	1000	0	7801	0	0	0	0	0	200	1000	1200
22.4007	0	1200	800	0	1200	400	8002	0	0	0	0	0	200	1000	1200
22.4317	0	1200	800	0	1000	200	5401	0	0	0	0	0	600	400	1800
22.4628	0	800	400	0	0	200	8002	0	0	0	0	0	1200	400	1200
22.4939	0	800	0	800	0	200	6401	0	0	0	0	400	1200	800	1000
22.5249	0	800	0	800	0	1600	7602	0	600	0	0	1000	1400	800	1000
22.556	0	800	1400	800	0	2401	6401	0	600	0	0	1000	1400	800	3601
22.5871	0	800	1400	0	400	2401	7602	0	0	0	0	0	1400	0	3601
22.6181	0	0	0	0	400	1800	11403	0	0	0	0	0	1800	2000	1800
22.6492	0	0	0	0	0	400	11403	0	0	0	0	0	1600	2000	1200
22.6803	0	0	0	0	0	0	11003	0	0	0	0	0	1600	2000	1200
22.7113	0	0	0	0	0	400	10803	0	0	0	0	0	600	1400	1200
22.7424	0	0	0	0	0	600	6601	0	0	0	0	0	0	200	800
22.7735	800	400	200	0	0	800	6601	400	0	0	0	0	0	200	1600
22.8045	800	400	200	400	800	600	6601	0	0	0	0	0	1200	1600	1000
22.8356	400	0	200	200	800	4201	7802	0	0	0	0	0	1800	1600	1000
22.8667	0	0	0	200	1400	1200	6801	0	800	0	0	0	1800	400	1000
22.8977	0	0	0	200	1400	1200	6801	0	800	0	0	0	1800	400	1000
22.9288	0	0	0	0	800	400	5801	0	0	0	0	0	1800	1400	600
22.9599	0	0	0	0	800	0	5801	0	0	0	0	0	1800	1400	800
22.9909	400	0	600	0	600	0	6802	800	0	0	0	0	1800	600	200
23.022	0	1000	600	0	1200	800	7801	1200	0	0	0	0	1200	400	0
23.0531	0	1200	600	1000	1200	1600	11203	800	0	0	0	0	1200	200	0
23.0841	0	1200	0	1000	1200	1800	11203	0	0	0	0	0	1200	200	0
23.1152	0	0	0	600	1600	1800	5801	0	0	0	0	0	1200	200	0
23.1463	0	0	0	400	400	1800	5601	0	400	0	0	0	800	200	0
23.1773	0	0	0	400	400	0	3601	0	0	0	400	0	800	200	0
23.2084	0	0	1600	400	0	0	3601	0	0	0	0	0	800	200	0
23.2395	0	0	2000	0	0	0	6401	0	0	0	0	0	600	200	0
23.2705	400	0	2000	0	0	0	6401	0	0	0	0	0	600	600	200
23.3016	400	0	400	800	0	0	3001	0	0	0	0	0	600	400	2200
23.3327	400	800	0	800	0	0	3001	0	0	0	0	0	200	400	2401
23.3637	200	200	0	400	0	800	5401	800	0	0	400	0	400	0	2401
23.3948	0	200	1200	0	800	1200	5401	1600	0	0	0	0	400	0	0
23.4259	0	0	1200	0	1000	800	5401	800	0	0	0	600	1600	400	0
23.4569	0	0	1200	600	800	800	5601	0	0	0	0	0	1600	800	0
23.488	0	0	400	600	400	800	5601	0	0	0	0	0	1200	400	0
23.5191	0	0	800	0	400	800	5401	600	0	0	0	0	1000	400	0
23.5501	0	0	0	0	400	1000	5401	600	0	0	0	0	0	400	400
23.5812	0	0	0	0	0	600	6601	400	0	0	0	0	0	400	400
23.6123	0	0	0	0	1200	600	6802	0	0	0	0	0	0	0	0
23.6433	1400	0	0	0	400	600	6802	0	0	0	0	0	400	0	0
23.6744	1600	0	600	0	400	0	9802	0	0	0	0	0	0	0	800
23.7055	3600	0	600	0	0	600	11203	0	0	0	0	0	200	0	800
23.7365	3600	0	600	0	0	0	9802	0	0	0	0	0	0	800	600
23.7676	3600	0	0	0	1200	800	7401	400	0	0	0	0	200	0	0
23.7987	3601	400	2600	0	1200	800	4000	0	200	0	0	0	200	1200	0
23.8297	3601	0	800	600	1200	800	4000	400	0	0	0	0	200	600	0
23.8608	400	200	800	800	0	800	4000	800	0	200	0	400	1000	600	0
23.8919	200	200	400	800	0	600	8202	800	0	200	0	0	2200	0	0
23.9229	0	3000	0	800	0	600	8202	0	0	0	0	0	2200	0	0
23.954	0	3000	400	800	0	600	6802	0	0	0	0	0	0	0	0
23.9851	0	1600	800	800	800	1200	6401	0	0	0	0	0	0	200	0
24.0161	0	1400	800	800	800	200	6802	0	0	0	0	0	0	0	0
24.0472	1200	1400	600	800	400	400	7602	0	0	0	0	0	0	400	400
24.0783	1200	0	400	400	400	400	7602	0	0	0	0	0	1600	1200	0
24.1093	1200	0	0	400	1000	400	5001	0	0	0	0	0	0	1200	400
24.1404	800	0	0	800	1000	400	5001	0	0	0	0	0	1800	400	0
24.1715	800	0	0	1200	3001	400	5401	0	0	0	0	0	1000	200	400
24.2025	800	200	1600	1200	800	200	5401	0	0	0	0	0	1000	400	600
24.2336	800	400	1600	1600	800	1200	3401	0	400	0	0	0	0	400	800
24.2647	0	5001	1600	5201	800	1200	2600	0	400	0	0	0	0	800	800
24.2957	0	9403	9603	13604	1400	15206	2400	0	0	0	0	0	0	800	0
24.3268	0	11804	9603	13604	4200	15206	2400	1200	0	0	0	0	0	400	0
24.3579	0	11804	6201	12404	2000	12004	6401	1200	0	0	0	0	0	400	0
24.3889	0	10603	3001	5201	4601	11003	6401	600	0	0	0	0	600	1000	0
24.42	0	4601	1600	2600	2000	7802	6401	600	0	0	0	0	1600	2200	0
24.4511	0	2000	1200	800	200	2200	1600	600	0	0	0	0	4401	6001	1000
24.4821	0	1600	1200	800	200	1200	8202	400	0	0	0	0	6601	8802	3400
24.5132	0	1600	1600	800	1200	1200	8202	400	0	0	0	0	6801	8802	3400
24.5443	0	1200	4601	1800	1200	1000	8202	200	0	0	0	0	6801	7402	800
24.5753	400	1200	7202	400	400	400	8602	400	200	0	800	0	1200	5201	800
24.6064	0	400	14806	0	0	0	8202	1400	800	0	0	0	400	2000	800
24.6375	0	400	20412	0	0	0	7001	1600	200	0	0	0	1200	800	200
24.6685	0	400	26617	400	0	0	7001	1600	0	0	0	0	1800	600	800
24.6996	0	600	26617	400	600	2000	4601	2200	0	0	0	0	1800	600	1600
24.7307	0	800	22614	0	600	2000	4601	1600	0	0	0	800	800	600	1600
24.7617	0	600	19208	0	600	600	4601	1600	0	0	0	0	800	400	400
24.7928	0	1400	9202	600	600	600	5601	0	0	0	0	0	800	600	200
24.8239	0	1200	12404	1200	600	600	7401	0	0	0	0	0	1600	400	400
24.8549	0	1200	7001	1200	1000	200	5601	1600	0	0	0	0	0	1200	200
24.886	0	600	5401	200	1000	200	10203	1600	0	0	0	0	1200	400	800
24.9171	600	200	3601	200	1400	1200	14407	1200	0	0	0	0	0	0	0
24.9481	600	0	4000	400	1400	1200	24815	600	0	0	0	0	600	0	600
24.9792	400	0	4000	800	7401	600	25216	200	0	0	0	0	0	200	0
25.0103	0	400	20211	2801	36832	600	26218	200	800	0	0	0	600	200	0
25.0413	0	400	31428	14205	118529	1400	27220	2400	800	0	0	0	1000	400	0
25.0724	0	0	36832	18409	118529	1400	26218	3001	1000	0	0	0	1000	0	0
25.1035	0	0	36832	18409	70517	1600	15606	3600	1800	0	0	0	800	0	1000
25.1345	0	800	15010	6601	59081	1400	15206	3600	1800	0	0	0	200	0	1000
25.1656	0	800	9803	5601	20811	2400	15206	3600	1600	0	0	0	800	0	800
25.1967	0	0	8202	4201	10403	2000	12204	2801	800	0	0	0	600	0	400
25.2277	0	0	3801	3801	6601	2000	12204	1400	1400	0	0	0	600	400	400
25.2588	0	0	1800	1200	5001	800	12204	1400	800	0	0	0	600	0	400
25.2899	0	0	1800	1400	5001	800	8202	600	0	0	0	0	600	400	1400
25.3209	0	0	2000	1200	4601	1200	8202	600	0	0	0	0	600	0	1400
25.352	0	0	3000	1200	4000	2000	6201	600	0	0	0	0	0	0	1200
25.3831	0	0	2000	1200	4200	2000	10404	2200	1000	0	0	0	0	0	0
25.4141	0	200	3601	1000	4000	1800	13204	3601	1000	0	0	0	0	200	0
25.4452	0	0	0	1800	2600	1800	24814	9802	3800	0	0	0	1600	1400	0
25.4763	0	400	1800	0	2600	6001	33827	9802	13604	0	0	0	1400	400	0
25.5073	0	400	1800	1400	2600	10403	64496	8403	13805	0	0	0	1600	400	800
25.5384	0	400	3401	800	2600	10403	64496	5201	13805	0	0	0	1600	400	800
25.5695	0	800	3401	800	3200	2400	39837	2200	3601	0	0	0	2401	400	0
25.6005	0	0	2400	800	2600	1200	18008	1400	3601	0	0	800	1600	400	0
25.6316	0	800	1600	800	3801	2400	18008	1400	2600	0	0	800	2401	1400	1200
25.6627	0	800	2200	800	3801	1200	8803	0	0	0	0	400	400	1400	1200
25.6937	0	800	1600	800	3801	1600	20610	0	0	0	0	400	400	600	0
25.7248	0	0	2200	1400	1800	1200	11203	0	0	0	0	400	400	200	0
25.7559	0	0	1200	2600	1800	1400	11203	0	0	0	0	400	0	0	600
25.7869	0	0	4000	2600	2200	1400	10603	0	800	0	0	0	1200	0	800
25.818	0	0	3200	3401	3200	1800	10603	400	800	0	0	0	0	0	800
25.8491	0	0	3200	3401	3600	1800	15406	1200	0	0	0	0	400	0	1200
25.8801	0	600	3000	3401	5001	1200	15406	1800	0	0	0	600	400	0	1200
25.9112	0	0	2400	2801	3600	1200	12204	9202	0	0	0	600	400	400	800
25.9423	0	0	2000	2200	3000	1200	12204	26617	0	0	0	0	800	400	800
25.9733	0	0	2000	2400	3000	1200	11404	16607	0	0	0	0	0	600	0
26.0044	0	0	2000	1600	2000	800	7602	16607	0	0	0	0	800	400	800
26.0355	0	0	800	1600	600	600	7602	9003	0	0	0	0	200	0	0
26.0665	0	400	1200	400	600	600	5001	1800	0	0	0	0	200	0	0
26.0976	0	0	1000	400	1800	400	8002	800	0	0	0	0	200	0	0
26.1287	0	0	1000	600	1800	1400	8402	800	0	0	0	0	400	600	0
26.1597	0	0	600	600	2000	1200	8402	4601	0	0	0	0	400	600	400
26.1908	0	0	600	600	2801	1200	7001	6201	0	400	0	0	600	600	0
26.2219	0	0	600	200	2801	1200	7001	8002	0	1600	0	0	400	600	0
26.2529	0	0	1000	400	600	0	7602	8002	1200	2000	0	2200	400	0	0
26.284	0	400	1000	200	600	1200	13404	6802	1000	1600	0	0	400	0	0
26.3151	0	0	1000	200	200	0	13805	5201	1000	0	0	0	400	0	400
26.3461	0	200	0	200	2400	1000	13805	2000	0	0	0	0	2400	0	400
26.3772	0	200	0	1200	200	400	13805	2000	0	0	0	0	1600	0	800
26.4083	0	200	1600	1200	1200	400	6201	5401	0	0	0	0	1600	0	200
26.4393	0	0	1800	400	600	400	9002	5601	400	0	0	0	400	400	0
26.4704	0	0	1600	0	600	0	9002	5401	1000	0	0	0	200	0	0
26.5015	0	0	800	0	0	400	10002	2400	400	400	0	400	400	0	0
26.5325	0	0	800	400	0	400	10002	2400	800	1200	0	400	400	0	0
26.5636	0	0	1200	400	0	800	9803	2600	800	4801	0	1200	800	0	400
26.5947	0	0	1600	400	1600	800	9803	2600	800	9803	0	3000	800	0	400
26.6257	0	0	1600	0	1600	400	9803	1000	800	11003	0	3000	0	0	400
26.6568	0	0	1600	0	2000	400	6801	1000	0	11003	0	3000	0	0	400
26.6879	0	0	1600	0	1000	0	5601	1000	0	9402	0	2000	0	0	200
26.7189	0	0	2400	1200	2000	0	5601	1000	0	5601	0	1600	0	0	200
26.75	0	0	2400	1600	2000	0	5601	600	0	4601	0	800	0	0	800
26.7811	0	0	1000	1600	2000	0	4401	0	0	3000	0	1600	0	0	800
26.8121	0	0	800	600	400	200	6201	0	0	1800	0	800	1000	0	0
26.8432	0	0	600	0	400	200	6201	0	0	1800	0	800	200	0	0
26.8743	0	0	800	0	1200	800	7802	0	0	800	0	800	200	0	0
26.9053	0	0	0	800	5201	1000	7802	0	400	800	400	600	0	0	0
26.9364	0	0	1400	2400	5201	1400	2800	0	400	800	0	800	0	0	600
26.9675	0	0	400	800	5201	1400	2800	200	400	1000	200	600	800	0	600
26.9985	0	0	1400	0	3600	2000	6601	5401	400	1000	0	800	800	0	400
27.0296	0	200	1800	0	1200	1200	8202	8402	0	400	200	800	800	0	400
27.0607	0	200	1800	600	1200	1200	8402	9203	1000	400	400	800	400	0	400
27.0917	0	1200	400	600	1200	1200	11804	11203	1000	0	1200	1200	1200	0	400
27.1228	0	1800	0	1200	2200	600	11804	11203	1000	0	1600	800	200	400	0
27.1539	0	4201	0	1000	2200	600	9803	5601	0	0	1200	400	0	600	0
27.1849	0	7002	2600	1200	1000	1200	9803	5601	0	400	1200	400	0	400	3400
27.216	0	7002	2600	1000	600	1800	9803	9002	1000	400	800	400	200	400	3400
27.2471	0	1200	2400	800	200	1800	8402	10403	4201	400	800	400	200	400	800
27.2781	0	1200	2400	600	200	2000	8002	11604	4201	0	0	400	200	800	800
27.3092	0	0	2000	600	600	600	8002	11604	3401	0	0	0	0	800	1200
27.3403	0	1400	2600	0	1400	2000	10403	5201	1600	0	0	0	1600	400	1200
27.3713	400	0	2000	0	1400	2400	10403	4201	400	0	800	800	1800	0	800
27.4024	400	800	2600	0	200	2400	10403	1600	200	0	0	800	1800	0	400
27.4335	1000	0	1600	0	0	1400	10603	1600	200	0	800	800	1200	0	400
27.4645	400	400	1600	0	0	400	10603	5802	0	0	0	800	800	0	400
27.4956	0	400	1600	0	0	400	9003	5802	0	0	0	800	800	0	0
27.5267	0	1600	1600	0	800	0	7003	2000	200	0	0	800	400	0	0
27.5577	0	1600	1600	0	1200	0	5401	1200	200	0	0	0	800	800	0
27.5888	0	0	0	0	800	0	5401	0	200	0	0	0	1000	0	0
27.6199	0	0	0	0	400	400	5201	0	0	0	0	0	1000	800	0
27.6509	0	0	200	0	200	1200	10603	0	0	0	0	0	1000	0	0
27.682	0	0	1200	0	400	400	10603	800	0	0	0	0	800	1200	0
27.7131	0	1000	800	0	800	400	18810	800	0	0	0	0	1600	800	0
27.7441	0	2400	800	0	1200	400	20411	800	0	0	0	0	1400	800	0
27.7752	0	2400	800	0	1600	400	20411	800	0	0	0	0	1600	200	0
27.8063	0	2800	800	0	1200	400	20411	800	0	0	0	0	1400	200	0
27.8373	0	2000	800	400	1600	0	15806	1200	200	200	0	600	1000	200	200
27.8684	0	2000	800	400	800	0	15806	800	1200	200	1200	600	1000	400	200
27.8995	0	2000	800	400	400	0	15806	1000	1200	600	1600	6401	400	1000	0
27.9305	400	9202	1400	0	400	400	13805	800	800	16607	26418	47853	400	400	0
27.9616	400	11003	800	200	600	400	9403	800	400	107065	229641	364227	800	400	0
27.9927	400	22212	600	0	600	400	9403	800	0	203178	436586	416266	1800	0	0
28.0237	0	29627	600	0	600	200	9202	600	0	1129865	653304	597114	800	0	0
28.0548	0	29627	2200	0	600	200	7202	600	0	1129865	1382530	1278267	800	400	0
28.0859	0	19810	2200	600	1600	0	6201	600	0	882502	653304	725411	400	400	800
28.1169	0	3000	4000	600	1600	1400	6201	1000	0	397892	646844	725411	400	0	0
28.148	0	3000	400	600	2400	1800	9002	1400	600	137049	86376	99848	400	0	800
28.1791	0	3000	800	200	2400	1800	9002	1400	600	91794	86376	99848	400	0	800
28.2101	0	2400	800	1200	1800	600	6801	1400	0	91794	90191	176725	800	400	800
28.2412	0	2400	1200	0	1200	600	6801	2000	0	54479	110482	176725	0	400	400
28.2723	0	5401	1600	1600	1800	600	8202	600	0	48054	90191	145901	0	1000	0
28.3033	0	5401	1600	0	1200	0	8202	600	0	48054	84564	138041	0	1200	0
28.3344	0	200	2200	0	1200	1000	8602	0	0	30022	54670	113699	0	1200	0
28.3655	0	200	800	0	1000	1000	9603	0	1400	19612	38234	107467	200	0	0
28.3965	0	1000	800	400	1200	1000	9603	0	1400	19612	27017	45247	400	0	0
28.4276	0	1400	800	800	1000	800	8403	400	0	19612	27017	45247	400	0	0
28.4587	0	1600	3000	600	400	800	6801	400	0	17208	30022	52063	400	0	0
28.4897	0	2800	3000	600	400	600	6801	1000	0	17808	30022	52063	600	0	0
28.5208	0	2800	2801	600	400	1000	6801	1000	0	17808	30021	47853	600	200	200
28.5519	0	2801	2800	400	600	600	8402	0	0	17808	30021	47853	600	1200	0
28.5829	0	400	2800	1800	600	1600	6401	0	0	14406	30021	35229	400	1200	4200
28.614	0	0	1400	1200	600	600	8402	0	0	6602	5401	38034	600	0	4801
28.6451	0	0	1400	1200	200	1000	10403	0	0	4601	5001	24814	0	0	4801
28.6761	0	0	1400	800	200	1000	10403	0	0	4001	5401	16407	400	0	2601
28.7072	0	0	1600	400	200	1000	5801	0	600	2600	4001	14605	400	400	2200
28.7383	0	0	1400	400	0	1200	5801	0	600	2400	4601	6201	1000	400	2601
28.7693	0	800	0	400	0	1000	5801	0	600	1000	3601	6001	1200	1000	3201
28.8004	0	0	0	0	1000	1000	5801	0	1400	800	3601	2600	1000	2401	7001
28.8315	0	600	3201	1200	1400	200	8002	400	3201	1000	3600	2600	2200	2800	13405
28.8625	0	400	3201	0	1000	200	8002	800	1400	2200	3200	8402	111690	22817	46049
28.8936	0	400	1200	200	0	1000	9202	400	400	2800	3000	9403	506644	314102	554654
28.9247	0	0	1000	200	0	1000	6401	0	400	2600	3000	8402	1300178	681502	3604143
28.9557	0	0	800	200	0	1000	5801	0	200	2600	3201	7201	1300178	681502	3604143
28.9868	0	0	800	0	0	400	5801	0	600	2600	5201	7201	901666	631869	2791090
29.0179	0	0	1000	0	1200	200	6001	0	200	2400	3201	3801	575727	330313	1403930
29.0489	0	0	1600	0	1200	200	6001	0	600	1600	3401	6602	311825	203954	771659
29.08	0	600	2000	0	1200	800	9603	0	0	1600	3401	5201	120947	85569	334561
29.1111	0	600	2400	0	0	2000	9603	0	0	1800	3401	5201	94005	56279	271085
29.1421	0	800	2400	0	0	2000	8402	0	0	1800	2600	4001	65701	40838	222130
29.1732	0	800	1000	800	0	1200	6201	0	0	4601	2600	3801	50459	38837	138239
29.2043	0	800	1000	800	0	1000	6201	0	1600	1600	2000	4001	42442	38836	114503
29.2353	0	0	1200	0	400	400	5801	0	0	600	2000	3801	34628	24014	84164
29.2664	0	0	1400	0	1000	800	5801	0	0	600	2000	4001	15406	8002	65101
29.2975	0	0	1200	0	2000	800	6001	0	0	1200	3001	3801	15406	8002	48054
29.3285	0	0	600	0	2200	1000	6001	200	0	1200	3001	3401	15406	14805	48054
29.3596	0	0	400	0	2000	1000	6401	200	0	1200	1000	1800	13805	14805	35429
29.3907	0	0	400	0	800	200	4801	0	0	1800	1000	600	4201	5201	24214
29.4217	0	0	400	0	600	0	6401	0	0	1000	800	600	3401	2400	24214
29.4528	0	0	2800	0	800	200	6401	0	0	1000	800	1400	4201	2600	24214
29.4839	0	200	1400	0	600	800	6602	0	0	600	800	1400	6201	2600	23613
29.5149	0	200	1600	0	400	800	7602	0	0	1000	1200	1400	6201	5601	23613
29.546	0	0	1400	0	400	800	7602	0	0	600	1200	1200	7201	5601	21611
29.5771	0	0	1600	0	400	2000	7602	0	0	200	1200	1200	3001	5601	21611
29.6081	0	0	3000	0	800	2200	7002	0	0	0	800	1200	3001	5001	17808
29.6392	0	0	3000	0	2000	2200	5401	0	0	200	600	400	3001	3401	9003
29.6703	0	0	2601	0	2000	1400	7002	0	0	0	600	400	6001	3401	9003
29.7013	0	0	800	0	2000	1000	7002	800	0	400	600	800	6001	4001	9003
29.7324	0	0	2601	0	1800	1400	7201	0	0	600	1200	1400	4601	4001	13404
29.7635	0	0	2800	0	600	800	7002	0	0	600	1200	2000	4601	3600	13404
29.7945	0	0	2800	0	400	800	6801	0	0	0	800	2000	4601	2000	13404
29.8256	0	200	2601	0	400	800	6801	0	0	0	600	2000	2801	1200	12404
29.8567	0	400	2200	0	400	800	7201	0	0	0	200	400	2000	800	6001
29.8877	0	400	400	0	400	400	7201	0	0	0	0	200	1200	200	4401
29.9188	0	1200	400	0	400	400	6802	0	0	200	200	200	2000	200	6001
29.9499	0	6001	600	0	1200	400	6802	0	0	0	0	800	2200	600	13605
29.9809	0	6001	1000	0	1200	400	8202	0	0	400	400	800	2200	1600	17807
30.012	0	2000	1000	0	200	2000	9402	0	0	0	400	800	2600	2000	21010
30.0431	0	2000	2200	0	200	2400	8202	0	0	0	400	800	1200	2000	17807
30.0741	0	1200	800	0	400	2400	5401	0	0	0	1200	800	200	1200	9402
30.1052	0	1200	1600	0	600	1200	5401	0	0	0	0	800	200	1200	9402
30.1363	0	200	0	0	600	1200	5401	0	0	400	1200	0	400	800	9402
30.1673	0	0	600	0	400	0	5201	0	0	400	1200	400	1000	600	4601
30.1984	0	0	600	0	400	0	5201	0	0	400	1200	400	1000	200	4601
30.2295	400	0	800	0	400	1200	6401	0	0	400	1000	400	400	400	3200
30.2605	800	0	1400	0	400	2200	6401	0	0	0	400	400	400	0	3801
30.2916	800	0	800	0	600	1200	3801	0	0	0	0	600	1200	400	2200
30.3227	800	0	2400	0	600	1800	3801	0	0	0	0	800	1400	1600	3801
30.3537	0	0	1000	0	600	1200	6801	0	0	0	0	800	1400	2200	1800
30.3848	0	0	1000	0	0	1200	7802	0	0	0	0	0	800	2200	1800
30.4159	0	0	0	0	200	1200	11803	0	0	0	0	0	800	0	400
30.4469	200	0	0	0	200	600	11803	0	0	0	0	0	1200	0	0
30.478	800	0	800	800	200	1200	7802	0	0	0	0	0	2400	200	0
30.5091	800	200	1600	800	1200	600	6402	0	0	0	400	0	3001	800	1400
30.5401	400	0	2000	0	1400	1200	6402	0	0	0	2000	800	3001	800	2800
30.5712	400	0	2800	0	1200	600	4801	0	0	0	1200	1000	2600	400	2800
30.6023	600	0	2000	800	1200	400	4801	0	0	400	1200	1000	2400	200	2600
30.6333	600	0	2200	800	200	200	6801	400	0	400	600	1000	2400	400	2600
30.6644	0	0	2200	0	200	400	6801	400	0	400	600	1000	800	0	800
30.6955	0	0	2200	0	200	800	7602	400	0	0	600	800	400	400	3001
30.7265	0	0	1800	0	1400	800	5001	400	0	0	0	800	400	400	5601
30.7576	0	0	1800	0	400	400	9402	400	0	0	0	1600	800	400	7602
30.7887	0	800	2200	0	400	400	7202	400	0	0	0	1800	1200	400	17407
30.8197	0	800	2200	0	0	400	9803	200	0	0	400	1800	800	800	23613
30.8508	0	400	800	0	0	1800	9803	400	0	0	200	1200	1200	800	17407
30.8819	0	400	800	0	200	800	9803	0	0	0	600	200	800	200	9602
30.9129	0	0	800	0	200	800	6401	0	400	0	200	200	1000	200	9602
30.944	0	0	800	0	0	0	5801	0	400	0	600	0	1000	0	5201
30.9751	1400	0	800	0	0	0	6401	0	0	0	0	0	1000	0	4601
31.0061	1600	0	800	0	200	0	4801	0	0	200	0	0	600	0	1600
31.0372	1600	0	1600	0	200	0	4201	0	0	0	0	0	600	800	1200
31.0683	0	0	600	0	0	0	4201	0	0	0	0	0	800	800	1200
31.0993	0	0	800	400	0	0	5601	400	0	0	0	0	1600	800	1000
31.1304	0	0	0	600	0	200	5601	0	0	0	0	0	2400	800	200
31.1615	400	0	800	400	0	200	4601	0	1200	0	0	0	2400	1600	200
31.1925	400	0	800	600	200	200	4601	0	1200	0	0	400	2400	2600	200
31.2236	0	0	800	0	0	0	12404	1000	1200	0	0	0	0	2600	600
31.2547	0	0	800	0	0	800	12404	1000	0	400	400	0	1600	800	0
31.2857	0	0	800	0	0	800	5601	200	0	800	400	0	200	600	0
31.3168	0	0	800	0	200	800	5201	0	0	800	0	0	800	0	0
31.3479	0	0	1200	0	400	800	5601	0	0	800	0	0	800	0	400
31.3789	0	400	1200	0	400	400	5801	0	0	600	0	0	800	0	1200
31.41	0	0	1200	0	0	200	6801	0	0	400	200	0	0	800	1200
31.4411	0	0	1200	0	0	200	6801	0	0	400	200	200	0	800	800
31.4721	0	0	1200	0	0	200	6801	0	0	400	0	200	0	0	800
31.5032	0	0	1200	0	0	200	4601	0	0	0	0	400	0	0	800
31.5343	0	0	1400	0	0	600	4601	0	0	0	0	1000	0	0	0
31.5653	0	0	1400	0	400	800	4601	0	0	0	0	1000	0	400	0
31.5964	800	0	1400	0	400	800	5201	0	0	0	0	800	0	400	0
31.6275	800	0	2000	0	0	1600	7202	0	0	0	0	0	0	0	600
31.6585	4001	200	800	0	0	600	7202	0	0	0	0	0	0	0	600
31.6896	16206	4201	4001	0	400	600	7202	0	0	0	0	0	1000	0	600
31.7207	211028	43043	33226	0	400	600	5801	0	0	0	0	200	1000	0	0
31.7517	496971	55274	62090	0	600	600	5801	0	0	200	0	800	1000	0	1000
31.7828	496971	72322	666380	800	400	600	5801	0	0	200	0	800	800	0	1000
31.8139	1526125	828640	692763	800	200	0	6801	0	0	0	0	800	0	0	1000
31.8449	764964	303914	666380	400	200	0	7602	200	0	0	0	400	0	0	800
31.876	764964	303914	325012	400	400	200	7602	200	0	0	0	0	0	0	800
31.9071	652423	197096	164627	400	400	400	7001	0	0	0	0	0	1400	0	200
31.9381	395830	85770	76023	0	1000	600	7001	0	0	0	0	400	1400	200	200
31.9692	198567	85770	69115	0	1000	600	7001	0	0	0	0	400	1400	200	0
32.0003	161197	66903	69115	0	1000	600	6201	0	0	0	0	200	1000	400	0
32.0313	161197	65902	57679	0	1000	0	6201	0	0	0	0	0	800	400	400
32.0624	144480	56072	53066	0	400	0	5001	0	0	0	0	0	800	400	600
32.0935	107265	31625	24614	0	1600	0	6601	0	0	0	0	0	800	400	800
32.1245	69312	12204	13204	0	400	0	5001	0	0	0	0	200	0	1200	2000
32.1556	69312	12204	6201	0	400	400	5001	0	0	0	600	200	0	200	2000
32.1867	33426	12204	6201	0	400	3201	5001	0	0	0	0	200	0	0	1800
32.2177	33426	19209	9402	0	400	3201	3201	400	0	0	0	600	0	0	400
32.2488	42843	19209	11404	0	400	800	9002	400	0	0	0	600	0	0	400
32.2799	56275	16407	13805	0	0	400	9002	400	0	0	0	0	0	200	0
32.3109	42843	16006	13805	0	0	400	9803	0	0	0	0	0	0	200	0
32.342	28019	16006	13605	0	0	400	9803	0	0	0	0	0	0	0	0
32.3731	17008	7002	7002	0	200	400	6802	0	0	0	0	0	0	0	0
32.4041	17008	7002	7002	0	200	600	6802	0	0	0	200	0	0	0	0
32.4352	17008	5001	6401	0	0	1000	5401	400	0	0	200	0	0	400	400
32.4663	3000	5001	10803	0	0	1000	7602	600	0	0	200	0	1200	0	400
32.4973	3000	5001	4801	0	0	1000	6401	600	0	0	0	0	1200	0	1200
32.5284	4401	7402	8202	0	800	1400	8802	0	0	0	0	0	200	0	1200
32.5595	4401	7402	3801	0	1400	1400	8602	0	0	0	0	0	0	0	0
32.5905	4001	1400	5001	0	1400	1400	8602	0	0	0	0	0	200	0	0
32.6216	4001	1200	4401	0	1000	800	8602	0	0	0	0	0	200	0	0
32.6527	8402	400	4401	0	200	800	10803	0	0	0	0	0	400	0	400
32.6837	10603	1200	4401	0	1000	800	10803	0	0	400	0	0	400	0	0
32.7148	8402	1000	3600	0	1200	200	7802	0	0	0	0	600	200	200	600
32.7459	10603	1000	3801	0	1200	200	7802	0	0	0	0	800	200	0	0
32.7769	7402	1000	3600	0	0	1200	8002	0	0	0	0	800	0	0	400
32.808	8602	1400	2600	0	0	1600	8002	0	0	0	0	800	0	0	0
32.8391	6601	1600	2600	0	0	1200	8002	0	0	0	0	200	0	0	400
32.8701	4001	1800	4001	0	400	1200	17007	0	0	0	0	800	1200	0	0
32.9012	3201	1800	4001	0	400	600	17007	0	0	0	0	200	1200	0	0
32.9323	3201	1800	2601	0	400	600	11804	800	0	0	0	0	400	0	0
32.9633	7802	1800	2601	0	400	0	11804	800	0	0	0	0	0	200	0
32.9944	7802	1200	4201	0	600	600	11804	0	0	0	800	0	0	0	0
33.0255	5601	1200	4201	0	600	0	8802	0	0	0	800	0	0	0	0
33.0565	5401	1200	3400	0	0	0	7802	0	0	0	200	0	200	0	0
33.0876	5601	1200	2200	0	0	0	8802	600	0	0	0	0	200	0	0
33.1187	3200	1000	2200	0	0	0	7002	0	0	0	0	0	200	0	0
33.1497	7802	2801	4401	0	400	0	9402	0	0	0	0	0	400	0	0
33.1808	6001	1200	4401	0	400	0	9402	0	0	600	0	0	400	0	0
33.2119	6001	1200	3801	0	0	400	9402	0	0	600	0	800	400	800	0
33.2429	3801	600	3401	0	0	400	6201	0	0	0	0	0	0	800	0
33.274	3801	600	3800	0	0	200	4601	0	0	0	0	200	0	0	0
33.3051	3401	600	2601	0	0	200	6201	0	0	0	0	0	0	0	0
33.3361	3401	2200	2601	0	0	200	8802	0	0	0	0	200	0	0	0
33.3672	3401	2200	2601	0	0	600	8802	0	0	0	0	0	800	0	0
33.3983	3601	2400	3001	0	0	600	7602	0	0	0	0	0	0	0	800
33.4293	3601	2400	3001	0	0	600	7401	0	0	0	0	0	0	0	800
33.4604	3601	2200	1000	0	0	600	6601	0	0	0	0	0	0	0	200
33.4915	2400	1400	1000	0	0	600	4801	0	0	0	0	0	400	0	200
33.5225	2401	1000	1200	0	0	0	6601	0	0	0	0	0	400	0	200
33.5536	1200	400	2200	0	400	0	5801	0	0	0	0	0	400	0	0
33.5847	2401	400	2600	0	400	1000	5801	0	0	0	0	0	400	0	0
33.6157	3201	2200	2200	0	0	1000	4601	0	0	0	0	0	400	0	200
33.6468	4001	2200	2600	0	0	800	4401	0	0	800	0	0	0	0	400
33.6779	4801	2000	3001	0	400	200	4401	0	0	800	0	800	0	600	400
33.7089	4801	1600	3001	0	400	0	8402	0	0	800	0	800	0	0	0
33.74	4801	1600	2000	0	400	0	8402	0	0	200	0	0	0	400	0
33.7711	3801	1600	2000	0	400	0	7802	0	0	200	0	0	0	400	1200
33.8021	2000	600	2000	0	0	0	7802	0	0	0	0	0	0	400	1200
33.8332	1800	600	2400	0	400	0	10603	0	0	0	0	0	0	0	1200
33.8643	2000	1600	1400	0	400	1200	10603	0	0	0	0	0	0	0	0
33.8953	1800	1600	1800	0	400	1200	7801	0	0	0	0	0	0	400	0
33.9264	2000	800	1400	0	400	1200	7201	0	0	0	0	0	0	400	0
33.9575	2200	800	1400	0	0	800	4001	0	0	0	200	0	0	400	0
33.9885	2200	800	600	0	0	600	5401	0	0	0	0	0	0	0	0
34.0196	1800	800	600	0	0	600	5401	0	0	0	0	0	0	0	0
34.0507	600	1000	400	0	0	400	6001	0	0	0	0	0	800	0	400
34.0817	1800	1000	800	0	0	400	6001	0	0	0	0	0	800	0	400
34.1128	4201	1000	600	0	0	1200	5601	0	0	0	0	0	200	0	400
34.1439	4201	400	800	0	0	1200	3200	0	0	0	0	0	200	0	0
34.1749	1600	600	1600	0	0	1200	3200	0	0	0	0	0	200	600	0
34.206	1600	600	1600	0	0	1800	3801	0	0	400	0	400	0	0	0
34.2371	1600	600	2000	0	0	1800	7001	0	0	0	0	400	0	0	200
34.2681	2200	0	2000	0	0	400	7001	0	0	0	0	400	0	0	0
34.2992	3000	0	2600	0	0	400	3801	0	0	0	0	0	0	0	400
34.3303	3000	400	1400	0	0	400	3801	0	0	0	0	400	400	0	0
34.3613	1200	1200	1000	0	0	600	8402	0	0	0	0	0	0	0	0
34.3924	1200	400	600	0	0	600	10203	0	0	0	0	800	0	0	0
34.4235	1200	1200	600	0	0	1000	12004	0	0	0	0	400	0	0	0
34.4545	1600	400	2801	0	0	1000	11604	0	0	0	0	400	0	0	0
34.4856	1600	0	2801	0	200	1000	11604	0	0	0	0	0	0	0	0
34.5167	1600	0	1800	0	200	1600	9002	0	0	0	0	0	0	0	800
34.5477	2000	0	1400	0	400	400	6201	0	0	0	0	0	0	400	0
34.5788	2000	400	1400	0	600	400	6201	0	0	0	0	0	0	400	0
34.6099	2000	400	1400	0	600	400	6001	0	0	0	0	0	0	400	0
34.6409	2000	800	800	0	0	0	5401	0	0	0	0	0	0	400	0
34.672	1000	800	1600	0	0	0	5401	0	0	0	0	0	0	0	0
34.7031	400	800	1800	0	400	600	5401	0	0	0	0	0	0	0	0
34.7341	400	800	1800	0	400	1000	5601	0	0	0	0	0	0	0	0
34.7652	1000	800	1600	0	800	1000	5601	0	0	0	0	0	0	0	0
34.7963	1000	800	1400	0	0	1000	5401	0	0	0	0	0	0	0	0
34.8273	1000	800	800	0	800	0	5401	0	0	0	0	0	0	0	0
34.8584	400	1000	1400	0	800	0	5401	0	0	0	0	0	200	0	0
34.8895	1200	1000	1200	0	800	0	9402	0	0	0	0	0	600	800	0
34.9205	400	1000	1800	0	0	0	4601	0	0	400	0	0	600	800	0
34.9516	400	0	1800	0	0	0	6602	0	0	0	0	0	800	0	0
34.9827	400	2401	1800	0	0	1600	6001	0	0	0	0	200	800	0	0
35.0137	1000	0	1800	0	0	1600	6001	0	0	0	0	0	0	0	0
35.0448	1000	0	1800	0	0	1600	3000	0	0	0	0	200	0	0	800
35.0759	800	0	2200	0	0	1200	3000	0	0	0	0	400	0	0	0
35.1069	600	0	2200	0	400	600	3400	0	0	0	0	400	0	0	0
35.138	600	0	600	0	400	400	5401	0	0	0	0	0	0	0	0
35.1691	600	0	600	0	0	600	6601	0	0	0	0	0	0	0	0
35.2001	800	0	1000	0	0	200	7203	0	0	0	0	0	0	0	0
35.2312	2000	200	1000	0	0	800	7203	0	0	0	0	0	0	0	0
35.2623	2200	200	1000	0	800	1400	5801	0	0	0	0	0	0	0	0
35.2933	2000	200	1200	0	1600	1400	5601	0	0	0	0	0	1400	0	0
35.3244	800	1000	1200	0	800	400	5601	0	0	0	0	0	1400	0	0
35.3555	800	1200	800	0	800	200	5601	0	0	0	0	0	1400	0	0
35.3865	1200	1200	200	0	0	200	6602	0	0	0	0	0	0	0	0
35.4176	1200	1200	800	0	0	0	5601	0	0	0	0	0	1200	0	0
35.4487	1800	0	3000	0	200	0	6602	0	0	0	0	800	0	0	0
35.4797	1600	200	3000	0	200	0	8002	0	0	0	0	800	0	0	0
35.5108	1600	200	2000	0	0	400	8002	0	0	0	0	800	0	0	400
35.5419	1600	200	0	0	0	400	6401	0	0	0	0	400	0	0	400
35.5729	2000	1200	1000	0	0	400	6401	0	0	0	0	0	0	0	400
35.604	2000	200	1000	0	0	400	5201	0	0	0	0	0	0	0	0
35.6351	1800	200	1000	0	0	400	6001	0	0	0	0	0	0	0	0
35.6661	600	0	1200	0	0	1000	6001	0	0	0	0	0	0	400	0
35.6972	800	0	400	0	1200	1000	6001	0	0	0	0	0	0	1200	0
35.7283	400	0	1000	0	1200	2400	7001	0	0	0	0	0	0	400	0
35.7593	400	0	600	0	800	2400	7001	0	0	0	0	0	0	600	0
35.7904	0	0	1000	0	400	400	7001	0	0	0	0	0	0	0	0
35.8215	0	0	1200	0	0	400	6401	0	0	0	0	0	0	0	0
35.8525	0	1200	2801	0	0	1200	6401	0	0	0	0	0	0	0	0
35.8836	400	400	2801	0	200	1800	7402	0	0	0	0	0	400	800	600
35.9147	1200	400	2601	0	600	1800	8002	0	0	0	0	0	400	800	600
35.9457	1200	0	600	0	600	1800	8002	0	0	0	200	0	600	800	0
35.9768	1200	0	600	0	600	1200	8002	0	0	0	200	0	600	0	0
36.0079	600	0	400	0	400	1200	9202	0	0	0	0	0	200	0	0
36.0389	600	400	2000	0	0	1200	9202	0	0	0	0	0	200	400	0
36.07	600	400	2400	0	0	1200	6801	0	0	0	0	0	200	400	0
36.1011	800	400	2801	0	400	1200	6001	0	0	0	0	0	400	400	400
36.1321	800	0	2801	0	400	1200	6001	0	0	0	0	0	200	200	400
36.1632	400	0	2200	0	600	400	8602	0	0	0	0	0	0	0	0
36.1943	0	0	1800	0	0	400	10603	0	0	0	0	0	0	0	0
36.2253	400	0	1000	0	400	1000	8602	0	0	0	0	0	200	0	0
36.2564	0	0	1000	0	0	1000	9002	0	0	0	0	0	200	0	0
36.2875	800	0	200	0	0	1800	7602	200	0	0	0	0	200	0	0
36.3185	600	0	1600	0	0	1800	9002	200	0	0	0	0	400	0	0
36.3496	600	200	2000	0	0	1800	9402	2000	0	0	400	0	400	0	0
36.3807	600	200	2200	0	0	1800	10002	0	0	0	800	0	400	0	0
36.4117	1200	400	2200	0	0	1200	9402	0	0	0	800	0	800	0	600
36.4428	1200	0	2200	0	400	2000	7402	0	0	0	0	0	800	0	600
36.4739	1200	0	2200	0	400	1200	7401	0	0	0	0	0	400	0	0
36.5049	1000	0	4201	0	0	1200	7402	0	0	400	0	0	0	0	0
36.536	1000	0	4201	0	0	1200	7201	0	0	400	0	0	200	600	0
36.5671	1000	0	1600	0	800	1200	8402	0	0	0	0	0	0	800	0
36.5981	800	1200	800	0	1000	1600	7601	0	0	0	0	0	200	600	400
36.6292	800	0	1600	0	800	0	7601	0	0	0	0	0	400	800	0
36.6603	2801	0	2000	0	0	1600	7601	0	0	0	0	400	800	0	0
36.6913	2801	0	2000	0	0	400	7602	0	0	0	0	0	800	0	0
36.7224	2000	0	2000	0	200	600	7602	0	0	0	0	400	800	0	0
36.7535	2000	0	1600	0	400	600	6601	0	0	0	0	0	1000	0	0
36.7845	2000	200	3601	0	600	800	6601	0	0	0	0	600	800	0	0
36.8156	1600	800	1600	0	600	800	7802	0	0	0	0	0	400	0	0
36.8467	1600	800	3400	0	200	800	8202	0	0	0	0	0	0	0	0
36.8777	1600	400	1000	0	200	2200	7802	0	0	0	0	0	400	0	0
36.9088	1600	400	400	0	200	2200	13205	0	0	0	0	0	0	400	0
36.9399	0	400	400	0	600	1400	7001	0	0	0	0	0	400	400	0
36.9709	0	400	2600	0	0	1400	12805	0	0	0	0	0	0	400	0
37.002	400	400	2801	0	1000	1400	11404	0	0	0	0	0	0	200	0
37.0331	400	0	2600	0	800	1400	11404	0	0	0	0	0	0	0	0
37.0641	1400	600	1600	0	1000	600	11404	0	0	0	0	0	0	0	0
37.0952	1400	0	800	0	800	600	10804	0	0	0	0	0	200	0	0
37.1263	1600	0	1000	0	800	600	9602	0	0	0	0	0	800	0	0
37.1573	1600	0	1000	0	600	1200	5201	0	0	0	0	0	800	0	0
37.1884	1600	0	1000	0	600	1200	9602	0	0	0	0	0	400	0	0
37.2195	600	400	800	0	600	1200	7602	0	0	0	400	0	0	0	0
37.2505	600	0	800	0	0	1000	7602	0	0	0	400	0	0	0	0
37.2816	400	0	800	0	0	400	7602	0	0	0	0	0	0	0	0
37.3127	400	0	800	0	0	400	5201	0	0	0	0	400	0	600	0
37.3437	800	0	800	0	0	400	6401	3201	0	0	0	0	0	0	0
37.3748	1200	600	800	0	0	0	6401	3201	0	0	0	400	0	0	0
37.4059	1600	0	800	0	0	1000	9202	400	0	0	0	0	0	0	0
37.4369	1200	0	600	0	0	200	9202	200	0	0	0	0	400	0	0
37.468	1600	0	800	0	0	400	6201	0	0	0	0	0	400	0	0
37.4991	800	0	400	0	0	400	6201	0	0	0	0	0	400	0	0
37.5301	800	0	800	0	200	400	9002	0	0	0	0	0	0	0	0
37.5612	800	0	400	0	400	400	11404	0	0	0	0	0	0	0	0
37.5923	800	400	1800	0	400	800	11404	0	0	0	0	0	0	0	0
37.6233	1200	400	1000	0	400	400	7602	0	0	0	0	0	0	0	0
37.6544	1800	0	1600	0	0	800	7402	0	0	0	0	0	0	0	0
37.6855	1800	0	1000	0	0	1000	4401	0	0	0	0	0	0	0	0
37.7165	1200	0	800	0	0	1000	6601	0	0	0	0	0	0	0	0
37.7476	200	0	400	0	0	1000	6601	0	0	0	0	0	0	0	0
37.7787	0	0	400	0	200	1000	9802	0	0	0	0	0	0	200	0
37.8097	0	0	1400	0	200	1000	9802	0	0	0	0	0	0	200	0
37.8408	800	0	2600	0	200	600	12404	0	0	0	0	0	0	200	0
37.8719	800	0	2600	0	400	600	8602	0	0	0	0	0	0	200	0
37.9029	0	0	2200	0	200	1400	13204	0	0	0	0	0	0	0	0
37.934	0	0	2200	0	1200	1800	7002	0	0	0	0	0	400	0	0
37.9651	1200	0	2200	0	0	1800	9803	0	0	0	0	0	400	0	0
37.9961	1200	0	800	0	1200	1800	9603	0	0	0	0	0	0	0	0
38.0272	1000	800	400	0	800	1200	9803	0	0	0	0	0	0	0	0
38.0583	200	200	200	0	2200	1200	9603	0	0	0	0	200	200	0	0
38.0893	200	800	200	0	800	1800	8603	0	0	0	0	0	400	0	0
38.1204	200	200	200	0	0	1800	8603	0	0	0	0	0	400	0	0
38.1515	800	200	2000	0	0	1800	11203	0	0	0	0	0	400	0	0
38.1825	1200	200	600	0	0	1600	12404	0	0	0	0	0	0	0	0
38.2136	1200	200	1200	0	0	200	12404	0	0	0	0	0	0	0	0
38.2447	1200	0	1200	0	400	200	12004	0	0	0	200	0	0	0	600
38.2757	400	0	1200	0	400	200	7801	0	0	0	200	0	0	0	0
38.3068	1600	0	1200	0	400	400	7002	0	0	0	0	0	0	0	0
38.3379	400	0	1200	0	400	400	7002	0	0	0	0	0	0	0	0
38.3689	1600	0	600	0	400	400	7802	0	0	0	0	0	0	0	0
38.4	800	0	2400	0	400	600	10003	0	0	0	0	0	0	0	0
38.4311	1600	0	3200	0	400	1200	8603	0	0	0	0	0	400	0	0
38.4621	1600	0	3200	0	400	600	9803	0	0	0	0	0	400	0	0
38.4932	1600	0	400	0	400	1200	9002	0	0	0	0	0	0	0	0
38.5243	1400	0	400	0	400	1400	9803	0	0	0	0	0	0	800	0
38.5553	0	0	1400	0	0	1400	10002	24215	0	0	0	0	0	800	0
38.5864	800	400	1400	0	0	400	10002	114502	0	0	0	0	0	0	0
38.6175	800	200	800	0	200	400	10002	836186	0	0	0	0	1400	0	0
38.6485	1600	200	800	0	200	400	11604	907378	0	0	0	0	800	600	0
38.6796	1600	0	1400	0	0	400	11604	907378	400	0	0	0	800	600	0
38.7107	2801	0	2200	0	0	400	9603	261218	400	0	0	400	800	600	0
38.7417	3601	0	2200	0	0	200	8001	205164	0	0	800	0	800	400	0
38.7728	6001	0	2000	0	0	1200	8602	61688	0	0	0	0	800	200	0
38.8039	6001	0	2000	0	800	2000	8602	43245	0	0	0	0	800	200	0
38.8349	1400	0	1800	0	800	2000	8802	34029	0	0	0	0	0	0	0
38.866	1400	0	200	0	800	1200	10003	29424	0	0	0	0	0	0	0
38.8971	1200	0	0	0	800	1200	11603	25416	0	0	0	0	0	0	0
38.9281	1600	0	200	0	0	1200	10003	17407	0	0	0	0	0	200	0
38.9592	1200	0	600	0	0	1400	7602	17407	0	0	0	0	400	200	0
38.9903	1600	800	600	0	0	200	7602	17407	0	0	0	0	0	200	0
39.0213	1600	800	1200	0	0	200	7602	13204	0	0	0	0	200	0	0
39.0524	1600	0	1200	0	0	200	7801	8202	0	0	0	0	200	0	0
39.0835	800	0	2000	0	0	1000	10202	5801	0	0	0	0	200	0	0
39.1145	800	0	2000	0	0	1000	10803	5001	0	0	0	0	200	0	0
39.1456	800	0	2400	0	0	800	10803	4801	0	0	0	0	0	200	0
39.1767	1200	0	800	0	0	800	11604	4801	0	0	0	0	200	0	0
39.2077	2000	0	1200	0	0	800	8402	3600	0	0	0	0	0	0	800
39.2388	2000	0	800	0	0	800	7802	3201	0	0	0	0	400	0	800
39.2699	400	0	1200	0	400	800	7802	1800	0	0	0	0	0	0	0
39.3009	400	0	3201	0	400	800	10603	3201	0	0	0	0	0	0	0
39.332	400	0	3201	0	0	800	10603	1400	0	0	0	0	0	2000	0
39.3631	400	0	4201	0	0	600	10203	4001	0	0	0	0	0	1200	0
39.3941	400	0	1000	0	1000	600	9403	2200	0	0	0	0	0	1200	0
39.4252	600	0	800	0	1200	600	10203	2200	0	0	0	0	0	0	0
39.4563	1200	0	800	0	1200	1400	10603	2200	0	0	0	0	0	0	0
39.4873	2000	0	1200	0	0	0	10603	2000	0	0	0	0	0	0	200
39.5184	1200	0	1400	0	0	400	10603	0	0	0	0	0	400	200	0
39.5495	800	0	1200	0	200	400	8802	0	0	0	0	0	200	200	0
39.5805	800	0	1000	0	600	800	7402	0	0	0	0	0	200	0	0
39.6116	1000	0	1000	0	400	1600	6801	200	0	0	0	0	0	0	0
39.6427	1400	200	1600	0	600	1600	7402	200	0	0	0	0	0	0	0
39.6737	1400	200	1800	0	400	1000	7602	1600	0	0	0	0	0	0	0
39.7048	1400	200	2600	0	400	800	11004	0	0	0	0	0	0	0	0
39.7359	600	0	2600	0	0	400	10203	0	0	0	0	0	200	0	0
39.7669	600	0	600	0	400	400	10203	0	0	0	0	0	200	400	0
39.798	600	0	600	0	1400	1000	8802	0	0	0	0	0	0	400	0
39.8291	0	0	2000	0	1400	1000	8802	0	0	0	0	0	0	400	400
39.8601	400	0	2400	0	600	2400	9603	0	0	0	0	0	0	200	0
39.8912	0	0	2000	0	400	400	9603	0	0	0	0	0	800	200	0
39.9223	400	0	2000	0	600	1200	9202	0	0	0	0	0	800	200	0
39.9533	1200	0	1000	0	400	400	5801	1000	0	0	0	0	800	200	0
39.9844	1200	0	1000	0	400	1200	5801	1000	0	0	0	0	800	0	0
40.0155	1200	0	1000	0	400	800	5801	1000	0	0	0	0	1600	0	0
40.0465	0	0	2000	0	400	1600	7201	1200	0	0	0	0	1600	0	0
40.0776	1600	0	2000	0	400	1600	8602	1200	0	0	0	0	1600	0	0
40.1087	1000	0	2000	0	400	1600	8602	1000	0	0	0	0	1600	400	0
40.1397	1200	0	400	0	200	800	8602	200	0	0	0	0	1600	400	400
40.1708	1000	0	400	0	200	200	8602	200	0	0	0	0	400	400	0
40.2019	800	0	400	0	600	400	10603	600	0	0	0	0	400	0	0
40.2329	800	0	0	0	1600	400	10603	1600	0	0	0	0	400	0	0
40.264	800	0	0	0	600	800	10003	1600	0	0	0	0	0	0	0
40.2951	800	0	400	0	400	800	9802	800	0	0	0	0	0	0	0
40.3261	0	0	600	0	400	800	8202	800	0	0	0	0	200	400	0
40.3572	0	0	1800	0	600	400	9802	0	0	0	0	0	400	400	0
40.3883	0	0	2000	0	600	2000	11803	0	0	0	0	0	800	400	600
40.4193	0	0	2000	0	600	2200	11803	0	0	0	0	0	800	0	0
40.4504	0	400	2200	0	600	2200	9202	0	0	0	0	0	400	400	400
40.4815	0	400	800	0	600	600	9202	0	0	0	0	0	200	0	0
40.5125	0	400	1800	0	0	600	5601	0	0	0	0	0	400	0	0
40.5436	0	200	1400	0	0	800	8402	0	0	0	0	0	1000	0	0
40.5747	0	0	1800	0	200	1200	8402	0	0	0	0	0	1200	0	0
40.6057	0	0	1600	0	1800	2000	9402	0	0	0	200	0	1000	0	0
40.6368	800	0	1800	0	1800	2000	11404	0	0	0	0	0	600	600	0
40.6679	1000	0	1800	0	400	2000	9402	0	0	0	0	0	600	0	0
40.6989	1000	200	1800	0	400	3201	10603	0	0	0	0	0	400	800	0
40.73	200	0	1200	0	400	1600	9202	0	0	0	0	0	1000	200	0
40.7611	0	600	1200	0	400	1200	10603	0	0	0	0	0	1000	200	0
40.7921	0	0	1200	0	200	400	11604	0	0	0	0	0	1000	200	400
40.8232	0	0	1600	0	200	400	11604	0	0	0	0	0	600	0	0
40.8543	1000	0	1200	0	200	400	9202	0	0	0	0	0	400	400	0
40.8853	0	0	1200	0	1400	2401	9002	200	0	0	0	0	400	400	0
40.9164	1000	0	1200	0	1200	1000	9002	200	0	0	0	0	0	400	0
40.9475	1000	400	600	0	1200	1000	10403	0	0	0	0	0	0	600	0
40.9785	1000	1200	1000	0	1000	600	10403	0	0	0	0	0	0	0	0
41.0096	400	1200	800	0	1000	600	11003	0	0	0	0	0	400	600	0
41.0407	0	0	1000	0	800	600	10403	0	0	0	0	0	2000	800	0
41.0717	0	0	2600	0	800	0	10403	0	0	0	0	0	2000	1000	0
41.1028	0	0	2600	0	400	0	10403	0	0	0	0	0	400	1000	0
41.1339	0	0	1800	0	400	0	11604	0	0	0	0	0	400	1600	0
41.1649	1200	0	1800	0	800	200	11604	0	0	0	0	0	400	200	0
41.196	1200	800	2200	0	800	400	9402	0	0	0	0	0	0	0	0
41.2271	800	0	2200	0	600	400	5601	0	0	0	0	0	0	0	0
41.2581	0	0	2200	0	600	1800	5601	0	0	0	0	0	0	800	0
41.2892	0	0	1400	0	0	800	7401	0	0	0	0	0	800	800	0
41.3203	200	0	2000	0	0	1200	10403	0	0	0	0	0	800	800	0
41.3513	1200	0	2000	0	0	800	10403	0	0	0	0	0	800	400	0
41.3824	1200	0	2000	0	600	1200	10403	0	0	0	0	0	600	800	0
41.4135	1200	0	1000	0	600	800	6801	0	0	0	0	0	200	200	0
41.4445	1200	0	800	0	600	800	10603	0	0	0	0	0	600	1000	0
41.4756	1200	0	800	0	0	600	10603	0	0	0	0	0	600	400	0
41.5067	800	0	800	0	0	600	10603	0	0	0	0	0	600	400	0
41.5377	800	0	1200	0	0	400	7602	0	0	0	0	0	400	400	0
41.5688	1200	0	1600	0	200	600	7602	0	0	0	0	0	0	0	0
41.5999	1200	0	1200	0	200	400	7602	0	0	0	0	0	0	800	0
41.6309	0	0	1600	0	200	800	7602	0	0	0	0	0	0	800	0
41.662	0	0	800	0	600	1600	7401	0	0	0	0	0	0	800	0
41.6931	0	0	2800	0	1600	1600	7401	0	0	0	0	0	1600	800	0
41.7241	400	0	1800	0	1600	1000	8803	0	0	0	0	0	2200	0	0
41.7552	400	0	2800	0	1600	800	11003	0	0	0	0	0	2200	800	0
41.7863	200	0	1800	0	800	800	8803	0	0	0	0	0	2200	1200	0
41.8173	0	0	2200	0	400	600	8802	1600	0	0	0	0	2000	1200	0
41.8484	0	0	1200	0	400	600	8602	0	0	0	800	0	1200	400	0
41.8795	0	0	1000	0	0	600	8802	0	0	0	200	0	1200	0	0
41.9105	0	0	1000	0	600	400	12604	0	0	0	200	0	1200	0	0
41.9416	0	0	1400	0	600	800	12604	0	0	0	0	0	1200	1000	0
41.9727	0	0	1400	0	600	400	7802	0	0	0	0	0	1400	1800	0
42.0037	400	200	400	0	600	800	6201	0	0	0	0	0	400	1800	0
42.0348	400	0	400	0	600	1200	6201	0	0	0	0	0	1800	1200	0
42.0659	400	0	1800	0	600	1200	8602	0	0	0	0	0	400	1200	0
42.0969	0	0	1800	0	1600	800	9404	0	0	0	0	0	400	800	600
42.128	200	0	1800	0	600	0	9404	0	0	0	0	0	200	200	600
42.1591	0	0	800	0	1400	0	9404	0	0	0	0	0	200	200	0
42.1901	0	0	800	0	200	0	6401	0	0	0	0	0	1800	200	0
42.2212	0	0	800	0	0	200	6401	0	0	0	0	0	1800	200	0
42.2523	0	800	800	0	0	200	6401	0	0	0	0	0	600	1200	0
42.2833	0	800	1000	0	400	0	9602	0	0	0	0	0	600	1600	0
42.3144	200	800	1600	0	400	0	9602	0	0	0	0	0	2000	1400	0
42.3455	200	800	1600	0	400	400	11404	0	0	0	0	0	2601	1400	400
42.3765	800	0	1800	0	400	600	15406	0	0	0	0	0	2400	1000	0
42.4076	0	0	1600	0	800	600	15406	0	0	0	0	0	2400	1000	0
42.4387	0	0	1600	0	800	1200	15406	0	0	0	0	0	2200	1000	0
42.4697	0	0	200	0	800	0	13205	0	0	0	0	0	0	1200	0
42.5008	0	0	200	0	0	200	13205	0	0	0	0	0	1200	400	0
42.5319	0	0	1000	0	800	200	13205	0	0	0	0	0	0	400	0
42.5629	0	0	4801	0	1600	1800	14205	0	0	0	0	0	400	0	0
42.594	0	0	4801	0	2000	2000	14205	0	0	0	0	0	400	0	0
42.6251	800	400	2800	0	1600	1800	8603	0	0	0	0	0	400	0	0
42.6561	800	0	2600	0	800	600	8603	0	0	0	0	0	400	400	0
42.6872	600	400	2600	0	800	600	8603	0	0	0	0	0	0	800	0
42.7183	400	0	1600	0	800	600	11203	0	0	0	0	0	0	800	0
42.7493	0	800	1200	0	1200	600	7403	0	0	0	0	0	0	800	0
42.7804	0	0	1200	0	800	200	12804	0	0	0	0	0	0	800	0
42.8115	0	0	1200	0	800	200	7403	0	0	0	0	0	600	800	0
42.8425	200	0	2600	0	400	400	12004	0	0	0	0	0	600	1200	0
42.8736	200	0	3800	0	0	2000	10003	0	0	0	0	0	800	1200	0
42.9047	200	0	2600	0	0	2000	12004	0	0	0	0	0	800	2000	0
42.9357	800	0	3801	0	600	1800	11404	0	0	0	0	0	800	2000	0
42.9668	1200	0	3201	0	1200	1600	11604	0	0	0	0	0	800	2000	0
42.9979	1200	0	3201	0	1600	1400	11404	0	0	0	0	0	1200	1800	0
43.0289	0	600	3201	0	1600	800	11604	0	0	0	0	0	1200	1200	0
43.06	0	0	3000	0	1600	800	8603	0	0	0	0	400	1200	1000	0
43.0911	400	400	2400	0	1400	800	8402	0	0	0	0	0	200	1000	400
43.1221	400	400	2400	0	1600	800	8402	0	0	0	0	0	200	800	0
43.1532	400	400	3401	0	400	800	8602	0	0	0	0	0	200	1000	600
43.1843	400	400	3401	0	400	400	9403	400	0	0	0	0	1400	400	0
43.2153	0	0	1600	0	400	1000	9403	0	0	0	0	0	200	1000	0
43.2464	0	0	1600	0	1200	400	7601	0	0	0	0	0	800	1000	0
43.2775	1000	0	3000	0	1400	1200	7601	0	0	0	0	0	800	1000	0
43.3085	2000	0	3200	0	1200	1200	10203	0	0	0	0	0	800	400	0
43.3396	2000	0	3000	0	1200	1200	11204	0	0	0	0	0	600	400	0
43.3707	200	0	2200	0	1200	1200	11403	0	0	0	0	0	600	1200	0
43.4017	200	0	2200	0	1200	1200	12003	0	0	0	0	0	600	1600	0
43.4328	200	0	2000	0	1200	1200	11403	0	0	0	0	0	600	2200	0
43.4639	400	0	3000	0	1200	800	12003	0	0	0	0	0	600	1600	0
43.4949	400	0	3000	0	1200	800	12405	0	0	0	0	0	800	1000	0
43.526	1000	400	3000	0	1000	1200	16006	0	0	0	0	0	1400	800	0
43.5571	1200	0	2000	0	0	1400	12405	0	0	0	0	0	1400	800	0
43.5881	1200	0	2000	0	400	1400	10203	0	0	0	0	0	1400	800	0
43.6192	0	0	800	0	400	1400	10203	0	0	0	0	0	1200	1600	0
43.6503	0	0	4601	0	600	600	8402	0	0	0	0	0	1200	1600	0
43.6813	600	0	1000	0	600	1400	10402	0	200	0	0	0	1200	1200	0
43.7124	600	0	1000	0	2400	400	12003	0	200	0	0	0	1200	1200	0
43.7435	0	0	1000	0	2000	1400	12804	0	0	0	0	0	1400	1200	0
43.7745	0	0	3801	0	2000	2400	14205	0	0	0	0	0	1400	1400	0
43.8056	0	0	3801	0	800	2600	14205	0	0	0	0	0	2200	1000	400
43.8367	0	0	3800	0	400	2400	13004	0	0	0	0	0	2200	1000	400
43.8677	0	0	2400	0	800	1400	13004	0	0	0	0	0	1800	800	800
43.8988	0	0	2400	0	400	1000	13004	0	0	0	0	0	1200	1000	0
43.9299	0	0	2400	0	1200	1400	10203	0	0	0	0	0	1200	800	0
43.9609	0	0	1600	0	400	1000	10203	0	0	0	0	0	1200	600	0
43.992	400	0	1400	0	2400	1400	15006	0	0	0	0	0	400	400	0
44.0231	400	0	1600	0	1200	1000	15806	0	0	0	0	0	200	400	0
44.0541	400	0	1200	0	1200	400	15806	0	0	0	0	0	200	200	0
44.0852	0	0	1600	0	400	400	16007	0	0	0	0	0	200	600	0
44.1163	0	0	1200	0	400	400	13605	0	0	0	0	0	0	600	0
44.1473	0	0	1400	0	800	1000	13605	0	0	0	0	0	0	800	0
44.1784	600	0	1400	0	1200	1000	13605	0	0	0	0	0	0	1200	0
44.2095	600	0	2801	0	1200	1200	14805	0	0	400	0	0	0	800	0
44.2405	0	0	2801	0	1200	1200	21611	0	0	0	0	0	0	1400	0
44.2716	0	0	2000	0	1200	1200	21611	0	0	0	0	0	0	600	0
44.3027	0	0	2000	0	400	1400	18408	0	0	0	0	0	0	600	200
44.3337	400	0	2000	0	1400	1400	15005	1000	0	0	0	0	800	0	200
44.3648	0	0	2000	0	1400	800	12804	1000	0	0	0	0	800	0	0
44.3959	800	600	1800	0	1400	400	15005	0	0	0	0	0	800	400	0
44.4269	0	600	1800	0	1000	400	20611	0	0	0	0	0	800	400	0
44.458	0	0	1800	0	1000	400	20611	0	0	0	0	0	0	400	0
44.4891	0	0	800	0	1000	600	20611	0	0	0	0	0	0	200	0
44.5201	0	0	3601	0	1400	1600	20410	0	0	0	0	0	400	200	0
44.5512	0	0	1000	0	1400	1600	17807	0	0	0	0	0	400	0	0
44.5823	0	0	3200	0	800	1600	16206	0	0	0	0	0	0	0	0
44.6133	0	0	3200	0	0	2401	16206	0	0	0	0	0	0	0	0
44.6444	0	0	3200	0	0	2401	24616	0	0	0	0	0	0	0	0
44.6755	0	0	2200	0	1200	1000	24616	0	0	0	0	0	0	0	0
44.7065	0	0	2000	0	1200	800	21011	0	0	0	0	0	0	0	0
44.7376	0	0	1200	0	1000	1000	19409	0	0	0	0	0	0	0	0
44.7687	0	0	1000	0	1000	800	19409	0	0	0	0	0	0	0	0
44.7997	0	0	400	0	800	1000	18610	0	0	0	0	0	0	0	0
44.8308	0	0	400	0	800	1200	18610	0	0	0	0	0	0	0	0
44.8619	0	0	1200	0	400	1200	20010	0	0	0	0	0	0	0	0
44.8929	0	0	1200	0	400	1800	20010	0	0	0	0	0	0	0	0
44.924	0	0	800	0	200	200	19810	0	0	0	0	0	0	0	0
44.9551	0	0	200	0	1400	200	19810	0	0	0	0	0	0	0	0
44.9861	0	0	200	0	1600	200	21414	0	0	0	0	0	0	0	0
45.0172	0	0	2600	0	1600	400	29420	0	0	0	0	0	0	0	0
45.0483	0	0	2601	0	1200	400	26018	0	0	0	0	0	0	0	0
45.0793	0	0	2800	0	800	400	30222	0	0	0	0	0	0	0	0
45.1104	0	0	2800	0	800	400	30622	0	0	0	0	0	0	0	0
45.1415	0	0	1400	0	800	400	30622	0	0	0	0	0	0	0	0
45.1725	0	0	1400	0	1600	400	15806	0	0	0	0	0	800	0	0
45.2036	0	0	2400	0	1600	400	15806	0	0	0	0	0	800	0	0
45.2347	0	0	2400	0	1600	400	26016	0	0	0	0	0	0	0	0
45.2657	0	0	2200	0	1600	400	26818	0	0	0	0	0	0	0	0
45.2968	0	0	1600	0	2000	600	31023	0	0	0	0	0	0	0	0
45.3279	0	0	1600	0	2000	400	31023	0	0	0	200	0	0	0	0
45.3589	0	0	1600	0	0	800	31023	0	0	0	0	0	0	400	0
45.39	0	0	2600	0	0	600	22212	0	0	0	0	0	0	0	0
45.4211	0	0	2600	0	400	1600	21411	0	0	0	0	0	0	0	0
45.4521	0	0	2600	0	400	1600	21411	0	0	0	0	0	0	0	0
45.4832	0	0	1200	0	400	1600	25015	0	0	0	0	0	0	0	0
45.5143	0	0	2000	0	1800	1600	28219	0	0	0	0	0	0	1000	0
45.5453	0	0	1200	0	1800	1600	28219	0	0	0	0	0	0	1000	0
45.5764	0	0	2000	0	800	0	29220	0	0	0	0	0	0	800	0
45.6075	0	0	800	0	800	600	31624	0	0	0	0	0	0	0	0
45.6385	0	0	800	0	1600	400	34229	0	0	0	0	0	0	0	0
45.6696	0	0	800	0	1600	600	34229	0	0	0	0	0	400	0	0
45.7007	0	0	1400	0	1400	400	32224	0	0	0	0	0	800	0	0
45.7317	0	0	1600	0	1400	1000	29220	0	0	0	0	0	800	0	0
45.7628	0	0	1600	0	1000	1200	27618	0	0	0	0	0	200	0	0
45.7939	0	0	3000	0	1000	1200	29220	0	0	0	0	0	0	0	0
45.8249	0	0	3000	0	600	1800	31424	0	0	0	0	0	0	0	0
45.856	0	0	2600	0	200	1800	31424	0	0	0	0	0	0	0	0
45.8871	0	0	2600	0	200	1800	29420	0	0	0	0	0	0	0	0
45.9181	0	0	800	0	200	2401	25816	0	0	0	0	0	200	0	0
45.9492	0	0	800	0	400	1600	25816	0	0	0	0	0	200	0	0
45.9803	0	0	800	0	400	1600	28019	0	0	0	0	800	200	0	0
46.0113	0	0	600	0	600	1600	28019	0	0	0	0	800	0	0	0
46.0424	0	0	400	0	400	1800	27819	0	0	0	0	0	0	0	0
46.0735	0	0	400	0	0	2200	27819	0	0	0	0	0	0	0	0
46.1045	0	0	600	0	0	3200	30823	0	0	0	0	0	0	0	0
46.1356	0	0	800	0	0	3200	30823	0	0	0	0	0	400	0	0
46.1667	0	0	1000	0	400	2600	26617	0	0	0	0	0	1200	0	0
46.1977	0	0	1200	0	400	1200	26617	0	0	0	0	0	1000	0	0
46.2288	0	0	2200	0	600	1200	29621	0	0	0	0	0	1000	0	0
46.2599	0	0	2400	0	800	1200	29621	0	0	0	0	0	400	0	0
46.2909	0	0	2600	0	1200	1800	27218	0	0	0	0	0	0	400	0
46.322	0	0	2600	0	800	2000	26217	0	0	0	0	0	0	400	0
46.3531	0	0	600	0	800	2400	27218	0	0	0	0	0	0	400	0
46.3841	0	0	600	0	800	2400	27017	0	0	0	0	0	200	0	0
46.4152	0	0	1200	0	800	1400	27017	0	0	0	0	0	200	0	0
46.4463	0	0	1200	0	800	1400	25616	0	0	0	0	0	200	0	0
46.4773	0	0	1200	0	400	1400	24214	0	0	0	0	0	0	0	0
46.5084	0	0	400	0	400	1400	25616	0	0	0	0	0	0	0	0
46.5395	0	0	1200	0	400	1400	24214	0	0	0	0	0	0	0	0
46.5705	0	0	800	0	600	2200	23413	0	0	0	0	0	0	0	0
46.6016	0	0	2401	0	600	400	23413	0	0	0	0	0	0	0	0
46.6327	0	0	800	0	1000	400	25019	0	0	0	0	200	0	0	0
46.6637	0	0	800	0	800	200	26618	0	0	0	0	200	0	0	0
46.6948	0	0	800	0	1000	200	26618	0	0	0	0	0	0	0	0
46.7259	0	0	1400	0	800	1000	31223	0	0	0	0	0	0	0	0
46.7569	0	0	1400	0	1000	1600	31223	0	0	0	0	0	0	0	0
46.788	0	0	1400	0	600	1600	27618	0	0	0	0	0	0	0	0
46.8191	0	0	1600	0	1000	1000	27418	0	0	0	0	0	400	0	0
46.8501	0	0	1600	0	600	400	18408	0	0	0	0	0	400	0	0
46.8812	0	0	1000	0	600	400	18408	0	0	0	0	0	0	0	0
46.9123	0	0	600	0	200	400	20210	0	0	0	0	0	0	0	0
46.9433	0	0	600	0	200	1200	23213	0	0	0	0	0	0	0	0
46.9744	0	0	2601	0	1400	800	29421	0	0	0	0	0	0	0	0
47.0055	0	0	2601	0	1600	1200	26618	0	0	0	0	0	800	200	0
47.0365	0	0	2401	0	1400	800	26618	0	0	0	0	0	0	200	0
47.0676	0	0	2000	0	800	0	21612	0	0	0	0	0	0	0	0
47.0987	0	0	2000	0	200	0	19609	0	0	0	0	0	0	0	0
47.1297	0	0	400	0	200	400	21612	0	0	0	0	0	0	0	0
47.1608	0	0	400	0	800	2000	19609	0	0	0	0	0	0	0	0
47.1919	0	0	400	0	1200	800	22011	0	0	0	0	0	0	0	0
47.2229	0	0	800	0	1200	2000	25015	0	0	0	0	0	0	0	0
47.254	0	0	0	0	800	1200	25015	0	0	0	0	0	0	400	0
47.2851	0	0	1200	0	800	4801	15005	0	0	0	0	0	200	400	0
47.3161	0	0	1200	0	1600	1200	15005	0	0	0	0	0	0	400	0
47.3472	0	0	1200	0	1600	2400	15207	0	0	0	0	600	400	0	0
47.3783	0	0	1000	0	1200	1800	15806	0	0	0	0	600	0	400	0
47.4093	0	0	0	0	800	1800	16207	0	0	0	0	0	400	0	0
47.4404	0	0	0	0	800	1800	16207	0	0	0	0	0	400	0	0
47.4715	0	0	0	0	800	1800	16207	0	0	0	0	0	400	0	0

## Sheet: rplD
	R.DFNEALVHQVVVAYAAGAR.Q [21, 39]			R.SGGVTFAARPQDHSQK.V [79, 94]				R.LIVVEK.F [117, 122]			K.FSVEAPK.T [123, 129]
	677.3533+++			562.6167+++				350.7338++			389.2107++
min	y7 - 679.3522+	y5 - 445.2518+	y17 - 884.4787++	y14 - 771.3946++	y12 - 693.3497++	y11 - 642.8258++	b3 - 202.0822+	y4 - 474.2922+	y3 - 375.2238+	b2 - 227.1754+	y6 - 630.3457+	y5 - 543.3137+	b6 - 631.3086+
30.8749	0	0	0
30.884	0	0	0
30.8931	0	0	0
30.9022	0	0	0
30.9113	0	0	0
30.9204	0	0	0
30.9295	0	0	0
30.9386	0	0	0
30.9477	0	0	0
30.9568	0	0	0
30.9659	0	0	0
30.975	0	0	0
30.9841	0	0	0
30.9932	0	0	0
31.0023	0	0	0
31.0114	0	0	0
31.0205	0	0	0
31.0296	0	0	0
31.0387	0	0	0
31.0478	0	0	0
31.0569	0	0	0
31.066	0	0	0
31.0751	0	0	0
31.0842	0	0	0
31.0933	0	0	0
31.1024	0	0	0
31.1115	0	0	0
31.1206	0	0	0
31.1297	0	0	0
31.1388	0	0	0
31.1479	0	0	0
31.157	0	0	0
31.1661	0	0	0
31.1752	0	0	0
31.1843	0	0	0
31.1934	0	0	0
31.2025	0	0	0
31.2116	0	0	0
31.2207	0	0	0
31.2298	0	0	0
31.2389	0	0	0
31.248	0	0	0
31.2571	0	0	0
31.2662	0	0	0
31.2753	0	0	0
31.2844	0	0	0
31.2935	0	0	0
31.3026	0	0	0
31.3117	0	0	0
31.3208	0	0	0
31.3299	0	0	0
31.339	0	0	0
31.3481	0	0	0
31.3572	0	0	0
31.3663	0	0	0
31.3754	0	0	0
31.3845	0	0	0
31.3936	0	0	0
31.4027	0	0	0
31.4118	0	0	0
31.4209	0	0	0
31.43	0	0	0
31.4391	0	0	0
31.4482	0	0	0
31.4573	0	0	0
31.4664	0	0	0
31.4755	0	0	0
31.4846	0	0	0
31.4937	0	0	0
31.5028	103.323	0	0
31.5119	222.365	0	0
31.521	341.406	0	0
31.5301	460.448	0	0
31.5392	579.515	0	0
31.5483	501.443	0	0
31.5574	382.401	0	0
31.5665	263.359	0	0
31.5756	144.317	0	0
31.5847	25.2755	0	0
31.5938	0	31.6223	0
31.6029	0	71.7688	0
31.612	0	111.915	0
31.6211	0	152.062	0
31.6302	0	192.208	0
31.6393	0	363.214	0
31.6484	0	565.736	0
31.6575	0	768.257	0
31.6666	0	970.779	0
31.6757	0	1173.3	0
31.6848	0	1235.16	0
31.6939	0	1275.67	0
31.703	0	1316.17	0
31.7121	0	1356.68	0
31.7212	0	1397.18	0
31.7303	0	1400	0
31.7394	0	1400	0
31.7485	0	1400	0
31.7576	0	1400	0
31.7667	0	1383.25	0
31.7758	0	1175.17	0
31.7849	0	967.08	0
31.794	0	758.993	0
31.8031	0	550.907	0
31.8122	0	376.848	0
31.8213	0	292.592	0
31.8304	0	208.336	0
31.8395	0	124.079	0
31.8486	0	39.8234	0
31.8577	0	0	0
31.8668	0	0	0
31.8759	0	0	0
31.885	0	0	0
31.8941	0	0	0
31.9032	0	0	0
31.9123	0	0	0
31.9214	0	0	0
31.9305	0	0	0
31.9396	6.54189	3.27094	0
31.9487	91.5865	45.7932	0
31.9578	176.631	88.3155	0
31.9669	261.676	130.838	0
31.976	346.738	173.369	0
31.9851	368.216	200	0
31.9942	283.168	200	0
32.0033	198.119	200	0
32.0124	113.089	200	0
32.0215	28.0226	200	0
32.0306	0	170.674	0
32.0397	0	126.914	0
32.0488	0	83.1729	0
32.0579	0	39.4131	0
32.067	0	0	0
32.0761	0	0	0
32.0852	0	0	0
32.0943	0	0	0
32.1034	0	0	0
32.1125	0	0	0
32.1216	0	0	0
32.1307	0	0	0
32.1398	0	0	0
32.1489	0	0	0
32.158	0	0	0
32.1671	0	0	0
32.1762	0	0	0
32.1853	0	0	0
32.1944	0	0	0
32.2035	0	0	0
32.2126	0	0	0
32.2217	0	0	0
32.2308	0	0	0
32.2399	0	0	0
32.249	0	0	0
32.2581	0	0	0
32.2672	0	0	0
32.2763	0	0	0
32.2854	0	0	0
32.2945	0	0	0
32.3036	0	0	0
32.3127	0	0	0
32.3218	0	0	0
32.3309	0	0	0
32.34	0	0	0
32.3491	0	0	0
32.3582	0	0	0
32.3673	0	0	0
32.3764	0	0	0
32.3855	0	0	0
32.3946	0	0	0
32.4037	0	0	0
32.4128	0	0	0
32.4219	0	0	0
32.431	0	0	0
32.4401	0	0	0
32.4492	0	0	0
32.4583	0	0	0
32.4674	0	0	0
32.4765	0	0	0
32.4856	0	0	0
32.4947	0	0	0
32.5038	0	0	0
32.5129	0	0	0
32.522	0	0	0
32.5311	0	0	0
32.5402	0	0	0
32.5493	0	0	0
32.5584	0	0	0
32.5675	0	0	0
32.5766	0	0	0
32.5857	0	0	0
32.5948	0	0	0
32.6039	0	0	0
32.613	0	0	0
32.6221	0	0	0
32.6312	0	0	0
32.6403	0	0	0
32.6494	0	0	0
32.6585	0	0	0
32.6676	0	0	0
32.6767	0	0	0
32.6858	0	0	0
32.6949	0	0	0
32.704	0	0	0
32.7131	0	0	0
32.7222	0	0	0
32.7313	0	0	0
32.7404	0	0	0
32.7495	0	0	0
32.7586	0	0	0
32.7677	0	0	0
32.7768	0	0	0
32.7859	0	0	0
32.795	0	0	0
32.8041	0	0	0
32.8132	0	0	0
32.8223	0	0	0
32.8314	0	0	0
32.8405	0	0	0
32.8496	0	0	0
32.8587	0	0	0
32.8678	0	0	0
32.8769	0	0	0
32.886	0	0	0
32.8951	0	0	0
32.9042	0	0	0
32.9133	0	0	0
32.9224	0	0	0
32.9315	0	0	0
32.9406	0	0	0
32.9497	0	0	0
32.9588	0	0	0
32.9679	0	0	0
32.977	0	0	0
32.9861	0	0	0
32.9952	0	0	0
33.0043	0	0	0
33.0134	0	0	0
33.0225	0	0	0
33.0316	0	0	0
33.0407	0	0	0
33.0498	0	0	0
33.0589	0	0	0
33.068	0	0	0
33.0771	0	0	0
33.0862	0	0	0
33.0953	0	0	0
33.1044	0	0	0
33.1135	0	3.67399	0
33.1226	0	104.434	0
33.1317	0	205.152	0
33.1408	0	305.912	0
33.1499	0	393.466	0
33.159	0	294.174	0
33.1681	0	194.923	0
33.1772	0	95.6305	0
33.1863	0	0	0
33.1954	0	0	0
33.2045	0	0	0
33.2136	0	0	0
33.2227	0	0	0
33.2318	0	0	0
33.2409	0	0	0
33.25	0	0	0
33.2591	0	0	0
33.2682	0	0	0
33.2773	0	0	0
33.2864	0	0	0
33.2955	0	0	0
33.3046	0	0	0
33.3137	0	0	0
33.3228	0	0	0
33.3319	0	0	0
33.341	0	0	0
33.3501	0	0	0
33.3592	0	0	0
33.3683	0	0	0
33.3774	0	0	0
33.3865	0	0	0
33.3956	0	0	0
33.4047	0	0	0
33.4138	0	0	0
33.4229	0	0	0
33.432	0	0	0
33.4411	0	0	0
33.4502	0	0	0
33.4593	0	0	0
33.4684	0	0	0
33.4775	0	0	0
33.4866	0	0	0
33.4957	0	0	0
33.5048	0	0	0
33.5139	0	0	0
33.523	0	0	0
33.5321	0	0	0
33.5412	0	0	0
33.5503	0	0	0
33.5594	0	0	0
33.5685	0	0	0
33.5776	0	0	0
33.5867	0	0	0
33.5958	0	0	0
33.6049	0	0	0
33.614	0	0	0
33.6231	0	0	0
33.6322	0	0	0
33.6413	0	0	0
33.6504	0	0	0
33.6595	0	0	0
33.6686	0	0	0
33.6777	0	0	0
33.6868	0	0	0
33.6959	0	0	0
33.705	0	0	0
33.7141	0	0	0
33.7232	0	0	0
33.7323	0	0	0
33.7414	0	0	0
33.7505	0	0	0
33.7596	0	0	0
33.7687	0	0	0
33.7778	0	0	0
33.7869	0	0	0
33.796	0	0	0
33.8051	0	0	0
33.8142	0	0	0
33.8233	0	0	0
33.8324	0	0	0
33.8415	0	0	0
33.8506	0	0	0
33.8597	0	0	0
33.8688	0	0	0
33.8779	0	0	0
33.887	0	0	0
33.8961	0	0	0
33.9052	0	0	0
33.9143	0	0	0
33.9234	0	0	0
33.9325	0	0	0
33.9416	0	0	0
33.9507	0	0	0
33.9598	0	0	0
33.9689	0	0	0
33.978	0	0	0
33.9871	0	0	0
33.9962	0	0	0
34.0053	0	0	0
34.0144	0	0	0
34.0235	0	0	0
34.0326	0	0	0
34.0417	0	0	0
34.0508	0	0	0
34.0599	0	0	0
34.069	0	0	0
34.0781	0	0	0
34.0872	0	29.1019	0
34.0963	0	94.705	0
34.1054	0	160.336	0
34.1145	0	200	0
34.1236	0	200	0
34.1327	0	200	0
34.1418	0	170.538	0
34.1509	0	102.975	0
34.16	0	35.3824	0
34.1691	128.707	0	0
34.1782	399.037	0	0
34.1873	669.254	0	0
34.1964	765.099	0	0
34.2055	697.535	0	0
34.2146	629.943	0	0
34.2237	600	0	0
34.2328	600	0	0
34.2419	600	0	0
34.251	478.98	0	0
34.2601	276.289	0	0
34.2692	73.5127	0	0
34.2783	0	0	0
34.2874	0	0	0
34.2965	0	0	0
34.3056	0	0	0
34.3147	0	0	0
34.3238	0	0	0
34.3329	0	0	0
34.342	0	0	0
34.3511	0	0	0
34.3602	0	0	0
34.3693	0	0	0
34.3784	0	0	0
34.3875	0	0	0
34.3966	0	0	0
34.4057	0	0	0
34.4148	0	0	0
34.4239	0	0	0
34.433	0	0	0
34.4421	0	0	0
34.4512	0	0	0
34.4603	62.2482	0	0
34.4694	201.518	0	0
34.4785	340.847	0	0
34.4876	400	0	0
34.4967	400	0	0
34.5058	400	0	0
34.5149	309.533	0	0
34.524	172.365	0	0
34.5331	35.1402	0	0
34.5422	0	0	0
34.5513	0	0	0
34.5604	0	0	0
34.5695	0	0	0
34.5786	0	0	0
34.5877	0	0	0
34.5968	0	0	0
34.6059	0	0	0
34.615	0	0	0
34.6241	0	0	0
34.6332	0	0	0
34.6423	0	0	0
34.6514	0	0	0
34.6605	0	0	0
34.6696	0	0	0
34.6787	0	0	0
34.6878	0	0	0
34.6969	0	0	0
34.706	0	0	0
34.7151	0	0	0
34.7242	0	0	0
34.7333	0	0	0
34.7424	0	0	0
34.7515	0	0	0
34.7606	0	0	0
34.7697	0	0	0
34.7788	0	0	0
34.7879	0	0	0
34.797	0	0	0
34.8061	0	0	0
34.8152	0	0	0
34.8243	0	0	0
34.8334	0	0	0
34.8425	0	0	0
34.8516	0	0	0
34.8607	0	0	0
34.8698	0	0	0
34.8789	0	0	0
34.888	0	2.54728	0
34.8971	0	17.9667	0
34.9062	0	33.3926	0
34.9153	0	75.2481	0
34.9244	0	136.952	0
34.9335	0	198.629	0
34.9426	0	245.257	0
34.9517	0	291.523	0
34.9608	5.93503	349.675	0
34.9699	21.3545	426.772	0
34.979	36.7803	503.902	0
34.9881	64.4035	715.228	0
34.9972	95.2603	962.082	0
35.0063	113.897	1181.36	0
35.0154	83.0451	1289.34	0
35.0245	52.2062	1397.28	0
35.0336	30.6772	1626.69	0
35.0427	15.2578	1935.46	0
35.0518	0	2236.62	0
35.0609	0	1835.27	0
35.07	0	1433.75	0
35.0791	19.3179	1084.09	0
35.0882	65.5956	806.426	0
35.0973	111.854	528.877	0
35.1064	249.033	468.241	0
35.1155	405.565	453.976	0
35.1246	626.779	532.8	75.0681
35.1337	1063	921.5	400
35.1428	1499.4	1310.36	725.068
35.1519	3275.62	2813.12	2425.62
35.161	5454.39	4650.57	4539.38
35.1701	8443	7017.5	7242.75
35.1792	13257.3	10578.6	11276
35.1883	18069.5	14138.2	15307.6
35.1974	23300.8	18633.2	18443.5
35.2065	28605.8	23296	21415
35.2156	33400.5	28042.3	24437.5
35.2247	37374.1	32916.9	27538.2
35.2338	41349.4	37793.5	30640.3
35.2429	41288.7	39092.2	31559.5
35.252	41089.7	40268.9	32404.4
35.2611	38886.8	39906.3	32138.7
35.2702	35042.3	38282.2	30963
35.2793	31273	36257.2	29454.3
35.2884	28010.1	31602.6	25761.6
35.2975	24745.7	26946.1	22067.4
35.3066	20774.2	21890.5	18327.7
35.3157	16517.7	16672.5	14567.7
35.3248	12720.2	12263	11536.8
35.3339	10004.4	9762.39	10228.6
35.343	7289.8	7262.83	8920.91
35.3521	6423.31	6320.83	7845.67
35.3612	5810.94	5593.09	6802.85
35.3703	5458.09	4818.98	5996.63
35.3794	5408.46	3991.45	5467.27
35.3885	5358.81	3186.16	4932.58
35.3976	5309.19	2871.86	4287.01
35.4067	5259.54	2557.42	3641.17
35.4158	5189.19	2429.64	3099.49
35.4249	5106.44	2413.09	2619.56
35.434	4942.04	2378.5	2197.77
35.4431	4467.9	2275.48	1995.46
35.4522	3993.96	2172.5	1793.23
35.4613	3259.29	1912.48	1499.07
35.4704	2456.24	1611.18	1180.81
35.4795	1934.04	1418.01	934.039
35.4886	1781.45	1367.15	781.454
35.4977	1627.56	1332.5	638.756
35.5068	1458.02	1502.89	621.802
35.5159	1288.41	1673.35	604.841
35.525	1215.32	1783.09	600
35.5341	1180.76	1868.63	600
35.5432	1166.9	1906.21	600
35.5523	1184.18	1871.64	600
35.5614	1195.52	1831.04	601.494
35.5705	1142.33	1724.66	619.224
35.5796	1089.16	1618.32	636.946
35.5887	947.918	1365.19	684.027
35.5978	788.415	1081.63	737.195
35.6069	689.61	858.699	770.13
35.616	636.433	681.442	787.856
35.6251	627.94	515.296	788.824
35.6342	716.552	373.517	753.379
35.6433	815.605	234.798	711.677
35.6524	1081.44	146.186	569.898
35.6615	1347.39	57.5367	428.059
35.6706	1414.22	40	314.709
35.6797	1431.95	40	208.33
35.6888	1285.17	78.7068	179.353
35.6979	1001.56	149.61	214.805
35.707	717.717	220.539	219.333
35.7161	433.714	291.429	148
35.7252	156.62	360.599	77.8175
35.7343	84.7719	378.674	42.1194
35.7434	12.8935	396.756	6.40621
35.7525	0	370.337	0
35.7616	0	334.172	0
35.7707	0	254.053	0
35.7798	0	145.537	0
35.7889	7.15422	65.6916	0
35.798	25.2368	29.5263	0
35.8071	49.9356	0	6.62372
35.8162	104.183	0	42.7889
35.8253	158.408	0	78.939
35.8344	160	0	150.208
35.8435	160	0	222.509
35.8526	118.871	0	185.161
35.8617	64.6457	0	112.861
35.8708	49.8674	0	60.2653
35.8799	67.9424	0	24.1152
35.889	116.157	24.1046	0
35.8981	224.628	96.4184	0
35.9072	320	179.712	0
35.9163	320	342.387	0
35.9254	320	505.131	0
35.9345	221.463	437.886	0
35.9436	112.967	347.473	0
35.9527	54.839	269.678	0
35.9618	18.6737	197.347	0
35.9709	0	133.786	0
35.98	0	79.5377	0
35.9891	0	35.1042	0
35.9982	0	17.0216	0
36.0073	0	0	0
36.0164	0	0	0
36.0255	0	0	0
36.0346	0	0	122.41
36.0437	0	0	267.01
36.0528	0	0	595.013
36.0619	0	0	1028.81
36.071	0	0	1295.23
36.0801	0	0	1331.38
36.0892	0	0	1292.07
36.0983	0	0	966.715
36.1074	0	0	641.228
36.1165	0	0	531.959
36.1256	0	0	423.463
36.1347	0	0	371.651
36.1438	0	0	335.494
36.1529	0	0	257.977
36.162	0	0	149.526
36.1711	0	0	73.5051
36.1802	0	0	55.4301
36.1893	0	10.6101	47.9576
36.1984	0	82.9102	102.183
36.2075	0	155.241	156.43
36.2166	0	362.622	160
36.2257	0	579.613	160
36.2348	0	638.37	120.872
36.2439	0	636.109	66.6237
36.253	0	523.527	30.6128
36.2621	0	304.437	12.1632
36.2712	0	134.885	0
36.2803	0	61.0864	0
36.2894	0	0	0
36.2985	0	0	0
36.3076	1.78374	3.56748	0
36.3167	39.4475	78.895	0
36.3258	77.0955	154.191	0
36.3349	184.712	315.113	0
36.344	298.127	483.117	0
36.3531	320.616	441.383	0
36.3622	320.136	346.714	0
36.3713	237.163	278.582	0
36.3804	121.83	220.915	0
36.3895	55.4875	249.025	0
36.3986	17.0508	325.898	0
36.4077	0	488.438	0
36.4168	0	719.105	0
36.4259	0	849.156	0
36.435	0	868.378	0
36.4441	0	796.309	0
36.4532	0	584.864	0
36.4623	0	385.463	0
36.4714	0	212.498	0
36.4805	0	70.9893	0
36.4896	0	32.5448	0
36.4987	0	0	0
36.5078	0	0	0
36.5169	0	0	0
36.526	0	0	0
36.5351	0	0	0
36.5442	0	0	0
36.5533	0	0	0
36.5624	0	0	0
36.5715	0	0	0
36.5806	0	0	0
36.5897	0	0	0
36.5988	0	0	0
36.6079	0	0	7.77877
36.617	0	0	50.2505
36.6261	0	0	109.203
36.6352	0	0	232.176
36.6443	0	0	320
36.6534	0	0	320
36.6625	0	0	274.191
36.6716	0	0	149.133
36.6807	0	0	61.3758
36.6898	0	0	19.6899
36.6989	0	0	0
36.708	0	0	0
36.7171	0	0	0
36.7262	0	0	0
36.7353	0	0	0
36.7444	0	0	0
36.7535	0	0	0
36.7626	0	0	0
36.7717	0	0	0
36.7808	0	0	0
36.7899	0	0	0
36.799	0	0	0
36.8081	0	0	0
36.8172	0	0	0
36.8263	0	0	0
36.8354	0	0	0
36.8445	0	0	0
36.8536	0	0	0
36.8627	0	0	0
36.8718	0	0	0
36.8809	0	0	0
36.89	0	17.8058	0
36.8991	0	60.7885	0
36.9082	0	151.367	0
36.9173	0	280.315	0
36.9264	59.5449	379.545	0
36.9355	145.51	465.51	0
36.9446	374.535	515.756	0
36.9537	632.431	558.738	0
36.9628	640	351.304	0
36.9719	611.669	150.556	0
36.981	353.665	64.5551	0
36.9901	138.59	0	0
36.9992	52.5884	0	0
37.0083	0	0	0
37.0174	0	0	0
37.0265	0	25.1719	0
37.0356	0	69.1857	0
37.0447	0	146.451	0
37.0538	0	234.499	0
37.0629	0	157.416	0
37.072	0	74.6839	0
37.0811	0	30.6414	0
37.0902	0	0	0
37.0993	0	0	0
37.1084	0	0	0
37.1175	0	0	0
37.1266	0	0	0
37.1357	0	0	0
37.1448	0	0	0
37.1539	0	0	0
37.163	0	0	0
37.1721	17.8482	0	0
37.1812	85.5238	0	0
37.1903	219.683	0	0
37.1994	422.71	0	0
37.2085	528.607	0	0
37.2176	596.283	0	0
37.2267	536.028	0	0
37.2358	445.098	0	0
37.2449	241.986	0	0
37.254	92.9865	0	0
37.2631	25.2826	0	0
37.2722	0	0	0
37.2813	0	0	0
37.2904	0	0	0
37.2995	3.78885	0	0
37.3086	50.8535	0	0
37.3177	133.8	0	0
37.3268	274.959	0	0
37.3359	352.067	0	0
37.345	399.132	0	0
37.3541	400	0	0
37.3632	383.403	33.1937	0
37.3723	334.635	130.731	0
37.3814	217.686	364.628	0
37.3905	77.1392	640	0
37.3996	28.4036	640	0
37.4087	0	517.885	0
37.4178	0	225.471	0
37.4269	113.562	84.2923	0
37.436	299.402	0	0
37.4451	738.207	0	0
37.4542	960	0	0
37.4633	960	0	0
37.4724	585.468	20.8074	0
37.4815	208.92	55.5402	0
37.4906	62.6513	128.674	0
37.4997	0	160	0
37.5088	0	160	0
37.5179	0	91.9673	0
37.527	0	61.1801	0
37.5361	0	134.284	0
37.5452	0	351.251	0
37.5543	0	643.981	0
37.5634	0	641.381	0
37.5725	0	493.777	0
37.5816	0	181.711	0
37.5907	0	63.2589	0
37.5998	0	0	0
37.6089	0	0	0
37.618	0	0	0
37.6271	0	16.3706	0
37.6362	0	68.3815	0
37.6453	0	160.741	0
37.6544	0	215.237	0
37.6635	0	111.259	0
37.6726	0	43.6185	0
37.6817	0	0	0
37.6908	0	0	0
37.6999	0	0	0
37.709	0	0	0
37.7181	0	0	0
37.7272	0	0	0
37.7363	0	0	0.370572
37.7454	0	0	52.3815
37.7545	0	0	153.112
37.7636	0	0	309.144
37.7727	0	0	392.556
37.7818	0	0	460.381
37.7909	0	0	512.371
37.8	44.3815	0	431.237
37.8091	129.112	0	302.703
37.8182	285.144	0	120.665
37.8273	320	0	39.6294
37.8364	282.856	0	0
37.8455	126.888	0	0
37.8546	43.6185	0	0
37.8637	0	0	0
37.8728	0	0	0
37.8819	0	0	0
37.891	0	0	0
37.9001	0	0	0
37.9092	0	0	0
37.9183	0	0	0
37.9274	0	0	0
37.9365	0	0	0
37.9456	0	0	0
37.9547	0	0	0
37.9638	0	0	0
37.9729	0	0	0
37.982	0	0	0
37.9911	0	0	0
38.0002	0	0	0
38.0093	0	0	0
38.0184	0	0	0
38.0275	0	0	0
38.0366	0	0	0
38.0457	0	0	0
38.0548	0	0	0
38.0639	0	0	0
38.073	0	0	0
38.0821	0	0	0
38.0912	0	0	0
38.1003	0	0	0
38.1094	0	0	0
38.1185	0	0	0
38.1276	0	0	0
38.1367	0	0	0
38.1458	0	0	0
38.1549	0	15.1538	0
38.164	0	42.1176	0
38.1731	0	76.049	0
38.1822	0	109.406	0
38.1913	0	111	0
38.2004	0	89.8604	0
38.2095	0	56.2435	0
38.2186	0	22.1287	0
38.2277	0	5.37762	0
38.2368	0	0	0
38.2459	0	0	0
38.255	0	0	0
38.2641	0	0	0
38.2732	0	0	0
38.2823	0	0	0
38.2914	0	0	8.45787
38.3005	0	0	109.36
38.3096	0	0	210.776
38.3187	0	0	357.132
38.3278	0	0	533
38.3369	0	0	533
38.346	0	0	531.772
38.3551	0	0	431.618
38.3642	0	0	246.16
38.3733	0	0	142.635
38.3824	0	0	39.0661
38.3915	0	0	0
38.4006	0	0	0
38.4097	0	0	0
38.4188	0	0	0
38.4279	0	0	0
38.437	0	0	0
38.4461	0	0	0
38.4552	0	0	0
38.4643	0	0	0
38.4734	0	32.8801	0
38.4825	0	93.8048	0
38.4916	0	166.132	0
38.5007	0	222	0
38.5098	0	222	0
38.5189	35.6105	149.97	0
38.528	71.9871	91.9523	0
38.5371	108.108	95.6614	0
38.5462	122.135	182.387	0
38.5553	86.3331	342.245	0
38.5644	49.7629	469.022	0
38.5735	13.8924	473.946	0
38.5826	0	367.613	0
38.5917	0	211.951	0
38.6008	0	78.1478	0
38.6099	0	5.85048	0
38.619	0	0	0
38.6281	0	0	0
38.6372	0	0	0
38.6463	0	0	0
38.6554	0	0	0
38.6645	0	0	0
38.6736	0	0	0
38.6827	0	0	0
38.6918	0	0	0
38.7009	0	0	0
38.71	0	0	0
38.7191	0	0	0
38.7282	0	0	0
38.7373	0	0	0
38.7464	0	0	0
38.7555	0	0	0
38.7646	0	0.746026	0
38.7737	0	19.2879	0
38.7828	0	54.3631	0
38.7919	0	104.091	0
38.801	0	142.299	0
38.8101	0	150.321	0
38.8192	0	127.102	0
38.8283	0	71.4762	0
38.8374	0	32.1413	0
38.8465	0	8.41611	0
38.8556	0	0	0
38.8647	0	0	0
38.8738	0	0	0
38.8829	0	0	0
38.892	0	0	0
38.9011	0	0	0
38.9102	0	0	0
38.9193	0	0	0
38.9284	0	0	0
38.9375	0	0	20.4584
38.9466	0	0	79.631
38.9557	0	0	138.229
38.9648	0	0	197.61
38.9739	0	0	143.005
38.983	0	0	84.3645
38.9921	0	0	25.2215
39.0012	0	0	0
39.0103	0	9.48105	0
39.0194	0	37.712	0
39.0285	0	83.9466	0
39.0376	0	137.116	0
39.0467	0	153.67	0
39.0558	0	131.444	0
39.0649	0	70.5717	0
39.074	0	27.9339	0
39.0831	0	4.6092	0
39.0922	0	0	0
39.1013	0	13.9722	0
39.1104	0	47.0754	0
39.1195	0	88.1071	10.5535
39.1286	0	111	40.08
39.1377	0	96.7302	88.4047
39.1468	0	55.9153	138.666
39.1559	0	18.2837	152.115
39.165	0	0	127.002
39.1741	0	0	66.3912
39.1832	0	0	24.9049
39.1923	0	0	3.1222
39.2014	0	0	0
39.2105	0	0	0
39.2196	0	0	0
39.2287	0	0	0
39.2378	0	0	0
39.2469	0	0	0
39.256	0	0	0
39.2651	0	0	0
39.2742	0	0	0
39.2833	0	0	0
39.2924	0	0	0
39.3015	7.59049	0	0
39.3106	28.7454	0	0
39.3197	73.9629	0	0
39.3288	171.11	0	0
39.3379	234.551	0	0
39.347	270.882	7.27156	0
39.3561	164.784	58.2159	0
39.3652	77.3008	151.049	0
39.3743	0	278.12	0
39.3834	0	356	0
39.3925	0	344.238	0
39.4016	0	248.735	0
39.4107	0	120.569	0
39.4198	0	37.6878	0
39.4289	0	6.46024	0
39.438	0	57.4099	0
39.4471	0	146.741	0
39.4562	0	222	0
39.4653	0	207.622	0
39.4744	0	118.279	0
39.4835	0	36.5587	0
39.4926	0	0	0
39.5017	0	0	0
39.5108	0	0	12.069
39.5199	0	0	91.4514
39.529	0	0	224.955
39.5381	0	0	333
39.5472	0	0	307.094
39.5563	0	0	173.635
39.5654	0	0	53.4422
39.5745	0	0	0
39.5836	0	0	0
39.5927	0	0	0
39.6018	0	0	0
39.6109	0	0	0
39.62	0	0	0
39.6291	0	0	0
39.6382	0	0	0
39.6473	0	0	0
39.6564	0	0	0
39.6655	0	21.6041	0
39.6746	0	132.826	0
39.6837	0	311.306	0
39.6928	0	444	0
39.7019	0	398.428	0
39.711	0	220.552	0
39.7201	0	65.4114	0
39.7292	0	0	0
39.7383	0	5.98822	0
39.7474	0	34.4001	0
39.7565	0	79.2963	0
39.7656	0	111	0
39.7747	0	98.3757	0
39.7838	0	53.9373	0
39.7929	0	41.7109	0
39.802	0	142.018	0
39.8111	0	340.6	0
39.8202	0	531.435	0
39.8293	0	543.724	0
39.8384	0	390.489	0
39.8475	0	172.963	0
39.8566	0	74.0341	0
39.8657	0	146.586	0
39.8748	0	339.598	0
39.8839	0	503.568	0
39.893	0	488.517	0
39.9021	0	324.91	0
39.9112	0	132.205	0
39.9203	0	28.7842	0
39.9294	7.68195	0	0
39.9385	37.8835	0	0
39.9476	82.6786	0	0
39.9567	111	0	0
39.9658	94.9882	0	0
39.9749	50.4539	0	0
39.984	13.8368	0	0
39.9931	0	0	0
40.0022	0	0	0
40.0113	0	0	0
40.0204	0	0	0
40.0295	0	0	0
40.0386	0	0	0
40.0477	0	0	0
40.0568	0	0	0
40.0659	0	0	0
40.075	0	0	0
40.0841	0	0	0
40.0932	0	0	0
40.1023	0	0	0
40.1114	0	0	0
40.1205	0	0	0
40.1296	0	0	0
40.1387	0	0	0
40.1478	0	0	0
40.1569	0	0	0
40.166	0	0	0
40.1751	0	0	0
40.1842	0	0	0
40.1933	0	0	0
40.2024	0	0	0
40.2115	0	0	0
40.2206	0	0	0
40.2297	0	0	0
40.2388	0	0	0
40.2479	0	0	0
40.257	0	0	0
40.2661	0	0	0
40.2752	0	0	0
40.2843	0	0	0
40.2934	0	0	0
40.3025	0	0	0
40.3116	0	0	0
40.3207	0	0	0
40.3298	0	0	0
40.3389	0	10.6509	0
40.348	0	46.7832	0
40.3571	0	94.1435	0
40.3662	0	111	0
40.3753	0	78.0148	0
40.3844	0	30.2678	0
40.3935	0	2.5865	0
40.4026	0	20.8789	0
40.4117	0	67.1865	0
40.4208	0	111	0
40.4299	0	104.47	0
40.439	0	57.3241	0
40.4481	0	15.814	0
40.4572	0	0	0
40.4663	0	0	0
40.4754	0	0	0
40.4845	0	0	0
40.4936	0	0	0
40.5027	0	0	0
40.5118	0	32.8279	0
40.5209	0	206.539	0
40.53	0	459.32	19.3348
40.5391	0	635.547	42.8002
40.5482	0	464.437	44
40.5573	0	280.316	42.2789
40.5664	0	190.851	18.8234
40.5755	0	285.779	0
40.5846	0	374.292	0
40.5937	0	437.469	0
40.6028	0	467	0
40.6119	0	424.589	0
40.621	0	281.401	0
40.6301	0	145.748	0
40.6392	0	96.1301	0
40.6483	0	121.671	0
40.6574	0	97.4184	0
40.6665	0	49.6124	0
40.6756	0	2.57667	0
40.6847	0	0	0
40.6938	0	0	0
40.7029	0	0	0
40.712	0	0	0
40.7211	0	0	0
40.7302	0	0	0
40.7393	0	0	0
40.7484	0	0	0
40.7575	0	0	0
40.7666	0	0	0
40.7757	0	0	0
40.7848	0	0	0
40.7939	0	0	0
40.803	0	0	0
40.8121	0	0	0
40.8212	0	0	0
40.8303	0	0	0
40.8394	0	0	0
40.8485	0	0	0
40.8576	0	0	0
16.5077				0	0	0	0
16.524				0	0	0	0
16.5403				0	0	0	0
16.5566				0	0	0	0
16.5729				0	0	0	0
16.5892				0	0	0	0
16.6055				0	0	0	0
16.6218				0	0	0	0
16.6381				0	0	0	0
16.6544				0	0	0	0
16.6707				0	0	0	0
16.687				0	0	0	0
16.7033				0	0	0	0
16.7196				0	0	0	0
16.7359				0	0	0	0
16.7522				0	0	26.591	0
16.7685				0	0	72.4645	0
16.7848				0	0	88.5241	0
16.8011				0	0	70.6284	0
16.8174				0	0	9.42808	0
16.8337				0	0	0	0
16.85				0	0	0	0
16.8663				0	0	0	0
16.8826				0	0	0	0
16.8989				0	0	0	0
16.9152				0	0	0	0
16.9315				0	0	0	0
16.9478				0	0	0	0
16.9641				0	0	0	0
16.9804				0	0	0	0
16.9967				0	0	0	0
17.013				0	0	0	0
17.0293				0	0	0	0
17.0456				0	0	0	0
17.0619				0	0	0	0
17.0782				0	0	0	0
17.0945				0	0	0	0
17.1108				0	0	0	0
17.1271				0	0	0	0
17.1434				0	0	0	0
17.1597				0	0	0	0
17.176				0	0	0	0
17.1923				0	0	0	0
17.2086				0	0	0	0
17.2249				0	0	0	0
17.2412				0	0	0	0
17.2575				0	0	0	0
17.2738				0	0	0	0
17.2901				0	0	0	0
17.3064				0	0	0	0
17.3227				0	0	0	0
17.339				0	0	0	0
17.3553				0	0	0	245.215
17.3716				0	0	0	896.536
17.3879				0	0	0	960
17.4042				0	0	0	867.599
17.4205				0	0	0	234.877
17.4368				0	0	0	0
17.4531				0	0	0	0
17.4694				0	0	0	0
17.4857				0	0	0	0
17.502				0	0	0	0
17.5183				0	0	0	0
17.5346				0	0	0	0
17.5509				0	0	0	0
17.5672				0	0	0	0
17.5835				0	0	0	0
17.5998				0	0	0	0
17.6161				0	0	0	0
17.6324				0	0	0	0
17.6487				0	0	0	0
17.665				0	0	0	0
17.6813				0	0	0	0
17.6976				0	0	0	0
17.7139				0	0	0	0
17.7302				0	0	0	0
17.7465				0	0	0	0
17.7628				0	0	0	0
17.7791				0	0	0	0
17.7954				0	0	0	499.652
17.8117				0	0	0	982.76
17.828				0	0	0	1166.09
17.8443				0	0	0	856.757
17.8606				0	0	0	205.103
17.8769				0	0	0	0
17.8932				0	0	0	0
17.9095				0	0	0	0
17.9258				0	0	0	0
17.9421				0	0	0	0
17.9584				0	0	0	0
17.9747				0	0	0	0
17.991				0	0	0	0
18.0073				0	0	0	0
18.0236				0	0	0	0
18.0399				0	0	0	0
18.0562				0	0	0	0
18.0725				0	0	0	0
18.0888				0	0	0	0
18.1051				0	0	0	0
18.1214				0	0	14.2589	0
18.1377				0	0	108.837	0
18.154				0	0	210.829	0
18.1703				0	0	65.2533	0
18.1866				0	0	0	7.45691
18.2029				0	0	0	55.075
18.2192				0	0	0	104.758
18.2355				0	0	0	32.2983
18.2518				0	0	0	0
18.2681				0	0	0	0
18.2844				0	0	0	0
18.3007				0	0	0	0
18.317				0	0	0	0
18.3333				0	0	0	0
18.3496				0	0	0	0
18.3659				0	0	0	0
18.3822				0	0	0	0
18.3985				0	0	0	0
18.4148				0	0	14.2354	0
18.4311				0	0	108.665	0
18.4474				0	0	320	0
18.4637				0	0	320	0
18.48				0	0	113.59	0
18.4963				0	0	18.2152	0
18.5126				0	0	0	0
18.5289				0	0	0	0
18.5452				0	0	0	0
18.5615				0	0	0	0
18.5778				0	0	0	0
18.5941				0	0	0	0
18.6104				0	0	0	0
18.6267				0	0	0	0
18.643				0	0	0	0
18.6593				0	0	0	70.0679
18.6756				0	0	1968.11	202.911
18.6919				0	0	5945.95	187.157
18.7082				0	0	4900.66	203.125
18.7245				0	0	1494.88	169.163
18.7408				0	0	0	55.2871
18.7571				0	0	0	0
18.7734				0	0	0	0
18.7897				0	0	0	0
18.806				0	0	0	0
18.8223				0	0	0	0
18.8386				0	0	0	0
18.8549				0	0	0	0
18.8712				0	0	0	0
18.8875				0	0	0	0
18.9038				0	0	0	0
18.9201				0	0	0	0
18.9364				0	0	0	0
18.9527				0	0	0	0
18.969				0	0	0	0
18.9853				0	0	0	0
19.0016				0	0	0	0
19.0179				0	0	0	0
19.0342				0	0	0	0
19.0505				0	0	0	0
19.0668				0	0	0	0
19.0831				0	0	0	8.79843
19.0994				0	0	0	36.7402
19.1157				0	0	0	114.052
19.132				0	0	0	160
19.1483				0	0	0	158.293
19.1646				0	0	0	74.4609
19.1809				0	0	0	23.5429
19.1972				0	0	0	0
19.2135				0	0	0	0
19.2298				0	0	0	0
19.2461				0	0	0	0
19.2624				0	0	0	0
19.2787				0	0	0	0
19.295				0	0	0	0
19.3113				0	0	0	0
19.3276				0	0	0	0
19.3439				0	0	0	0
19.3602				0	0	0	0
19.3765				0	0	0	0
19.3928				0	0	0	0
19.4091				0	0	0	0
19.4254				0	0	0	0
19.4417				0	0	0	0
19.458				0	0	0	0
19.4743				0	0	0	0
19.4906				0	0	0	0
19.5069				0	0	0	0
19.5232				0	0	0	0
19.5395				0	0	0	0
19.5558				0	0	0	0
19.5721				0	0	0	0
19.5884				0	0	0	0
19.6047				0	0	0	0
19.621				0	0	0	0
19.6373				0	0	0	0
19.6536				0	0	0	0
19.6699				0	0	0	0
19.6862				0	0	0	0
19.7025				0	0	0	297.126
19.7188				0	0	0	600
19.7351				0	0	0	600
19.7514				0	0	0	464.89
19.7677				0	0	0	118.874
19.784				0	0	0	0
19.8003				0	0	0	0
19.8166				0	0	0	0
19.8329				0	0	0	0
19.8492				0	0	0	0
19.8655				0	0	0	0
19.8818				0	0	0	0
19.8981				0	0	0	0
19.9144				0	0	0	0
19.9307				0	0	0	0
19.947				0	0	0	0
19.9633				0	0	0	0
19.9796				0	0	0	0
19.9959				0	0	0	0
20.0122				0	0	0	0
20.0285				0	0	0	0
20.0448				0	0	0	0
20.0611				0	0	0	0
20.0774				0	0	0	0
20.0937				0	0	0	0
20.11				0	0	0	0
20.1263				0	0	0	0
20.1426				0	0	0	0
20.1589				0	0	0	0
20.1752				0	0	0	0
20.1915				0	0	0	0
20.2078				0	0	0	0
20.2241				0	0	0	0
20.2404				0	0	0	0
20.2567				0	0	0	0
20.273				0	0	0	0
20.2893				0	0	0	0
20.3056				0	0	0	0
20.3219				0	0	0	0
20.3382				0	0	0	0
20.3545				0	0	0	0
20.3708				0	0	0	0
20.3871				0	0	0	0
20.4034				0	0	0	0
20.4197				0	0	0	0
20.436				0	0	0	0
20.4523				0	0	0	0
20.4686				0	0	0	0
20.4849				0	0	0	0
20.5012				0	0	0	0
20.5175				0	0	0	0
20.5338				0	0	0	0
20.5501				0	0	0	0
20.5664				0	0	0	0
20.5827				0	0	0	0
20.599				0	0	0	0
20.6153				0	0	0	0
20.6316				0	0	0	0
20.6479				0	0	0	0
20.6642				0	0	0	0
20.6805				0	0	0	0
20.6968				0	0	0	0
20.7131				0	0	0	0
20.7294				0	0	0	0
20.7457				0	0	0	0
20.762				0	0	0	0
20.7783				0	0	0	0
20.7946				0	0	0	0
20.8109				0	0	0	0
20.8272				0	0	0	0
20.8435				0	0	0	0
20.8598				0	0	0	0
20.8761				0	0	0	0
20.8924				0	0	0	0
20.9087				0	0	0	0
20.925				0	0	0	0
20.9413				0	0	0	0
20.9576				0	0	0	0
20.9739				0	0	0	0
20.9902				0	0	0	0
21.0065				0	0	0	0
21.0228				0	0	0	0
21.0391				0	0	0	0
21.0554				0	0	0	0
21.0717				0	0	0	0
21.088				0	0	0	0
21.1043				0	0	0	0
21.1206				0	0	0	0
21.1369				0	0	0	0
21.1532				0	0	0	0
21.1695				0	0	0	0
21.1858				0	0	0	0
21.2021				0	0	0	0
21.2184				0	0	0	0
21.2347				0	0	0	0
21.251				0	0	0	0
21.2673				0	0	0	0
21.2836				0	0	0	0
21.2999				0	0	0	0
21.3162				0	0	0	0
21.3325				0	0	0	0
21.3488				0	0	0	0
21.3651				0	0	0	0
21.3814				0	0	0	0
21.3977				0	0	0	0
21.414				0	0	0	0
21.4303				0	0	0	0
21.4466				0	0	0	0
21.4629				0	0	0	0
21.4792				0	0	0	0
21.4955				0	0	0	0
21.5118				0	0	0	0
21.5281				0	0	0	0
21.5444				0	0	0	0
21.5607				0	0	0	0
21.577				0	0	0	0
21.5933				0	0	0	0
21.6096				0	0	235.007	117.503
21.6259				0	0	546.478	273.239
21.6422				231.8	1536.54	1437.67	660.847
21.6585				1477.69	9795.21	4865.02	2062.86
21.6748				2723.57	18053.9	8292.38	3464.87
21.6911				4191.24	27307.3	9980.43	5888.88
21.7074				5796.52	37178.6	10591.7	8946.26
21.7237				7401.81	47049.8	11202.9	12003.6
21.74				7553.38	55778.8	18325	12912.7
21.7563				7704.78	64507.6	25447.9	13821.4
21.7726				7802	70113	30022	14405
21.7889				7802	70113	30022	14405
21.8052				7802	70113	30022	14405
21.8215				5928.29	56812.6	25200.4	11513.6
21.8378				3310.84	38233	18465.1	7474.56
21.8541				793.949	20261.6	11901.1	3578.82
21.8704				645.767	16628.6	9380.88	3060.18
21.8867				497.586	12995.6	6860.69	2541.55
21.903				349.404	9869.1	4897.3	2073.51
21.9193				201.222	7719.73	4007.84	1703.06
21.9356				53.0409	5570.36	3118.38	1332.6
21.9519				0	4563.14	2133.99	1152.43
21.9682				0	4192.67	1096.67	1078.33
21.9845				0	3822.2	59.3549	1004.24
22.0008				275.195	3181.47	0	931.201
22.0171				567.129	2524.25	0	858.218
22.0334				800	1912.44	0	800
22.0497				800	1479.68	0	800
22.066				800	1046.92	0	800
22.0823				676.108	707.081	0	707.081
22.0986				387.611	490.708	0	490.708
22.1149				99.1138	274.335	0	274.335
22.1312				0	342.037	0	247.346
22.1475				0	558.385	0	319.462
22.1638				0	774.757	0	391.586
22.1801				0	1052.6	0	336.85
22.1964				0	1338.56	0	265.359
22.2127				0	1600	0	194.076
22.229				0	1600	0	125.006
22.2453				0	1600	0	55.9363
22.2616				0	1573.73	0	0
22.2779				0	1435.59	0	0
22.2942				0	1297.45	0	0
22.3105				81.3351	1078	0	0
22.3268				357.603	663.596	0	0
22.3431				633.871	249.194	0	0
22.3594				689.857	0	0	0
22.3757				413.578	0	0	0
22.392				137.299	0	0	0
22.4083				0	0	0	0
22.4246				0	0	0	0
22.4409				0	0	0	0
22.4572				0	0	0	0
22.4735				0	0	0	0
22.4898				0	0	0	0
22.5061				0	0	0	0
22.5224				0	0	0	0
22.5387				0	0	0	0
22.555				0	0	0	0
22.5713				0	0	0	0
22.5876				0	0	0	0
22.6039				0	0	0	0
22.6202				0	0	0	0
22.6365				0	0	0	0
22.6528				0	0	0	49.1665
22.6691				0	0	0	116.524
22.6854				0	0	0	183.882
22.7017				0	0	0	149.181
22.718				0	0	0	82.3764
22.7343				0	0	0	15.5716
22.7506				0	0	0	0
22.7669				0	0	0	0
22.7832				0	0	0	0
22.7995				0	0	0	0
22.8158				0	0	0	0
22.8321				0	0	0	0
22.8484				0	0	0	0
22.8647				0	0	0	0
22.881				0	0	0	0
22.8973				0	0	0	0
22.9136				0	0	0	0
22.9299				0	0	0	0
22.9462				0	168.873	0	0
22.9625				0	431.081	0	0
22.9788				0	693.288	0	0
22.9951				0	800	0	0
23.0114				0	800	0	0
23.0277				0	800	0	0
23.044				0	657.918	0	0
23.0603				0	395.72	0	0
23.0766				0	133.553	0	0
23.0929				0	0	0	0
23.1092				0	0	0	0
23.1255				0	0	0	0
23.1418				0	0	0	0
23.1581				0	0	0	0
23.1744				0	0	0	0
23.1907				0	0	0	0
23.207				0	0	0	0
23.2233				0	0	0	0
23.2396				0	0	0	0
23.2559				0	0	0	0
23.2722				0	0	0	0
23.2885				0	0	0	0
23.3048				0	0	0	0
23.3211				0	0	0	0
23.3374				0	0	0	0
23.3537				0	0	0	0
23.37				0	0	0	0
23.3863				0	0	0	0
23.4026				0	0	0	0
23.4189				0	0	0	0
23.4352				0	0	0	0
23.4515				0	0	0	0
23.4678				0	0	0	0
23.4841				0	0	0	0
23.5004				0	0	0	0
23.5167				0	0	0	0
23.533				0	0	0	0
23.5493				0	0	0	0
23.5656				0	0	0	0
23.5819				0	0	0	0
23.5982				0	0	0	0
23.6145				0	0	0	0
23.6308				0	0	0	0
23.6471				0	0	0	0
23.6634				0	0	0	0
23.6797				0	0	0	0
23.696				0	0	0	0
23.7123				0	0	0	0
23.7286				0	0	0	0
23.7449				0	0	0	0
23.7612				0	0	0	0
23.7775				0	0	0	0
23.7938				0	0	0	0
23.8101				0	0	0	0
23.8264				0	0	0	0
23.8427				0	0	0	0
23.859				0	0	0	0
23.8753				0	0	0	0
23.8916				0	0	0	0
23.9079				0	0	0	0
23.9242				0	0	0	0
23.9405				0	0	0	0
23.9568				0	0	0	0
23.9731				0	0	0	0
23.9894				0	0	0	0
24.0057				0	0	0	0
24.022				0	0	0	0
24.0383				0	0	0	0
24.0546				0	0	0	0
24.0709				0	0	0	0
24.0872				0	0	0	0
24.1035				0	0	0	0
24.1198				0	0	0	0
24.1361				0	0	0	0
24.1524				0	0	0	0
24.1687				0	0	0	0
24.185				0	0	0	0
24.2013				0	0	0	0
24.2176				0	0	0	0
24.2339				0	0	0	0
24.2502				0	0	0	0
24.2665				0	0	0	0
24.2828				0	0	0	0
24.2991				0	0	0	0
24.3154				0	0	0	0
24.3317				0	0	0	0
24.348				0	0	0	0
24.3643				0	0	0	0
24.3806				0	0	0	0
24.3969				0	0	0	0
24.4132				0	0	0	0
24.4295				0	0	0	0
24.4458				0	0	0	0
24.4621				0	0	0	0
24.4784				0	0	0	0
24.4947				0	0	0	0
24.511				0	0	0	0
24.5273				0	0	0	0
24.5436				0	0	0	0
24.5599				0	0	0	0
24.5762				0	0	0	68.578
24.5925				0	0	0	172.399
24.6088				0	0	0	276.219
24.6251				0	0	0	380.028
24.6414				0	0	0	400
24.6577				0	0	0	400
24.674				0	0	0	400
24.6903				0	0	0	400
24.7066				0	0	0	499.147
24.7229				0	0	0	602.97
24.7392				0	0	0	706.794
24.7555				0	0	0	778.898
24.7718				0	0	0	572.591
24.7881				0	0	0	366.259
24.8044				0	0	0	159.928
24.8207				0	0	0	0
24.837				0	0	0	0
24.8533				0	0	0	0
24.8696				0	0	0	0
24.8859				0	0	0	0
24.9022				0	0	0	0
24.9185				0	0	0	0
24.9348				0	0	0	0
24.9511				0	0	0	0
24.9674				0	0	0	0
24.9837				0	0	0	0
25				0	0	0	0
25.0163				0	70.2489	0	0
25.0326				0	272.318	0	0
25.0489				0	474.387	0	0
25.0652				0	676.456	0	0
25.0815				0	800	0	0
25.0978				0	800	0	0
25.1141				0	800	0	0
25.1304				0	800	0	0
25.1467				0	800	0	0
25.163				0	800	0	0
25.1793				0	800	0	0
25.1956				0	800	0	0
25.2119				0	731.033	0	0
25.2282				0	532.652	0	0
25.2445				0	334.295	0	0
25.2608				0	135.914	0	0
25.2771				0	0	0	0
25.2934				0	0	0	0
25.3097				0	0	0	0
25.326				0	0	0	0
25.3423				0	0	0	0
25.3586				0	0	0	0
25.3749				0	0	0	0
25.3912				0	0	0	0
25.4075				0	0	0	0
25.4238				0	0	0	0
25.4401				0	0	0	0
25.4564				0	0	0	0
25.4727				0	0	0	0
25.489				0	0	0	0
25.5053				0	0	0	0
25.5216				0	0	0	0
25.5379				0	0	0	0
25.5542				0	0	0	0
25.5705				0	0	0	0
25.5868				0	0	0	0
25.6031				0	0	0	0
25.6194				0	0	0	0
25.6357				0	0	0	0
25.652				0	0	0	0
25.6683				0	0	0	0
25.6846				0	0	0	0
25.7009				0	0	0	0
25.7172				0	0	0	0
25.7335				0	0	0	0
25.7498				0	0	0	0
25.7661				0	0	0	0
25.7824				0	0	0	0
25.7987				0	0	0	0
25.815				0	0	0	0
25.8313				0	0	0	0
25.8476				0	0	0	0
25.8639				0	0	0	0
25.8802				0	0	0	0
25.8965				0	0	0	0
25.9128				0	0	0	0
25.9291				0	0	0	0
25.9454				0	0	0	0
25.9617				0	0	0	0
25.978				0	0	0	0
25.9943				0	0	0	0
26.0106				0	0	0	0
26.0269				0	0	0	0
26.0432				0	0	0	0
26.0595				0	0	0	0
26.0758				0	0	0	127.494
26.0921				0	0	0	428.728
26.1084				0	0	0	729.961
26.1247				0	0	0	1031.19
26.141				0	0	0	1200
26.1573				0	0	0	1200
26.1736				0	0	0	1200
26.1899				0	0	0	1200
26.2062				0	0	0	1045.97
26.2225				0	0	0	740.971
26.2388				0	0	0	435.974
26.2551				0	0	0	130.978
26.2714				0	0	0	0
26.2877				0	0	0	0
26.304				0	0	0	0
26.3203				0	0	0	0
26.3366				0	0	0	0
26.3529				0	0	0	0
26.3692				0	0	0	0
26.3855				0	0	0	0
26.4018				0	0	0	0
26.4181				0	0	0	0
26.4344				0	0	0	0
26.4507				0	0	0	0
19.0211								0	0	0
19.0494								0	0	202.139
19.0777								0	0	361.164
19.106								0	0	341.143
19.1343								0	0	92.359
19.1626								0	0	33.5421
19.1909								0	0	0
19.2192								0	0	46.1754
19.2475								0	0	262.412
19.2758								0	0	544.696
19.3041								0	0	905.289
19.3324								0	0	983.214
19.3607								0	0	200
19.389								0	0	105.053
19.4173								0	0	0
19.4456								0	0	0
19.4739								0	0	0
19.5022								0	0	0
19.5305								0	0	0
19.5588								0	0	0
19.5871								0	0	0
19.6154								0	0	0
19.6437								0	0	0
19.672								0	0	0
19.7003								0	0	0
19.7286								0	0	0
19.7569								0	0	14.1431
19.7852								0	0	414.602
19.8135								0	0	800
19.8418								0	0	768.853
19.8701								0	0	0
19.8984								0	0	0
19.9267								0	0	0
19.955								0	0	0
19.9833								0	0	0
20.0116								0	0	0
20.0399								0	0	331.63
20.0682								0	0	400
20.0965								0	0	273.001
20.1248								0	0	95.2018
20.1531								0	0	0
20.1814								0	0	0
20.2097								0	0	0
20.238								0	0	0
20.2663								0	0	329.128
20.2946								0	0	790.471
20.3229								0	0	1000
20.3512								0	0	697.484
20.3795								0	0	0
20.4078								0	0	0
20.4361								0	0	0
20.4644								0	0	0
20.4927								0	0	0
20.521								0	0	0
20.5493								0	0	0
20.5776								0	0	0
20.6059								1480.71	0	0
20.6342								2488.52	192.026	0
20.6625								2628.47	400	0
20.6908								2049.44	362.361	18.8197
20.7191								758.216	39.554	180.223
20.7474								600	0	200
20.7757								307.772	0	102.591
20.804								0	0	0
20.8323								0	0	47.3879
20.8606								0	0	676.317
20.8889								0	0	800
20.9172								0	0	716.488
20.9455								0	0	480.861
20.9738								0	0	21.132
21.0021								0	0	0
21.0304								0	0	0
21.0587								0	0	0
21.087								0	0	0
21.1153								0	0	0
21.1436								0	0	0
21.1719								0	0	265.756
21.2002								0	0	1147.07
21.2285								0	0	802.338
21.2568								0	0	747.179
21.2851								0	0	970.763
21.3134								0	0	688.718
21.3417								0	0	504.277
21.37								0	0	400
21.3983								0	0	400
21.4266								0	0	170.721
21.4549								0	0	0
21.4832								0	0	0
21.5115								0	0	0
21.5398								0	0	0
21.5681								0	0	0
21.5964								0	0	0
21.6247								0	0	157.959
21.653								0	0	385.822
21.6813								0	0	250.633
21.7096								0	0	200
21.7379								0	0	200
21.7662								0	0	200
21.7945								234.978	0	278.326
21.8228								600	0	409.633
21.8511								600	0	539.446
21.8794								394.104	0	531.368
21.9077								8.16716	0	402.722
21.936								0	0	274.091
21.9643								0	0	145.459
21.9926								0	0	16.8191
22.0209								0	0	0
22.0492								0	0	0
22.0775								0	0	0
22.1058								0	0	0
22.1341								0	0	0
22.1624								0	0	0
22.1907								0	0	0
22.219								0	0	0
22.2473								0	0	0
22.2756								0	0	0
22.3039								0	0	0
22.3322								0	0	0
22.3605								0	0	0
22.3888								0	0	106.078
22.4171								0	0	200
22.4454								0	0	200
22.4737								0	0	200
22.502								0	0	200
22.5303								0	0	101.931
22.5586								0	0	0
22.5869								0	0	0
22.6152								195.618	0	0
22.6435								663.367	0	0
22.6718								468.884	0	82.779
22.7001								1.1034	0	199.724
22.7284								0	0	200
22.7567								0	0	168.31
22.785								0	0	52.3197
22.8133								0	0	0
22.8416								0	0	0
22.8699								183.386	0	550.157
22.8982								421.998	0	1211
22.9265								877.208	0	1438.6
22.9548								1200	0	1600
22.9831								1200	0	1600
23.0114								835.683	0	1235.68
23.0397								152.796	0	552.796
23.068								0	0	400
23.0963								0	0	400
23.1246								0	0	400
23.1529								0	0	423.762
23.1812								0	0	534.601
23.2095								0	0	509.136
23.2378								0	0	287.473
23.2661								265.642	0	133.59
23.2944								704.395	0	23.9012
23.3227								462.956	0	0
23.351								31.9791	0	0
23.3793								0	0	99.7458
23.4076								0	0	200
23.4359								0	0	200
23.4642								0	0	182.143
23.4925								0	0	77.5871
23.5208								0	0	0
23.5491								0	0	0
23.5774								0	0	0
23.6057								0	0	0
23.634								0	0	0
23.6623								0	0	0
23.6906								0	0	0
23.7189								0	0	0
23.7472								0	0	0
23.7755								0	0	0
23.8038								0	0	0
23.8321								0	0	0
23.8604								0	0	0
23.8887								0	0	0
23.917								0	0	0
23.9453								0	0	0
23.9736								0	0	0
24.0019								0	0	0
24.0302								0	0	0
24.0585								0	0	0
24.0868								0	5.92277	0
24.1151								0	192.101	0
24.1434								0	378.279	0
24.1717								0	235.525	164.475
24.2								0	49.3412	350.659
24.2283								0	0	400
24.2566								0	0	400
24.2849								0	0	400
24.3132								0	0	400
24.3415								155.853	0	438.963
24.3698								523.367	0	530.842
24.3981								936.364	90.9091	781.818
24.4264								1487.65	458.434	1516.87
24.4547								3930.67	1079.13	3499.36
24.483								31265.8	5031.22	21896.2
24.5113								58599.2	8983.03	40291.7
24.5396								178757	23538	86260.1
24.5679								309932	39351.5	135502
24.5962								348866	44045	150117
24.6245								348866	44045	150117
24.6528								300194	38452	120553
24.6811								199657	26899.2	59487.6
24.7094								116580	16830.8	14079.2
24.7377								81920.8	10879.1	12095
24.766								48369.1	5172.21	10160.9
24.7943								37783.8	4544.87	9265.35
24.8226								27197.7	3917.5	8369.74
24.8509								21219.9	3443.97	7488.87
24.8792								16303.7	3005.85	6611.33
24.9075								12510.1	2660.69	5313.61
24.9358								9702.27	2397.14	3646.78
24.9641								7336.59	2001.03	2223.14
24.9924								6283.7	1211.69	1521.5
25.0207								5230.8	422.344	819.862
25.049								4433.95	314.772	714.772
25.0773								3644.61	227.067	627.067
25.1056								3519.76	200	421.408
25.1339								3691.55	200	163.079
25.1622								3736.28	200	0
25.1905								3563.45	200	0
25.2188								3395.8	194.824	0
25.2471								3309.27	108.722	0
25.2754								3222.73	22.6207	0
25.3037								2819.07	0	253.954
25.332								2302.45	0	598.369
25.3603								1821.52	0	871.393
25.3886								1390.97	0	1043.61
25.4169								968.615	0	1184.31
25.4452								626.952	0	1013.48
25.4735								285.312	0	842.656
25.5018								200	0	927.398
25.5301								200	0	1097.21
25.5584								166.764	0	1000.58
25.5867								82.5419	0	495.252
25.615								0	0	3.37193
25.6433								0	0	171.821
25.6716								0	0	340.27
25.6999								0	0	400
25.7282								0	0	400
25.7565								0	0	400
25.7848								0	0	400
25.8131								0	0	400
25.8414								0	0	238.839
25.8697								0	0	68.0079
25.898								205.624	0	0
25.9263								547.264	0	0
25.9546								800	0	0
25.9829								800	0	0
26.0112								800	0	0
26.0395								564.58	0	313.893
26.0678								308.35	0	655.534
26.0961								200	0	598.755
26.1244								200	0	250.1
26.1527								175.054	0	99.7859
26.181								86.7951	0	452.819
26.2093								0	0	798.543
26.2376								0	0	710.293
26.2659								0	0	622.037
26.2942								0	0	600
26.3225								0	0	600
26.3508								81.9317	0	600
26.3791								256.264	0	600
26.4074								369.404	0	554.106
26.4357								195.065	0	292.598
26.464								20.7379	0	31.1068
26.4923								305.319	0	0
26.5206								651.836	0	0
26.5489								601.641	0	0
26.5772								255.09	0	0
26.6055								45.3479	0	45.3479
26.6338								217.207	0	217.207
26.6621								389.077	0	389.077
26.6904								238.084	0	400
26.7187								65.1789	0	400
26.747								0	0	291.596
26.7753								0	0	117.621
26.8036								0	0	0
26.8319								0	0	0
26.8602								0	0	9.25441
26.8885								0	0	183.946
26.9168								0	0	358.65
26.9451								0	0	400
26.9734								0	0	400
27.0017								0	0	358.893
27.03								0	0	272.086
27.0583								0	0	185.183
27.0866								0	0	97.8395
27.1149								0	0	10.4963
27.1432								0	0	0
[truncated: 418 more rows]

## Sheet: rplE
	K.LLDNAAADLAAISGQKPLITK.A [47, 67]			R.LITIAVPR.I [101, 108]			R.GLDITITTTAK.S [149, 159]				R.ALLAAFDFPFR.K [166, 176]
	708.4072+++			441.7922++			567.3243++				634.3453++
min	y19 - 949.0231++	y16 - 798.9696++	y15 - 763.4510++	b2 - 227.1754+	y6 - 656.4090+	y5 - 555.3613+	b2 - 171.1128+	b3 - 286.1397+	y9 - 963.5357+	y7 - 735.4247+	y6 - 828.4039+	y4 - 566.3085+	b2 - 185.1285+	b4 - 185.1285++
27.8813	0	0	0
27.9014	0	0	0
27.9215	0	0	0
27.9416	0	0	0
27.9617	0	0	0
27.9818	0	0	0
28.0019	0	0	0
28.022	0	0	0
28.0421	0	0	0
28.0622	0	0	0
28.0823	0	0	0
28.1024	0	0	0
28.1225	0	0	0
28.1426	0	0	0
28.1627	0	0	0
28.1828	0	0	0
28.2029	0	0	0
28.223	0	0	0
28.2431	0	0	0
28.2632	0	0	0
28.2833	0	0	0
28.3034	0	0	0
28.3235	0	0	0
28.3436	0	0	0
28.3637	0	0	0
28.3838	0	0	0
28.4039	0	0	0
28.424	0	0	0
28.4441	0	0	0
28.4642	0	0	0
28.4843	0	0	0
28.5044	0	0	0
28.5245	0	0	0
28.5446	0	0	0
28.5647	0	0	0
28.5848	0	0	0
28.6049	0	0	0
28.625	0	0	0
28.6451	0	0	0
28.6652	0	0	0
28.6853	0	0	0
28.7054	0	0	0
28.7255	0	0	0
28.7456	0	0	0
28.7657	0	0	0
28.7858	0	0	0
28.8059	0	0	0
28.826	0	0	0
28.8461	0	0	0
28.8662	0	0	0
28.8863	0	0	0
28.9064	0	0	0
28.9265	0	9.98987	0
28.9466	0	261.239	0
28.9667	0	512.487	0
28.9868	0	763.736	0
29.0069	0	800	0
29.027	0	800	0
29.0471	0	800	0
29.0672	0	800	0
29.0873	0	800	0
29.1074	0	800	0
29.1275	0	622.714	0
29.1476	0	359.395	0
29.1677	0	96.077	0
29.1878	0	0	0
29.2079	0	0	0
29.228	0	0	0
29.2481	0	0	0
29.2682	0	0	0
29.2883	0	0	0
29.3084	0	0	0
29.3285	0	0	0
29.3486	0	0	0
29.3687	0	0	0
29.3888	0	0	0
29.4089	0	0	0
29.429	0	0	0
29.4491	0	0	0
29.4692	0	0	0
29.4893	0	0	0
29.5094	0	0	0
29.5295	0	0	0
29.5496	0	0	0
29.5697	0	0	0
29.5898	0	0	0
29.6099	0	0	0
29.63	0	0	0
29.6501	0	0	0
29.6702	0	0	0
29.6903	0	0	0
29.7104	0	0	0
29.7305	0	0	0
29.7506	0	0	0
29.7707	0	0	0
29.7908	0	0	0
29.8109	0	0	0
29.831	0	0	0
29.8511	0	0	0
29.8712	0	0	0
29.8913	0	0	0
29.9114	0	0	0
29.9315	0	0	0
29.9516	0	0	0
29.9717	0	0	0
29.9918	0	0	0
30.0119	0	0	0
30.032	0	0	0
30.0521	0	0	0
30.0722	0	0	0
30.0923	0	0	0
30.1124	0	0	0
30.1325	0	0	0
30.1526	0	0	0
30.1727	0	0	0
30.1928	0	0	0
30.2129	0	0	0
30.233	0	0	0
30.2531	0	0	0
30.2732	0	0	0
30.2933	0	0	0
30.3134	0	0	0
30.3335	0	0	0
30.3536	0	0	0
30.3737	0	0	0
30.3938	0	0	0
30.4139	0	0	0
30.434	0	0	0
30.4541	0	0	0
30.4742	0	0	0
30.4943	0	0	0
30.5144	0	0	0
30.5345	0	0	0
30.5546	0	0	0
30.5747	0	0	0
30.5948	0	0	0
30.6149	0	0	0
30.635	0	0	0
30.6551	0	0	0
30.6752	0	95.2302	0
30.6953	0	412.604	0
30.7154	0	730.008	0
30.7355	0	800	0
30.7556	0	800	0
30.7757	0	707.801	0
30.7958	0	384.475	0
30.8159	0	61.1184	0
30.836	0	0	0
30.8561	0	0	0
30.8762	0	0	0
30.8963	0	0	0
30.9164	0	0	0
30.9365	0	0	0
30.9566	0	0	0
30.9767	163.773	0	0
30.9968	652.681	0	0
31.0169	1141.59	0	0
31.037	769.457	0	0
31.0571	280.549	0	0
31.0772	0	0	0
31.0973	0	0	0
31.1174	0	2.62324	0
31.1375	0	86.1468	0
31.1576	0	169.662	0
31.1777	214.497	200	0
31.1978	551.363	200	0
31.2179	800	268.467	205.4
31.238	800	529.904	989.714
31.2581	800	791.318	1773.95
31.2782	463.026	547.269	1041.81
31.2983	114.475	285.856	257.568
31.3184	0	141.481	526.671
31.3385	0	54.3432	1310.91
31.3586	130.832	0	1505.63
31.3787	478.377	0	723.651
31.3988	800	6.4806	0
31.4189	800	93.3669	0
31.439	800	180.253	0
31.4591	800	200	0
31.4792	800	200	0
31.4993	627.911	156.978	0
31.5194	277.345	69.3363	0
31.5395	0	0	0
31.5596	0	0	0
31.5797	0	0	0
31.5998	0	0	0
31.6199	0	0	0
31.64	0	60.0815	0
31.6601	0	149.546	0
31.6802	0	200	0
31.7003	0	200	0
31.7204	0	218.272	0
31.7405	0	309.357	0
31.7606	0	400	1.77948
31.7807	0	400	369.505
31.8008	0	400	737.195
31.8209	0	245.687	491.373
31.841	0	59.585	119.17
31.8611	0	0	0
31.8812	0	0	0
31.9013	0	0	0
31.9214	0	0	0
31.9415	0	0	113.075
31.9616	0	0	394.84
31.9817	0	0	600
32.0018	0	0	600
32.0219	0	0	558.68
32.042	0	0	268.721
32.0621	0	0	0
32.0822	0	0	0
32.1023	0.311784	0	0
32.1224	96.9464	0	0
32.1425	193.581	0	0
32.1626	109.785	0	0
32.1827	13.1499	0	0
32.2028	0	0	0
32.2229	0	0	0
32.243	0	0	0
32.2631	0	0	0
32.2832	0	0	0
32.3033	0	0	0
32.3234	0	0	0
32.3435	0	0	0
32.3636	0	0	0
32.3837	0	0	0
32.4038	548.386	0	0
32.4239	1157.46	0	0
32.444	1295.39	190.775	0
32.4641	1397.96	395.913	0
32.4842	3025.21	400	0
32.5043	4616.62	400	31.2339
32.5244	4930.68	400	659.368
32.5445	5201	443.751	1112.5
32.5646	5201	757.818	484.363
32.5847	4673.77	904.162	0
32.6048	2370.32	485.448	0
32.6249	800	166.68	0
32.645	800	61.9909	0
32.6651	629.207	0	0
32.6852	210.372	0	0
32.7053	0	0	0
32.7254	0	0	0
32.7455	0	0	0
32.7656	0	0	0
32.7857	454.728	0	0
32.8058	1089.42	0	0
32.8259	1111.4	177.194	0
32.846	1004.11	391.774	0
32.8661	1103.19	400	0
32.8862	1285.02	442.482	0
32.9063	2153.15	876.279	0
32.9264	9220.44	8777.85	1927
32.9465	34518.9	38641.5	9521.15
32.9666	155556	133753	55523.4
32.9867	414611	322928	156895
33.0068	669911	475170	260177
33.0269	922084	596660	365049
33.047	1.21803e+06	791369	501065
33.0671	1534435	1020291	651634
33.0872	1592203	1062087	679124
33.1073	1592203	1062087	679124
33.1274	1.03359e+06	726063	437925
33.1475	535895	420337	224390
33.1676	362162	281059	156853
33.1877	234355	177894	106955
33.2078	188860	139456	88671.4
33.2279	163702	120047	77467.3
33.248	156300	117252	72444.1
33.2681	142068	100060	68078.3
33.2882	125390	77708.4	63948
33.3083	113491	65693.7	49834.9
33.3284	100269	55728.6	37062.1
33.3485	79963.4	51721.5	32945.3
33.3686	63768.1	45418.4	30274.3
33.3887	52886.3	36147	29472.6
33.4088	49458	30849.3	25972.6
33.4289	49458	27379.3	21231.5
33.449	47197.7	25751.9	21011
33.4691	45416.5	24083.4	19787.8
33.4892	45296.3	22045.9	15117.6
33.5093	36729.6	20209.4	13204
33.5294	22296.6	18512	13204
33.5495	19546.3	19807.8	10407.8
33.5696	16976.1	17855.2	8360.96
33.5897	13204.7	8802.83	8235.33
33.6098	12204	6862.9	7094.09
33.6299	11792	7330.37	5998.06
33.65	8901.18	6827.85	7380.64
33.6701	7602	6882.15	8002
33.6902	7602	7390.99	8002
33.7103	7602	7402	8002
33.7304	7811.32	7558.99	7530.78
33.7505	8326.78	7945.59	6370.33
33.7706	7631.18	8772.82	4549.88
33.7907	7934.7	9130.65	3433.47
33.8108	11028.8	8228.11	4207.17
33.8309	10140.1	6729.85	3911.41
33.851	8402	4808.41	3400
33.8711	8402	2079.09	3400
33.8912	6454.51	3449.96	3400
33.9113	4364.43	5558.71	2769.16
33.9314	3534.56	6111.96	556.162
33.9515	1891.6	6201	1477.27
33.9716	691.286	5602.8	2074.59
33.9917	414.698	4080.88	1244.13
34.0118	400	3071.12	1997.42
34.0319	1665.4	2601	2400.63
34.052	4077.83	2601	2400
34.0721	6364.04	2601	2400
34.0922	6791.87	3542.1	1145.2
34.1123	6601	4401	0
34.1324	6598.05	4396.24	0.453258
34.1525	4657.63	1260.96	298.98
34.1726	4001	200	498.768
34.1927	3424.56	440.085	551.983
34.2128	1632.65	1186.4	402.72
34.2329	1600	1200	546.523
34.253	1600	625.326	695.779
34.2731	1325.67	0	800
34.2932	416.564	0	800
34.3133	102.53	594.94	800
34.3334	0	1003.53	1614.13
34.3535	722.686	1088.82	2400
34.3736	2600	818.859	2305.71
34.3937	2600	1126.55	767.246
34.4138	1077.8	2020.23	400
34.4339	0	2601	258.181
34.454	98.9197	2625.73	197.839
34.4741	714.277	2779.57	1428.55
34.4942	1321.56	1887.61	948.045
34.5143	1600	1563.8	600
34.5344	1464.31	1766.08	498.234
34.5545	849.044	1612.26	36.783
34.5746	800	1600	0
34.5947	400	1600	0
34.6148	342.599	1428.7	0
34.6349	1105.32	984.219	0
34.655	153.23	825.538	0
34.6751	798.856	800	0
34.6952	649.059	2177.35	0
34.7153	0	3800	0
34.7354	0	3680.59	0
34.7555	0	1617.74	0
34.7756	379.642	1200	0
34.7957	600	1126.83	0
34.8158	589.807	913.656	0
34.8359	541.567	545.071	0
34.856	372.094	409.663	0
34.8761	138.526	431.639	0
34.8962	28.589	645.644	205.644
34.9163	39.541	1076.33	794.492
34.9364	218.377	1441.51	1280
34.9565	559.069	1440.93	1090.23
34.9766	876.056	1092.39	304.222
34.9967	807.915	615.403	31.6586
35.0168	1161.38	770.803	60.2295
35.0369	1328.36	1637.93	225.078
35.057	1396.5	2196.5	320
35.0771	1366.1	1858.2	246.103
35.0972	1141.76	893.099	115.421
35.1173	831.245	332.265	311.751
35.1374	548.592	502.754	1045.75
35.1575	197.384	423.215	1120
35.1776	35.5381	456.308	528.767
35.1977	49.295	480.601	111.676
35.2178	202.774	500.791	0
35.2379	589.561	520	0
35.258	1348.74	586.967	0
35.2781	1872.27	739.879	0
35.2982	1035.69	793.515	0
35.3183	600	741.814	0
35.3384	600	522.539	0
35.3585	744.466	158.835	0
35.3786	1184.6	22.0149	0
35.3987	1455.25	116.83	0
35.4188	1288.22	469.041	0
35.4389	667.743	636.655	46.271
35.459	143.225	405.085	158.822
35.4791	318.614	92.9234	172.923
35.4992	1572.92	0	51.5514
35.5193	3080.21	0	0
35.5394	2676.28	0	0
35.5595	1133.97	0	0
35.5796	851.131	0	0
35.5997	1246.75	0	20.2453
35.6198	1226.83	0	190.89
35.6399	925.06	0	645.543
35.66	1010.66	0	922.007
35.6801	1453.52	0	559.428
35.7002	1605.19	0	112.398
35.7203	1692.24	0	0
35.7404	1906.78	0	0
35.7605	1552.47	0	0
35.7806	387.814	0	0
35.8007	88.7306	0	0
35.8208	320	12.482	0
35.8409	312.088	383.736	0
35.861	77.4991	1057.49	0
35.8811	0	349.289	0
35.9012	4.51686	2.25843	0
35.9213	168.488	86.3661	0
35.9414	472.058	321.986	0
35.9615	156.302	398.151	0
35.9816	0	314.862	0
36.0017	0	78.4233	0
36.0218	0	0	0
36.0419	0	0	0
36.062	0	0	0
36.0821	0	0	0
36.1022	0.924593	0.924593	0
36.1223	82.365	82.365	0
36.1424	320	320.667	0
36.1625	318.408	399.469	0
36.1826	79.6059	318.818	0
36.2027	0	79.7423	0
36.2228	0.0621448	0	0.250095
36.2429	40.9922	0	164.969
36.263	61.3693	0	730.756
36.2831	82.4772	0	1267.06
36.3032	113.796	0	1027.59
36.3233	35.3118	0	833.821
36.3434	19.2222	0	523.483
36.3635	199.863	0	684.505
36.3836	480	0	673.376
36.4037	355.817	0	739.23
36.4238	71.2069	0	189.885
36.4439	0	0	0
36.464	0	0	42.3852
36.4841	47.3101	0	221.93
36.5042	238.034	0	316.082
36.5243	380.645	0	138.066
36.5444	608.461	0	10.5129
36.5645	1034.07	39.4067	0
36.5846	995.927	40	0
36.6047	856.004	31.2609	0
36.6248	537.874	0	0
36.6449	719.388	0	0
36.665	800	0	0
36.6851	672.391	0	0
36.7052	184.844	75.8594	0
36.7253	72.0585	80	0
36.7454	0	59.9956	0
36.7655	16.0297	0	0
36.7856	106.172	66.1717	0
36.8057	440.909	457.09	0
36.8258	1140.06	1009.45	0
36.8459	778.292	1019.78	0
36.866	332.355	848.344	0
36.8861	374.805	162.36	0
36.9062	199.54	0	40.1532
36.9263	24.8885	0	245.335
36.9464	0	0	320
36.9665	0	0	149.908
36.9866	41.5093	0	0
37.0067	378.174	35.8099	0
37.0268	640	186.138	0
37.0469	218.131	169.689	0
37.067	72.4319	116.216	0
37.0871	0	55.173	0
37.1072	0	0	0
37.1273	0	0	0
37.1474	0	0	0
37.1675	0	0	0
37.1876	0	35.8666	0
37.2077	0	191.081	277.702
37.2278	0	164.804	1151.96
37.2479	0	112.566	488.484
37.268	0	45.4576	0
37.2881	0	0	0
37.3082	0	924.716	0
37.3283	0	951.792	0
37.3484	0	395.49	0
37.3685	0	74.2974	0
37.3886	0	360.409	0
37.4087	0	420.705	0
37.4288	0	89.3691	0
37.4489	0	27.5045	0
37.469	0	0	0
37.4891	0	0	0
37.5092	0	0	0
37.5293	55.7037	0	0
37.5494	80	0	0
37.5695	41.5259	0	0
37.5896	0	0	0
37.6097	0	0	0
37.6298	0	0	0
37.6499	0	73.4223	0
37.67	0	278.256	0
37.6901	0	162.883	0
37.7102	84.9264	0	0
37.7303	623.913	0	0
37.7504	640	0	0
37.7705	237.82	0	0
37.7906	58.0926	0	0
37.8107	0	170.289	0
37.8308	0	789.711	0
37.8509	0	1200	0
24.6175				1200	0	0
24.6436				1532.48	0	0
24.6697				1864.96	0	0
24.6958				2000	0	0
24.7219				2000	0	0
24.748				1843.95	0	31.2103
24.7741				1012.73	0	197.455
24.8002				181.564	0	363.687
24.8263				0	0	400
24.8524				0	0	400
24.8785				0	0	341.739
24.9046				0	0	179.961
24.9307				0	0	18.1829
24.9568				0	0	0
24.9829				0	0	0
25.009				0	0	0
25.0351				0	0	0
25.0612				0	0	0
25.0873				0	0	0
25.1134				0	0	0
25.1395				0	0	0
25.1656				0	0	0
25.1917				0	0	0
25.2178				0	0	0
25.2439				0	0	0
25.27				0	0	0
25.2961				0	0	0
25.3222				0	0	0
25.3483				147.667	0	0
25.3744				306.488	0	0
25.4005				334.689	0	0
25.4266				175.876	0	0
25.4527				17.0502	0	0
25.4788				70.3163	0	0
25.5049				149.089	0	0
25.531				172.305	0	0
25.5571				94.0032	0	0
25.5832				15.7015	0	0
25.6093				62.1026	0	0
25.6354				139.782	0	0
25.6615				182.539	0	0
25.6876				104.859	0	0
25.7137				27.1798	0	0
25.7398				203.181	0	0
25.7659				515.753	0	0
25.792				771.448	7.13813	0
25.8181				456.357	85.9108	0
25.8442				141.266	164.684	0
25.8703				0	156.543	0
25.8964				0	77.7675	0
25.9225				0	0	0
25.9486				0	0	0
25.9747				0	0	0
26.0008				0	0	0
26.0269				0	0	0
26.053				0	0	0
26.0791				0	0	0
26.1052				0	0	0
26.1313				0	0	0
26.1574				0	0	0
26.1835				0	0	0
26.2096				0	0	0
26.2357				0	0	0
26.2618				0	0	0
26.2879				0	0	0
26.314				0	0	0
26.3401				0	0	0
26.3662				0	0	0
26.3923				0	0	0
26.4184				0	0	0
26.4445				0	0	0
26.4706				0	0	0
26.4967				0	0	0
26.5228				0	0	0
26.5489				0	0	0
26.575				0	0	0
26.6011				0	0	0
26.6272				0	0	0
26.6533				0	0	0
26.6794				0	0	0
26.7055				2.43568	0	0
26.7316				161.909	0	0
26.7577				321.382	0	0
26.7838				400	0	0
26.8099				400	0	0
26.836				397.721	0	0
26.8621				235.27	0	0
26.8882				72.8201	0	0
26.9143				0	0	0
26.9404				0	0	0
26.9665				0	0	0
26.9926				0	0	0
27.0187				0	0	0
27.0448				0	0	0
27.0709				0	0	0
27.097				0	0	0
27.1231				0	0	0
27.1492				0	0	0
27.1753				98.7513	0	0
27.2014				261.875	0	0
27.2275				400	0	0
27.2536				400	0	0
27.2797				400	0	0
27.3058				285.633	0	0
27.3319				122.509	0	0
27.358				0	0	0
27.3841				0	0	0
27.4102				0	0	0
27.4363				124.473	0	0
27.4624				286.923	0	0
27.4885				400	0	0
27.5146				400	0	0
27.5407				400	0	0
27.5668				400	0	0
27.5929				400	0	0
27.619				400	0	0
27.6451				400	0	0
27.6712				400	0	0
27.6973				264.627	0	0
27.7234				104.505	0	0
27.7495				0	0	0
27.7756				0	0	0
27.8017				0	0	0
27.8278				0	70.0806	0
27.8539				0	151.137	0
27.88				0	167.806	0
27.9061				0	86.7492	0
27.9322				0	5.69838	0
27.9583				0	0	0
27.9844				0	0	0
28.0105				33.3324	0	0
28.0366				112.424	0	0
28.0627				191.515	0	0
28.0888				200	0	0
28.1149				200	0	0
28.141				200	0	0
28.1671				200	0	0
28.1932				200	0	0
28.2193				266.064	0	0
28.2454				345.149	0	0
28.2715				400	0	0
28.2976				400	0	0
28.3237				400	0	0
28.3498				276.97	0	0
28.3759				118.787	0	0
28.402				0	0	0
28.4281				0	0	0
28.4542				0	0	0
28.4803				0	0	0
28.5064				0	0	0
28.5325				0	0	0
28.5586				0	0	0
28.5847				0	0	0
28.6108				0	0	0
28.6369				0	0	0
28.663				19.8511	0	0
28.6891				100.409	0	0
28.7152				180.967	0	0
28.7413				138.476	0	0
28.7674				57.9208	0	0
28.7935				22.7757	0	0
28.8196				103.832	0	0
28.8457				184.889	0	0
28.8718				133.091	0	0
28.8979				50.843	0	0
28.924				0	0	0
28.9501				0	0	0
28.9762				0	0	0
29.0023				0	0	0
29.0284				0	0	0
29.0545				400.205	0	0
29.0806				1164.53	0	0
29.1067				1800	0	0
29.1328				1800	0	0
29.1589				1800	0	0
29.185				1729.15	0	0
29.2111				1643.67	0	0
29.2372				1515.64	0	0
29.2633				1343.18	0	0
29.2894				1155.48	0	0
29.3155				893.314	0	0
29.3416				631.151	0	0
29.3677				523.507	0	0
29.3938				436.699	0	0
29.4199				450.445	0	0
29.446				537.836	0	0
29.4721				625.453	0	0
29.4982				713.622	0	0
29.5243				800	0	0
29.5504				800	0	0
29.5765				800	0	0
29.6026				581.101	0	0
29.6287				308.593	0	0
29.6548				144.849	0	0
29.6809				53.1609	0	0
29.707				0	0	0
29.7331				0	0	0
29.7592				0	0	0
29.7853				0	0	0
29.8114				0	0	0
29.8375				0	0	0
29.8636				0	0	0
29.8897				0	0	0
29.9158				0	0	0
29.9419				64.1498	0	0
29.968				156.484	0	0
29.9941				200	101.221	0
30.0202				200	292.666	0
30.0463				752.317	1546.89	42.4696
30.0724				2009.46	4157.35	139.135
30.0985				11861.7	33340.9	6747.04
30.1246				36324.5	107695	24423.3
30.1507				230064	532262	109691
30.1768				764402	1.66148e+06	330958
30.2029				1125443	2424475	480463
30.229				1125443	2424475	480463
30.2551				1.08685e+06	2333279	459044
30.2812				956566	2.02545e+06	386746
30.3073				798930	1.67783e+06	310378
30.3334				580134	1.24124e+06	224908
30.3595				393723	855426	151579
30.3856				270974	569444	102116
30.4117				170917	359834	66186.9
30.4378				110302	282954	53779.2
30.4639				73322.6	227708	42425.1
30.49				72810.5	205843	32697.4
30.5161				64823.7	175348	26592.1
30.5422				47196	133725	25159
30.5683				37885.7	101787	21761.2
30.5944				37579.1	80333.4	16236.8
30.6205				35379.8	66759	13065
30.6466				31458.7	60353.3	12033.7
30.6727				28799.8	54070	11603
30.6988				27046.3	47874.5	11603
30.7249				24478.8	44513.2	10868.4
30.751				21455.7	42738.5	9722.55
30.7771				19172.5	39364	9402
30.8032				17176.7	35368.2	9402
30.8293				15095.4	28977.4	7691.21
30.8554				12994.5	22042	5591.43
30.8815				11197.8	21413	5117.72
30.9076				9431.43	21413	4806.19
30.9337				8993.53	17732.7	3881.43
30.9598				8583.74	14205	2993.95
30.9859				8265.77	14205	2888.67
31.012				8054.19	14205	2801
31.0381				8372.16	14205	2801
31.0642				8151.06	14054.7	2770.8
31.0903				6523.8	13512.5	2661.81
31.1164				5601	13205	2506.1
31.1425				5601	13205	2289.21
31.1686				4699.34	11787.7	2200
31.1947				3167.78	9380.13	2200
31.2208				2800	8802	2285.98
31.2469				2800	8802	2399.13
31.273				2912.28	8802	2400
31.2991				3050.87	8802	2298.26
31.3252				3277.17	8802	1845.65
31.3513				3400	8647.23	1548.41
31.3774				3400	8308.78	1435.59
31.4035				3400	7506.56	1168.32
31.4296				3400	6490.61	829.854
31.4557				3400	6193.98	800
31.4818				3347.25	6002	835.164
31.5079				3005.82	6002	1062.79
31.534				2800	6092.18	1380.81
31.5601				2800	6319.22	1836.03
31.5862				2726.69	6401	1705.31
31.6123				2612.12	6401	1244.7
31.6384				2075.98	4931.9	885.304
31.6645				1600	3536.79	536.786
31.6906				1600	3188.29	188.293
31.7167				2035.01	2836.87	0
31.7428				2981.22	2482.04	0
31.7689				3200	2675.28	0
31.795				3087.41	2909.93	22.5175
31.8211				1879.06	1943.25	264.188
31.8472				1200	1400	400
31.8733				1200	1400	400
31.8994				1009.04	1400	495.481
31.9255				782.557	1626.84	600
31.9516				660.591	3213.01	600
31.9777				538.625	4001	600
32.0038				416.667	4001	600
32.0299				183.349	2917.2	491.674
32.056				0	2000	400
32.0821				0	2000	400
32.1082				847.685	2084.77	400
32.1343				2000	2230.81	420.504
32.1604				2000	2607.89	671.472
32.1865				2000	2801	676.37
32.2126				2000	2801	422.963
32.2387				2117.89	2801	164.229
32.2648				2200	3042.35	0
32.2909				2200	3700.78	0
32.317				2311.95	3800	0
32.3431				1918.51	3274.73	350.178
32.3692				468.51	1692.92	1404.72
32.3953				1489.43	1400	1385.18
32.4214				2481.92	1558.51	1200
32.4475				2081.76	2091.16	1200
32.4736				2000	2200	1200
32.4997				1831.99	1989.99	1200
32.5258				1288.22	1310.27	1200
32.5519				1200	1200	1200
32.578				1200	1349.43	1000.76
32.6041				1200	1757.26	456.984
32.6302				1078.3	3017.58	278.303
32.6563				1000	3801	200
32.6824				1000	3801	200
32.7085				1000	3015.12	69.1296
32.7346				1272.96	2600	204.718
32.7607				1760.79	2560.79	583.194
32.7868				799.157	1599.16	171.067
32.8129				970.434	1444.47	244.472
32.839				1800	1716.75	537.562
32.8651				1800	1159.41	119.56
32.8912				1800	1000	0
32.9173				1841.37	1000	0
32.9434				1982.2	1000	0
32.9695				2000	1121.71	0
32.9956				2244.13	1261.03	0
33.0217				2798.53	1399.63	0
33.0478				2241.25	1260.31	0
33.0739				2080.15	1520.59	160.297
33.1				2178.06	2000	400
33.1261				2033.59	2000	400
33.1522				2000	2000	400
33.1783				1587.02	1948.38	296.754
33.2044				448.107	1806.01	12.0266
33.2305				400	1384.9	0
33.2566				400	1200	0
33.2827				568.14	1143.95	0
33.3088				1457.87	847.378	0
33.3349				1600	800	0
33.361				1818.73	800	0
33.3871				2200	907.213	0
33.4132				2200	1657.27	0
33.4393				2075.69	1800	0
33.4654				1921.23	1721.23	0
33.4915				1696.38	1427.3	0
33.5176				1224.68	641.135	0
33.5437				1658.02	1058.02	0
33.5698				1800	1084.79	0
33.5959				1800	1078.34	78.3407
33.622				1717.08	1158.54	158.541
33.6481				1400	1004.64	4.636
33.6742				1400	1169.84	169.842
33.7003				1400	1200	64.9686
33.7264				1400	1200	0
33.7525				1193.64	1131.21	0
33.7786				800	1000	0
33.8047				800	996.557	0
33.8308				800	827.075	0
33.8569				948.861	800	0
33.883				369.968	295.974	0
33.9091				0	0	0
33.9352				0	336.693	0
33.9613				127.507	800	0
33.9874				400	624.245	0
34.0135				532.61	0	0
34.0396				1387.93	36.2034	0
34.0657				1202.39	592.841	0
34.0918				1200	1529.02	0
34.1179				1200	1600	0
34.144				1026.97	1253.94	0
34.1701				1834.16	199.009	0
34.1962				1196.74	963.909	0
34.2223				2545.31	273.276	0
34.2484				2555.44	444.816	0
34.2745				2400	167.338	0
34.3006				990.367	422.89	0
34.3267				400	180.587	0
34.3528				1516.1	0	0
34.3789				2000	0	278.54
34.405				1443.94	0	400
34.4311				1200	0	122.493
34.4572				1477.02	0	0
34.4833				2144.68	0	0
34.5094				2400	531.646	0
34.5355				2400	800	0
34.5616				2400	800	0
34.5877				2400	800	0
23.3309							1200	0	0	0
23.3957							953.302	123.349	0	0
23.4605							434.745	108.686	0	0
23.5253							526.108	0	0	0
23.5901							1134.45	0	0	0
23.6549							1200	0	0	0
23.7197							507.38	0	0	0
23.7845							367.895	0	0	0
23.8493							1200	0	0	0
23.9141							625.625	0	0	0
23.9789							63.6367	0	0	0
24.0437							156.2	0	0	0
24.1085							25.9545	0	0	0
24.1733							187.715	0	0	0
24.2381							200	0	0	0
24.3029							200	0	0	0
24.3677							200	0	0	0
24.4325							200	0	0	0
24.4973							292.643	0	0	0
24.5621							430.979	0	0	0
24.6269							193.622	0	0	0
24.6917							670.911	0	0	0
24.7565							954.557	0	0	0
24.8213							1200	0	0	0
24.8861							1200	0	0	0
24.9509							1112.81	0	0	0
25.0157							735.964	0	0	0
25.0805							400	0	0	0
25.1453							400	0	0	0
25.2101							228.575	0	0	0
25.2749							334.272	0	0	0
25.3397							477.08	0	0	0
25.4045							0	0	0	0
25.4693							0	0	0	0
25.5341							69.5963	0	0	0
25.5989							200	0	0	0
25.6637							143.654	0	0	0
25.7285							0	0	0	0
25.7933							43.865	0	0	0
25.8581							200	0	0	0
25.9229							164.994	0	0	0
25.9877							0	0	0	0
26.0525							0	0	0	0
26.1173							0	0	0	0
26.1821							0	0	0	0
26.2469							0	0	0	0
26.3117							26.033	0	0	0
26.3765							226.695	0	0	0
26.4413							400	0	0	0
26.5061							425.709	0	0	0
26.5709							527.763	0	0	0
26.6357							44.5255	0	0	0
26.7005							361.717	0	0	0
26.7653							34.4258	0	0	0
26.8301							416.596	0	0	0
26.8949							600	0	0	0
26.9597							545.694	0	0	0
27.0245							0	0	0	0
27.0893							0	0	0	0
27.1541							0	0	0	0
27.2189							0	0	0	0
27.2837							0	0	0	0
27.3485							0	0	0	0
27.4133							0	0	0	0
27.4781							0	0	0	0
27.5429							0	0	0	0
27.6077							0	0	0	0
27.6725							49.8947	0	0	0
27.7373							400	23.866	0	0
27.8021							400	175.981	0	0
27.8669							374.748	0	0	0
27.9317							173.936	0	0	0
27.9965							0	0	0	0
28.0613							0	0	0	0
28.1261							0	0	0	0
28.1909							0	0	0	0
28.2557							9.29399	0	0	0
28.3205							200	0	0	0
28.3853							197.966	0	0	0
28.4501							0.00582683	0	0	0
28.5149							0	0	0	0
28.5797							0	0	0	0
28.6445							0	0	0	0
28.7093							0	196.297	0	0
28.7741							12762.9	22197.4	4515.68	15316.6
28.8389							108276	168639	70091.1	173322
28.9037							82866.9	137330	47266.2	121183
28.9685							56215	103503	23617.5	67170.6
29.0333							43697.4	57777.3	14344.7	50109
29.0981							34507.5	28019	9803	23015
29.1629							8524.95	25529.8	9053.27	20662.4
29.2277							6201	12469.7	5401	8688.41
29.2925							7248.55	9402	4415.05	7002
29.3573							9602	9714.58	3761.34	7002
29.4221							6586.82	10391.9	5164.85	6624.75
29.4869							3200	10604	4001	6201
29.5517							3200	9261.68	2257.06	7408.55
29.6165							2085.86	5895.45	1240.84	8002
29.6813							1800	5014.58	1200	6883.49
29.7461							2763.75	5001	1521.07	5945.28
29.8109							3600.79	5167.73	1800	4825.86
29.8757							3531.03	5454.42	1592.05	2984.76
29.9405							3401	4996.28	2078.74	2102.36
30.0053							3005.73	4937.92	3000	2000
30.0701							1945.67	3092.34	3000	2854.33
30.1349							1800	2584.8	1490.38	2784.34
30.1997							1800	1912.38	200	2600
30.2645							1584.08	1339.81	523.885	2924.42
30.3293							1400	1800	1118.13	3201
30.3941							872.807	1800	989.123	2884.16
30.4589							400	1800	800	2600
30.5237							750.915	1800	800	2600
30.5885							1853.78	1800	800	1746.22
30.6533							2000	2366.34	686.845	1600
30.7181							1751.07	2966.95	600	2180.83
30.7829							1400	3628.87	742.625	1716.38
30.8477							1400	3396.23	800	997.868
30.9125							1155.97	2511.94	800	800
30.9773							963.248	1400	1163.25	800
31.0421							281.075	2318.93	664.86	800
31.1069							452.623	2400	347.377	1052.62
31.1717							600	1416.83	77.1038	585.519
31.2365							700.575	1504.02	0	602.299
31.3013							800	2364.15	0	1492.46
31.3661							1287.6	2762.53	0	2200
31.4309							1643.7	3653.56	731.104	1103.34
31.4957							1800	2819	1451.16	400
31.5605							1381.29	1476.61	971.929	609.357
31.6253							1094.95	620.205	210.103	989.897
31.6901							1566.75	933.509	0	1016.62
31.7549							1600	1278	138.998	1000
31.8197							1600	6327.53	200	472.238
31.8845							1738.6	5476.66	61.3955	538.604
31.9493							3056.07	3005.72	1076.63	1676.63
32.0141							3056.87	1798.08	1056.87	1084.35
32.0789							1234.66	1400	1000	800
32.1437							1200	1246.15	230.766	1569.23
32.2085							1200	1647.8	0	1464.15
32.2733							1200	2585.26	0	907.735
32.3381							2020.15	2801	0	253.232
32.4029							2198.32	2094.63	0	705.862
32.4677							2000	1400	0	2329.09
32.5325							1730.56	2612.49	0	1857.28
32.5973							1289.58	2165.28	0	882.64
32.6621							1000	1200	0	400
32.7269							1000	915.083	0	400
32.7917							1227.56	1027.56	0	855.115
32.8565							1400	1716.73	0	2233.46
32.9213							1239.21	3247.92	0	952.887
32.9861							1200	1453.69	0	600
33.0509							984.229	400	1078.86	923.657
33.1157							800	1076.01	816.976	692.99
33.1805							1284.36	1200	115.637	600
33.2453							1400	1200	0	600
32.9649											0	0	2000	2000
32.9724											0	0	1759.8	1759.8
32.9799											0	0	1519.61	1519.61
32.9874											0	0	1279.41	1279.41
32.9949											0	0	1039.22	1039.22
33.0024											0	0	799.837	799.837
33.0099											0	0	759.805	759.805
33.0174											0	0	719.752	719.752
33.0249											0	0	679.719	679.719
33.0324											0	0	639.686	639.686
33.0399											0	0	600	600
33.0474											0	0	600	600
33.0549											0	0	600	600
33.0624											0	0	600	600
33.0699											0	0	600	600
33.0774											0	0	600.537	600.537
33.0849											0	0	641.148	641.148
33.0924											0	0	681.76	681.76
33.0999											0	0	722.371	722.371
33.1074											0	0	763.004	763.004
33.1149											22.1706	0	836.969	836.969
33.1224											271.242	0	1252.3	1252.3
33.1299											520.312	0	1667.62	1667.62
33.1374											769.383	0	2082.95	2082.95
33.1449											1018.45	0	2498.27	2498.27
33.1524											1488.46	0	2989.54	2989.54
33.1599											2552.46	0	3684.96	3684.96
33.1674											3616.45	0	4380.38	4380.38
33.1749											4680.45	0	5075.8	5075.8
33.1824											5744.44	0	5771.22	5771.22
33.1899											7168	15.6263	6888.87	6888.87
33.1974											9173.27	56.5335	8689.6	8689.6
33.2049											11179.6	97.4615	10491.3	10491.3
33.2124											13184.8	138.369	12292	12292
33.2199											15190.1	179.276	14092.7	14092.7
33.2274											16206	200	15005	15005
33.2349											16206	200	15005	15005
33.2424											16206	200	15005	15005
33.2499											16206	200	15005	15005
33.2574											16206	200	15005	15005
33.2649											15392.5	171.962	14275.6	14275.6
33.2724											14188.2	130.455	13195.8	13195.8
33.2799											12983.8	88.9475	12116	12116
33.2874											11779.5	47.4401	11036.2	11036.2
33.2949											10574.5	5.91154	9955.79	9955.79
33.3024											10293.2	0	8705.47	8705.47
33.3099											10165.1	0	7426.83	7426.83
33.3174											10037.1	0	6148.2	6148.2
33.3249											9909.02	0	4869.56	4869.56
33.3324											9556.95	0	3800.97	3800.97
33.3399											8065.41	0	3800.75	3800.75
33.3474											6573.86	0	3800.54	3800.54
33.3549											5082.32	0	3800.33	3800.33
33.3624											3590.77	0	3800.11	3800.11
33.3699											2720.7	0	3739.95	3739.95
33.3774											2550.03	0	3612.32	3612.32
33.3849											2379.36	0	3484.69	3484.69
33.3924											2208.61	0	3357	3357
33.3999											2037.94	0	3229.37	3229.37
33.4074											1899.44	134.079	2832.12	2832.12
33.4149											1770.14	306.478	2357.8	2357.8
33.4224											1640.84	478.878	1883.49	1883.49
33.4299											1511.54	651.277	1409.17	1409.17
33.4374											1400	800	993.941	993.941
33.4449											1400	800	949.826	949.826
33.4524											1400	800	905.711	905.711
33.4599											1400	800	861.595	861.595
33.4674											1400	800	817.48	817.48
33.4749											1346.09	692.189	800	800
33.4824											1256.77	513.533	800	800
33.4899											1167.48	334.968	800	800
33.4974											1078.2	156.403	800	800
33.5049											994.393	0	811.215	811.215
33.5124											949.213	0	901.574	901.574
33.5199											904.033	0	991.934	991.934
33.5274											858.853	0	1082.29	1082.29
33.5349											813.673	0	1172.65	1172.65
33.5424											800	0	1200	1200
33.5499											800	0	1200	1200
33.5574											800	0	1200	1200
33.5649											800	0	1200	1200
33.5724											782.31	0	1164.62	1164.62
33.5799											735.415	0	1070.83	1070.83
33.5874											688.544	0	977.089	977.089
33.5949											641.674	0	883.347	883.347
33.6024											584.406	0	784.406	784.406
33.6099											443.777	0	643.777	643.777
33.6174											303.147	0	503.147	503.147
33.6249											162.518	0	362.518	362.518
33.6324											21.8884	0	221.888	221.888
33.6399											0	0	318.727	318.727
33.6474											0	0	459.34	459.34
33.6549											0	0	599.952	599.952
33.6624											0	0	740.565	740.565
33.6699											0	0	745.147	745.147
33.6774											0	0	650.217	650.217
33.6849											0	0	555.287	555.287
33.6924											0	0	460.357	460.357
33.6999											0	0	400	400
33.7074											0	0	400	400
33.7149											0	0	400	400
33.7224											0	0	400	400
33.7299											0	0	400	400
33.7374											0	0	400	400
33.7449											0	0	400	400
33.7524											0	0	400	400
33.7599											0	0	400	400
33.7674											0	0	400	400
33.7749											0	0	400	400
33.7824											0	0	400	400
33.7899											0	0	400	400
33.7974											0	0	439.956	439.956
33.8049											0	0	488.03	488.03
33.8124											0	0	536.105	536.105
33.8199											0	0	584.179	584.179
33.8274											0	0	567.327	567.327
33.8349											0	0	518.628	518.628
33.8424											0	0	469.928	469.928
33.8499											0	0	421.229	421.229
33.8574											0	0	400	400
33.8649											0	0	400	400
33.8724											0	0	400	400
33.8799											0	0	400	400
33.8874											0	0	367.659	367.659
33.8949											0	0	316.753	316.753
33.9024											0	0	265.847	265.847
33.9099											0	0	214.94	214.94
33.9174											0	0	200	200
33.9249											0	0	200	200
33.9324											0	0	200	200
33.9399											0	0	200	200
33.9474											0	0	200	200
33.9549											0	0	200	200
33.9624											0	0	200	200
33.9699											0	0	200	200
33.9774											0	0	200	200
33.9849											0	0	200	200
33.9924											0	0	200	200
33.9999											0	0	200	200
34.0074											0	0	200	200
34.0149											0	0	200	200
34.0224											0	0	200	200
34.0299											0	0	296.054	296.054
34.0374											0	0	669.261	669.261
34.0449											0	0	1042.66	1042.66
34.0524											0	0	1415.86	1415.86
34.0599											0	0	1735.19	1735.19
34.0674											0	0	2002.03	2002.03
34.0749											0	0	2268.87	2268.87
34.0824											0	0	2535.71	2535.71
34.0899											0	81.7056	2723.35	2723.35
34.0974											0	189.876	2885.34	2885.34
34.1049											0	298.047	3047.32	3047.32
34.1124											0	400	3190.41	3190.41
34.1199											0	400	3023.63	3023.63
34.1274											0	400	2856.85	2856.85
34.1349											0	400	2690.07	2690.07
34.1424											0	348.045	2367.07	2367.07
34.1499											0	236.657	1865.55	1865.55
34.1574											0	125.269	1364.02	1364.02
34.1649											0	13.881	862.499	862.499
34.1724											0	0	751.246	751.246
34.1799											0	0	695.552	695.552
34.1874											0	0	639.858	639.858
34.1949											0	0	600	600
34.2024											0	0	600	600
34.2099											0	0	600	600
34.2174											0	0	600	600
34.2249											0	0	600	600
34.2324											0	0	600	600
34.2399											0	0	600	600
34.2474											0	0	600	600
34.2549											0	0	600	600
34.2624											0	0	600	600
34.2699											0	0	600	600
34.2774											0	0	571.129	571.129
34.2849											0	0	514.594	514.594
34.2924											0	0	458.059	458.059
34.2999											0	0	401.524	401.524
34.3074											0	0	400	400
34.3149											0	0	400	400
34.3224											0	0	400	400
34.3299											0	0	400	400
34.3374											0	0	400	400
34.3449											0	0	400	400
34.3524											0	0	400	400
34.3599											0	0	400	400
34.3674											0	0	400	400
34.3749											0	0	400	400
34.3824											0	0	533.849	533.849
34.3899											0	0	820.814	820.814
34.3974											0	0	1107.78	1107.78
34.4049											0	0	1394.75	1394.75
34.4124											0	0	1569.05	1569.05
34.4199											0	0	1741.34	1741.34
34.4274											0	0	1913.55	1913.55
34.4349											0	0	1914.26	1914.26
34.4424											0	0	1742.08	1742.08
34.4499											0	0	1569.9	1569.9
34.4574											0	0.759013	1399.24	1399.24
34.4649											0	58.1521	1341.85	1341.85
34.4724											0	115.545	1284.45	1284.45
34.4799											0	172.938	1227.06	1227.06
34.4874											0	170.122	1200	1200
34.4949											0	113.587	1200	1200
34.5024											0	57.0525	1200	1200
34.5099											0	0.517613	1200	1200
34.5174											0	0	1200	1200
34.5249											0	0	1200	1200
34.5324											0	0	1200	1200
34.5399											0	0	1147.98	1147.98
34.5474											0	0	1033.19	1033.19
34.5549											0	0	918.406	918.406
34.5624											0	0	803.62	803.62
34.5699											0	0	630.655	630.655
34.5774											0	0	455.796	455.796
34.5849											0	0	280.937	280.937
34.5924											0	0	168.688	168.688
34.5999											0	0	110.393	110.393
34.6074											0	0	52.0682	52.0682
34.6149											0	0	6.32435	6.32435
34.6224											0	0	65.5323	65.5323
34.6299											0	0	124.74	124.74
34.6374											0	0	183.948	183.948
34.6449											86.3123	0	286.312	286.312
34.6524											204.728	0	404.728	404.728
34.6599											323.144	0	523.144	523.144
34.6674											358.44	0	600	600
34.6749											240.024	0	600	600
34.6824											121.608	0	600	600
34.6899											3.19229	0	600	600
34.6974											0	0	542.388	542.388
34.7049											0	0	483.15	483.15
34.7124											0	0	423.942	423.942
34.7199											0	0	329.468	329.468
34.7274											0	0	211.053	211.053
34.7349											0	0	92.6367	92.6367
34.7424											0	0	25.7792	25.7792
34.7499											0	0	144.195	144.195
34.7574											0	0	262.611	262.611
34.7649											0	0	381.027	381.027
34.7724											0	0	400	400
34.7799											0	0	400	400
34.7874											0	0	400	400
34.7949											0	0	411.821	411.821
34.8024											0	0	437.389	437.389
34.8099											0	0	462.957	462.957
34.8174											0	0	488.058	488.058
34.8249											0	0	510.243	510.243
34.8324											0	0	532.427	532.427
34.8399											0	0	554.612	554.612
34.8474											0	0	485.688	485.688
34.8549											0	0	410.684	410.684
34.8624											0	0	335.68	335.68
34.8699											0	0	360.213	360.213
34.8774											0	0	411.055	411.055
34.8849											0	0	461.898	461.898
34.8924											0	0	545.531	545.531
34.8999											0	0	647.215	647.215
34.9074											0	0	748.899	748.899
34.9149											0	0	1021.34	1021.34
34.9224											0	0	1466.28	1466.28
34.9299											0	0	1911.22	1911.22
34.9374											0	0	2150.93	2150.93
34.9449											0	0	2011.11	2011.11
34.9524											0	0	1871.3	1871.3
34.9599											0	0	1736.66	1736.66
34.9674											0	0	1622.25	1622.25
34.9749											0	0	1507.84	1507.84
34.9824											0	2.94812	1411.06	1411.06
34.9899											0	53.7902	1601.71	1601.71
34.9974											0	104.632	1792.37	1792.37
35.0049											0	155.474	1983.03	1983.03
35.0124											0	298.949	2590.82	2590.82
35.0199											0	451.476	3239.38	3239.38
35.0274											0	604.002	3887.93	3887.93
35.0349											38.849	756.547	4361.5	4361.5
35.0424											89.6993	909.098	4781.02	4781.02
35.0499											140.55	1061.65	5200.53	5200.53
35.0574											222.79	1308.37	5400.24	5400.24
35.0649											324.474	1613.42	5463.8	5463.8
35.0724											426.158	1918.47	5527.35	5527.35
35.0799											432.098	2103.95	5513.1	5513.1
35.0874											330.398	2154.8	5411.4	5411.4
35.0949											228.697	2205.65	5309.7	5309.7
35.1024											143.501	2172.35	5103.23	5103.23
35.1099											92.6588	1963.9	4678.7	4678.7
35.1174											41.8167	1755.45	4254.17	4254.17
35.1249											0	1542.16	3782.27	3782.27
35.1324											0	1306.45	3090.89	3090.89
35.1399											0	1070.75	2399.51	2399.51
35.1474											0	849.346	1796.57	1796.57
35.1549											0	688.638	1568.9	1568.9
35.1624											0	527.929	1341.23	1341.23
35.1699											0	383.569	1176.43	1176.43
35.1774											0	303.215	1256.78	1256.78
35.1849											0	222.861	1337.14	1337.14
35.1924											0	165.685	1455.03	1455.03
35.1999											0	191.8	1707.81	1707.81
35.2074											0	217.916	1960.59	1960.59
35.2149											0	225.562	2117.61	2117.61
35.2224											0	171.699	1955.68	1955.68
35.2299											0	117.836	1793.75	1793.75
35.2374											0	71.8849	1623.19	1623.19
35.2449											0	44.6124	1432.29	1432.29
35.2524											0	17.34	1241.38	1241.38
35.2599											19.8613	0	1015.73	1015.73
35.2674											74.4244	0	729.272	729.272
35.2749											128.96	0	442.961	442.961
35.2824											230.498	0	262.376	262.376
35.2899											394.132	0	221.467	221.467
35.2974											557.767	0	180.558	180.558
35.3049											640	0	248.184	248.184
35.3124											640	0	425.455	425.455
35.3199											640	0	602.726	602.726
35.3274											547.695	38.4602	741.536	741.536
35.3349											384.061	106.641	850.626	850.626
35.3424											220.427	174.822	959.716	959.716
35.3499											125.597	286.007	1025.8	1025.8
35.3574											71.0248	422.438	1066.73	1066.73
35.3649											16.48	558.8	1107.64	1107.64
35.3724											0	523.87	1196.13	1196.13
35.3799											0	414.781	1305.22	1305.22
35.3874											0	305.691	1414.31	1414.31
35.3949											41.6921	269.577	1742.27	1742.27
35.4024											96.2275	255.943	2137.65	2137.65
35.4099											150.763	242.309	2533.03	2533.03
35.4174											250.612	194.694	2713.27	2713.27
35.4249											359.702	140.149	2849.63	2849.63
35.4324											468.791	85.6043	2985.99	2985.99
35.4399											381.507	55.5297	2910.99	2910.99
35.4474											271.736	28.2573	2811.79	2811.79
35.4549											161.908	0.971042	2712.53	2712.53
35.4624											104.762	0	2375.76	2375.76
35.4699											49.5593	0	2030.22	2030.22
35.4774											0	0	1692.86	1692.86
35.4849											0	0	1427.37	1427.37
35.4924											0	0	1161.88	1161.88
35.4999											0	0	943.176	943.176
35.5074											0	0	872.949	872.949
35.5149											0	0	802.722	802.722
35.5224											0	0	743.013	743.013
35.5299											0	0	700.653	700.653
35.5374											0	0	658.293	658.293
35.5449											0	16.8044	631.901	631.901
35.5524											0	46.3549	617.66	617.66
35.5599											0	75.9055	603.419	603.419
35.5674											0	193.184	633.305	633.305
35.5749											0	338.177	677.132	677.132
35.5824											0	484.474	723.515	723.515
35.5899											0	689.038	884.244	884.244
35.5974											0	893.601	1044.97	1044.97
35.6049											0	1031.69	1197.38	1197.38
35.6124											0	1002.47	1328.86	1328.86
35.6199											0	973.257	1460.35	1460.35
35.6274											0	816.348	1535.96	1535.96
35.6349											0	553.387	1565.18	1565.18
35.6424											0	290.292	1594.41	1594.41
35.6499											0	169.097	1564.55	1564.55
35.6574											0	81.427	1520.71	1520.71
35.6649											0	0	1470.64	1470.64
35.6724											0	0	1339.16	1339.16
35.6799											0	0	1207.68	1207.68
35.6874											0	0	1100.53	1100.53
35.6949											0	0	1042.1	1042.1
35.7024											0	0	983.66	983.66
35.7099											0	0	942.829	942.829
35.7174											0	0	913.977	913.977
35.7249											0	0	885.124	885.124
35.7324											0	0	880.68	880.68
35.7399											0	0	880.308	880.308
35.7474											0	0	867.078	867.078
35.7549											0	0	792.581	792.581
35.7624											0	0	718.083	718.083
35.7699											0	0	665.434	665.434
35.7774											0	0	635.635	635.635
35.7849											0	0	605.836	605.836
35.7924											0	0	588.018	588.018
35.7999											0	0	573.119	573.119
35.8074											0	0	554.657	554.657
35.8149											0	0	509.958	509.958
35.8224											0	0	465.26	465.26
35.8299											0	0	433.513	433.513
35.8374											0	0	418.613	418.613
35.8449											0	0	403.714	403.714
35.8524											0	0	400	400
35.8599											0	0	400	400
35.8674											0	0	399.007	399.007
35.8749											0	0	384.108	384.108
35.8824											0	0	369.208	369.208
35.8899											0	0	342.925	342.925
35.8974											0	0	298.227	298.227
35.9049											0	0	253.528	253.528
35.9124											0	0	229.61	229.61
35.9199											0	0	214.703	214.703
35.9274											0	0	200.197	200.197
35.9349											0	0	215.097	215.097
35.9424											0	0	229.996	229.996
35.9499											0	0	264.479	264.479
35.9574											0	0	338.977	338.977
35.9649											0	0	413.475	413.475
35.9724											0	0	516.771	516.771
35.9799											0	0	635.99	635.99
35.9874											0	0	755.209	755.209
35.9949											0	0	831.504	831.504
36.0024											0	0	906.002	906.002
36.0099											0	0	976.4	976.4
36.0174											0	0	1036.03	1036.03
36.0249											0	0	1095.63	1095.63
36.0324											0	0	1155.23	1155.23
36.0399											0	0	1214.82	1214.82
36.0474											0	0	1274.42	1274.42
36.0549											0	0	1117.94	1117.94
36.0624											0	0	939.144	939.144
36.0699											0	0	773.566	773.566
36.0774											0	0	654.369	654.369
36.0849											0	0	535.172	535.172
36.0924											0	0	407.959	407.959
36.0999											0	0	273.837	273.837
36.1074											0	0	139.648	139.648
36.1149											0	0	170.868	170.868
36.1224											0	0	230.466	230.466
36.1299											0	0	332.838	332.838
36.1374											0	0	645.729	645.729
36.1449											0	0	958.621	958.621
36.1524											0	57.7188	1148.86	1148.86
36.1599											0	176.915	1208.46	1208.46
36.1674											0	296.112	1268.06	1268.06
36.1749											0	605.927	1148.95	1148.95
36.1824											0	963.516	985.055	985.055
36.1899											0	1286.85	824.585	824.585
36.1974											0	1346.45	690.489	690.489
36.2049											0	1406.08	556.324	556.324
36.2124											0	1337.28	492.841	492.841
36.2199											0	1098.84	522.645	522.645
36.2274											0	860.398	552.45	552.45
36.2349											11.4036	621.715	693.783	693.783
36.2424											26.6756	382.949	872.951	872.951
36.2499											42.8631	155.25	1044.75	1044.75
36.2574											72.8871	94.8222	1105.18	1105.18
36.2649											102.911	34.3942	1165.61	1165.61
36.2724											106.901	0	1179.7	1179.7
36.2799											76.4972	0	1132.57	1132.57
36.2874											46.0932	0	1085.44	1085.44
36.2949											27.5848	0	965.505	965.505
36.3024											12.0679	0	827.404	827.404
36.3099											0	0	709.653	709.653
36.3174											0	0	663.102	663.102
36.3249											0	0	616.551	616.551
36.3324											0	0	610.25	610.25
36.3399											0	0	626.155	626.155
36.3474											0	0	644.14	644.14
36.3549											0	0	691.271	691.271
36.3624											0	0	738.401	738.401
36.3699											0	0	768.583	768.583
36.3774											0	0	784.429	784.429
36.3849											0	0	800	800
36.3924											0	0	800	800
36.3999											0	0	800	800
36.4074											0	0	784.367	784.367
36.4149											0	0	752.683	752.683
36.4224											0	0	720.999	720.999
36.4299											0	0	658.618	658.618
36.4374											0	0	595.237	595.237
36.4449											0	0	581.108	581.108
36.4524											0	0	628.644	628.644
36.4599											0	0	676.18	676.18
36.4674											0	0	665.428	665.428
36.4749											0	0	649.583	649.583
36.4824											0	12.5383	633.731	633.731
36.4899											0	44.2224	617.889	617.889
36.4974											0	75.9065	602.047	602.047
36.5049											0	163.479	614.833	614.833
36.5124											0	259.342	631.867	631.867
36.5199											0	321.711	671.435	671.435
36.5274											0	320.878	753.525	753.525
36.5349											0	320.045	835.616	835.616
36.5424											0	225.353	950.422	950.422
36.5499											0	125.366	1067.07	1067.07
36.5574											0	61.7928	1156.41	1156.41
36.5649											0	28.4637	1223.07	1223.07
36.5724											0	0	1294.6	1294.6
36.5799											0	0	1394.66	1394.66
36.5874											0	0	1494.67	1494.67
36.5949											0	0	1520	1520
36.6024											0	0	1520	1520
36.6099											0	0	1485.21	1485.21
36.6174											0	0	1384.79	1384.79
36.6249											0	0	1284.36	1284.36
36.6324											0	0	1246.89	1246.89
36.6399											0	0	1212.97	1212.97
36.6474											0	0	1200	1200
36.6549											0	0	1200	1200
36.6624											0	0	1200	1200
36.6699											0	0	1200	1200
36.6774											0	0	1200	1200
36.6849											0	0	1183.52	1183.52
36.6924											0	0	1166.34	1166.34
36.6999											0	0	1127.5	1127.5
36.7074											0	0	1075.96	1075.96
36.7149											0	0	1029.62	1029.62
36.7224											0	0	995.274	995.274
36.7299											0	0	960.926	960.926
36.7374											0	0	909.867	909.867
36.7449											0	0	858.345	858.345
36.7524											0	0	873.178	873.178
36.7599											0	0	924.7	924.7
36.7674											0	10.8344	1025.01	1025.01
36.7749											0	45.19	1231.14	1231.14
36.7824											0	79.5457	1437.27	1437.27
36.7899											0	232.522	1507.79	1507.79
36.7974											0	387.089	1576.48	1576.48
36.8049											0	564.245	1577.41	1577.41
36.8124											0	753.16	1543.06	1543.06
36.8199											0	896.929	1486.14	1486.14
36.8274											0	948.452	1383.1	1383.1
36.8349											0	999.974	1280.05	1280.05
36.8424											0	931.339	1262.83	1262.83
36.8499											0	862.643	1245.66	1245.66
36.8574											0	701.704	1274.57	1274.57
36.8649											0	495.57	1326.11	1326.11
36.8724											0	330.311	1341.19	1341.19
36.8799											0	243.582	1286.23	1286.23
36.8874											0	157.309	1229	1229
36.8949											0	105.048	1002.24	1002.24
36.9024											0	52.7862	775.479	775.479
36.9099											0	26.6186	639.712	639.712
36.9174											0	8.90291	533.417	533.417
36.9249											0	0	488.813	488.813
36.9324											0	0	506.529	506.529
36.9399											0	0	566.686	566.686
36.9474											0	0	761.559	761.559
36.9549											0	0	956.531	956.531
36.9624											0	0	1395.01	1395.01
36.9699											0	0	1837.9	1837.9
36.9774											0	0	1613.54	1613.54
36.9849											0	0	1135.22	1135.22
36.9924											0	0	747.79	747.79
36.9999											0	0	464.339	464.339
37.0074											0	0	247.568	247.568
37.0149											0	0	283.858	283.858
37.0224											4.43193	0	320.665	320.665
37.0299											1093.58	0	483.969	483.969
37.0374											2182.73	0	647.273	647.273
37.0449											5016.01	0	752.589	752.589
37.0524											8284.36	0	843.313	843.313
37.0599											9606	0	880	880
37.0674											9606	0	880	880
37.0749											8327.59	0	794.832	794.832
37.0824											5059.24	0	577.093	577.093
37.0899											2197.73	0	416.932	416.932
37.0974											1108.84	0	507.636	507.636
37.1049											19.9391	0	598.339	598.339
37.1124											0	0	635.625	635.625
37.1199											0	0	671.915	671.915
37.1274											0	0	694.102	694.102
37.1349											0	0	712.247	712.247
37.1424											0	0	688.276	688.276
37.1499											0	0	632.934	632.934
37.1574											0	0	570.913	570.913
37.1649											0	0	497.461	497.461
37.1724											0	0	435.952	435.952
37.1799											0	0	417.356	417.356
37.1874											0	0	401.239	401.239
37.1949											0	0	419.83	419.83
37.2024											0	0	438.421	438.421
37.2099											0	0	474.032	474.032
37.2174											0	0	511.223	511.223
37.2249											0	0	477.38	477.38
37.2324											0	0	421.565	421.565
37.2399											22.8139	0	354.372	354.372
37.2474											60.0047	0	279.991	279.991
37.2549											131.574	0	257.191	257.191
37.2624											243.121	0	294.374	294.374
37.2699											320	0	389.35	389.35
37.2774											320	0	612.495	612.495
37.2849											302.106	0	826.284	826.284
37.2924											190.069	0	990.854	990.854
37.2999											78.6688	0	1153.52	1153.52
37.3074											40.367	0	1098.25	1098.25
37.3149											2.0651	0	1042.98	1042.98
37.3224											0	110.113	1076.7	1076.7
37.3299											0	226.561	1115.52	1115.52
37.3374											0	550.061	946.743	946.743
37.3449											0	900.596	750.871	750.871
37.3524											0	1060.85	585.531	585.531
37.3599											0	1179.9	426.804	426.804
37.3674											0	1133.22	333.221	333.221
37.3749											0	1052.87	252.874	252.874
37.3824											0	820.71	223.132	223.132
37.3899											0	559.581	203.045	203.045
37.3974											0	383.628	319.326	319.326
37.4049											0	222.892	459.969	459.969
37.4124											0	131.096	876.199	876.199
37.4199											0	50.7075	1338.43	1338.43
37.4274											0	22.59	1626.33	1626.33
37.4349											0	2.50319	1887.46	1887.46
37.4424											0	0	2007.92	2007.92
37.4499											0	0	2108.35	2108.35
37.4574											0	0	2315.82	2315.82
37.4649											0	0	2537.34	2537.34
37.4724											0	0	2722.02	2722.02
37.4799											0	0	2902.3	2902.3
37.4874											0	0	2738.85	2738.85
37.4949											0	0	2537.98	2537.98
37.5024											0	0	1824.85	1824.85
37.5099											0	0	1061.36	1061.36
37.5174											0	0	704.276	704.276
37.5249											0	0	382.886	382.886
37.5324											0	0	415.969	415.969
37.5399											0	0	476.23	476.23
37.5474											0	0	502.131	502.131
37.5549											0	0	525.739	525.739
37.5624											0	0	645.151	645.151
37.5699											0	0	770.267	770.267
37.5774											0	0	898.834	898.834
37.5849											0	0	1013.7	1013.7
37.5924											0	0	1077.98	1077.98
37.5999											0	0	1112.58	1112.58
37.6074											0	0	1091.14	1091.14
37.6149											0	0	1080	1080
37.6224											0	0	1080	1080
37.6299											0	0	1040.57	1040.57
37.6374											0	0	976.283	976.283
37.6449											0	0	1024	1024
37.6524											0	0	1109.71	1109.71
37.6599											0	0	1157.71	1157.71
37.6674											0	0	1198.58	1198.58
37.6749											0	0	1091.44	1091.44
37.6824											0	0	949.777	949.777
37.6899											0	0	606.932	606.932
37.6974											0	0	318.038	318.038
37.7049											0	0	167.967	167.967
37.7124											0	0	150.888	150.888
37.7199											0	0	322.311	322.311
37.7274											0	0	622.555	622.555
37.7349											0	0	1029.57	1029.57
37.7424											0	0	1145.44	1145.44
37.7499											0	0	1124.01	1124.01
37.7574											0	0	754.245	754.245
37.7649											0	0	304.262	304.262
37.7724											0	0	219.183	219.183
37.7799											0	0	183.804	183.804
37.7874											0	0	483.793	483.793
37.7949											0	0	765.668	765.668
37.8024											0	0	979.945	979.945
37.8099											0	0	1127.42	1127.42
37.8174											0	0	1148.85	1148.85
37.8249											0	0	1098.33	1098.33
37.8324											0	0	969.766	969.766
37.8399											0	0	788.665	788.665
37.8474											0	0	574.387	574.387
37.8549											0	31.9782	488.022	488.022
37.8624											0	74.8338	445.166	445.166
37.8699											0	213.326	496.534	496.534
37.8774											0	364.101	560	560
37.8849											0	450.682	560	560
37.8924											0	502.362	546.771	546.771
37.8999											0	414.126	480.595	480.595
37.9074											0	299.882	431.473	431.473
37.9149											0	144.367	409.414	409.414
37.9224											0	51.2483	400	400
37.9299											0	4.58125	400	400
37.9374											0	53.4329	601.858	601.858
37.9449											0	106.184	816.139	816.139
37.9524											0	137.296	998.62	998.62
37.9599											0	129.315	1082.15	1082.15
37.9674											0	90.5574	1087.77	1087.77
37.9749											0	62.0086	1035.22	1035.22
37.9824											0	34.0979	984.922	984.922
37.9899											0	6.6014	943.052	943.052
37.9974											0	0	912.105	912.105
38.0049											0	0	891.196	891.196
38.0124											0	0	904.949	904.949
38.0199											0	0	841.006	841.006
38.0274											0	0	716.022	716.022
38.0349											0	0	618.03	618.03
38.0424											0	0	505.885	505.885
38.0499											0	0	366.528	366.528
38.0574											0	0	322.556	322.556
38.0649											0	0	306.608	306.608
38.0724											0	0	279.112	279.112
38.0799											0	0	313.546	313.546
38.0874											0	0	396.66	396.66
38.0949											0	0	506.8	506.8
38.1024											0	0	647.99	647.99
38.1099											0	0	842.34	842.34
38.1174											0	0	1026.24	1026.24
38.1249											0	0	1186.88	1186.88
38.1324											0	0	1242.5	1242.5
38.1399											0	0	1212.44	1212.44
38.1474											0	0	1114.92	1114.92
38.1549											0	0	830.889	830.889
38.1624											0	0	559.277	559.277
38.1699											0	0	323.562	323.562
38.1774											0	0	150.652	150.652
38.1849											0	0	19.8035	19.8035
38.1924											0	0	6.05087	6.05087
38.1999											0	0	31.1472	31.1472
38.2074											0	0	86.7651	86.7651
38.2149											0	53.383	195.766	195.766
38.2224											0	129.002	376.893	376.893
38.2299											0	240.238	682.479	682.479
38.2374											42.2502	393.276	1061.72	1061.72
38.2449											106.766	550.766	1482.14	1482.14
38.2524											218.002	662.002	1996.45	1996.45
38.2599											375.741	835.476	2510.41	2510.41
38.2674											570.19	1058.06	3024.36	3024.36
38.2749											804.8	1386.8	3672	3672
38.2824											1125.91	1805.24	4520.29	4520.29
38.2899											1597.73	2375.17	5715.14	5715.14
38.2974											2270.42	3018.71	7289.9	7289.9
38.3049											3050.99	3714.34	9082.3	9082.3
38.3124											4065.24	4561.73	11388.3	11388.3
38.3199											5196.13	5564.57	13952	13952
38.3274											6418.87	6689.79	16718.8	16718.8
38.3349											7708.41	7868.64	19925.6	19925.6
38.3424											8956.25	9020.97	23403.2	23403.2
38.3499											10124.8	10122.1	27330.2	27330.2
38.3574											10857.6	11163.9	31032.7	31032.7
38.3649											11392	12150.1	34537.9	34537.9
38.3724											11611.2	12946.2	37392.5	37392.5
38.3799											11729.7	13684.3	39019.1	39019.1
38.3874											11793.4	14335.9	39735.6	39735.6
38.3949											11980.3	14290	38544.1	38544.1
38.4024											11986.7	14089.2	36690.2	36690.2
38.4099											11826.3	13745.3	34224.5	34224.5
38.4174											11280.5	12695.4	30875.4	30875.4
38.4249											10481	11552.8	27580.2	27580.2
38.4324											9417.6	10330.8	24370.1	24370.1
38.4399											8316.61	8669.55	21167.2	21167.2
38.4474											7163.6	7134.21	18273	18273
38.4549											5957	5734	15695	15695
38.4624											4959.94	4528.69	13521.4	13521.4
38.4699											4083.31	3624.62	11536.1	11536.1
38.4774											3328.09	3016.69	9739.7	9739.7
38.4849											2881.46	2614.92	8355.59	8355.59
38.4924											2465.8	2282.76	7172.34	7172.34
38.4999											2079.56	2010.98	6184.87	6184.87
38.5074											1722.65	1594.48	5574.84	5574.84
38.5149											1405.01	1177.98	5162.93	5162.93
38.5224											1130.64	769.738	4934	4934
38.5299											1071.04	561.486	4934	4934
38.5374											1019.86	499.557	4950.46	4950.46
38.5449											975.604	569.483	4972.63	4972.63
38.5524											930.739	821.929	4853.44	4853.44
38.5599											885.875	1066.5	4651	4651
38.5674											849.979	1295.92	4397.03	4397.03
38.5749											939.708	1399.71	4337.43	4337.43
38.5824											1046.33	1384.5	4329.27	4329.27
38.5899											1156	1269.96	4355.77	4355.77
38.5974											1156	1031.58	4340.37	4340.37
38.6049											1059.79	758.636	4107.01	4107.01
38.6124											894.358	479.277	3707.51	3707.51
38.6199											715.57	374.816	3186.54	3186.54
38.6274											554.852	404.479	2728.23	2728.23
38.6349											412.532	547.376	2335.43	2335.43
38.6424											323.428	889.725	2141.81	2141.81
38.6499											224.921	1195.34	2039.48	2039.48
38.6574											127.695	1456.3	2003.7	2003.7
38.6649											83.5	1558.75	2034.5	2034.5
38.6724											57.7684	1510.14	2111.88	2111.88
38.6799											49.0721	1349.46	2210.96	2210.96
38.6874											79.628	1045.29	2270.68	2270.68
38.6949											99.5883	739.753	2278.41	2278.41
38.7024											118.9	472.026	2235.75	2235.75
38.7099											150.15	317.858	2112.14	2112.14
38.7174											156	339.237	1988.53	1988.53
38.7249											150.045	446.872	1864.91	1864.91
38.7324											134.064	631.691	1741.24	1741.24
38.7399											90.2201	730.856	1690.22	1690.22
38.7474											51.5814	747.505	1667	1667
38.7549											21.1843	679.101	1670.3	1670.3
38.7624											5.91172	493.747	1732.08	1732.08
38.7699											0	318.143	1793.46	1793.46
38.7774											0	172.596	1849.4	1849.4
38.7849											0	141.345	1880.65	1880.65
38.7924											0	201.207	1866.09	1866.09
38.7999											0	321.121	1798.83	1798.83
38.8074											0	505.846	1644.66	1644.66
38.8149											0	585.721	1411.71	1411.71
38.8224											0	596.473	1133.05	1133.05
38.8299											0	534.635	808.578	808.578
38.8374											0	382.962	559.398	559.398
38.8449											0	278.053	435.856	435.856
38.8524											0	223.422	442.103	442.103
38.8599											0	238.7	658.079	658.079
38.8674											0	253.525	976.556	976.556
38.8749											0	254.936	1304.78	1304.78
38.8824											0	207.713	1467.98	1467.98
38.8899											0	135.455	1480.72	1480.72
38.8974											0	68.5262	1397.68	1397.68
38.9049											0	21.4359	1244	1244
38.9124											0	5.36306	1244	1244
38.9199											0	0	1319.97	1319.97
38.9274											0	0	1419.35	1419.35
38.9349											0	0	1484.37	1484.37
38.9424											0	0	1428.61	1428.61
38.9499											0	0	1309.2	1309.2
38.9574											0	0	1162.53	1162.53
38.9649											0	0	1081.44	1081.44
38.9724											0	0	1067	1067
38.9799											0	0	1140.48	1140.48
38.9874											0	0	1297.09	1297.09
38.9949											0	0	1393.53	1393.53
39.0024											0	0	1368.75	1368.75
39.0099											0	0	1253.87	1253.87
39.0174											0	0	1060.24	1060.24
39.0249											0	0	874.744	874.744
39.0324											0	0	858.44	858.44
39.0399											0	0	922.738	922.738
39.0474											0	2.82335	1012.83	1012.83
39.0549											0	36.2613	1164.82	1164.82
39.0624											0	96.0027	1264.86	1264.86
39.0699											0	186.729	1341.65	1341.65
39.0774											0	295.995	1393	1393
39.0849											0	346.932	1342.07	1342.07
39.0924											0	410.97	1166.84	1166.84
39.0999											0	427.07	938.489	938.489
39.1074											0	400	684.601	684.601
39.1149											0	400	431.537	431.537
39.1224											0	281.54	326.129	326.129
39.1299											0	174.76	307.726	307.726
39.1374											0	90.3968	374.392	374.392
39.1449											0	6.00928	543.927	543.927
39.1524											0	62.8195	602.585	602.585
39.1599											0	192.445	580.529	580.529
39.1674											0	391.503	482.799	482.799
39.1749											0	662.046	314.089	314.089
39.1824											0	799.1	311	311
39.1899											0	797.413	401.642	401.642
39.1974											0	656.883	560.872	560.872
39.2049											0	387.583	758.51	758.51
39.2124											0	179.259	829.007	829.007
39.2199											0	51.1294	844.387	844.387
39.2274											0	0	826.184	826.184
39.2349											0	0	800	800
39.2424											0	0	800	800
39.2499											0	0	782.806	782.806
39.2574											0	0	752.182	752.182
39.2649											0	0	733	733
39.2724											0	0	761.124	761.124
39.2799											0	0	902.175	902.175
39.2874											0	0	1109.26	1109.26
39.2949											0	0	1320.38	1320.38
39.3024											0	0	1429.59	1429.59
39.3099											0	0	1378.7	1378.7
39.3174											0	0	1237.71	1237.71
39.3249											0	0	972.026	972.026
39.3324											0	21.8405	756.309	756.309
39.3399											0	70.2514	592.651	592.651
39.3474											0	141.933	473.981	473.981
39.3549											0	210.081	552.43	552.43
39.3624											0	221	635.846	635.846
39.3699											0	175.093	747.858	747.858
39.3774											0	101.96	790.96	790.96
39.3849											0	36.2593	729.13	729.13
39.3924											0	0	711.591	711.591
39.3999											0	0	840.617	840.617
39.4074											0	0	1071.63	1071.63
39.4149											0	0	1285.68	1285.68
39.4224											0	0	1344.41	1344.41
39.4299											0	0	1187.92	1187.92
39.4374											0	0	986.109	986.109
39.4449											0	0	766.04	766.04
39.4524											0	0	655.735	655.735
39.4599											0	0	562.385	562.385
39.4674											0	0	464.475	464.475
39.4749											0	0	388.606	388.606
39.4824											0	0	296.752	296.752
39.4899											0	0	339.736	339.736
39.4974											0	0	368.856	368.856
39.5049											0	0	441.801	441.801
39.5124											0	0	522.486	522.486
39.5199											0	0	494.878	494.878
39.5274											0	0	568.49	568.49
39.5349											0	0	578	578
39.5424											0	0	650.825	650.825
39.5499											0	0	727.868	727.868
39.5574											0	0	764.885	764.885
39.5649											0	0	800	800
39.5724											0	0	800	800
39.5799											0	0	800	800
39.5874											0	0	822.482	822.482
39.5949											0	0	874.104	874.104
39.6024											0	0	955.155	955.155
39.6099											0	0	1065.99	1065.99
39.6174											0	0	1139.94	1139.94
39.6249											0	0	1184.46	1184.46
39.6324											0	0	1200	1200
39.6399											0	0	1213.25	1213.25
39.6474											0	0	1249.77	1249.77
39.6549											0	0	1286.99	1286.99
39.6624											0	0	1428.34	1428.34
39.6699											0	0	1521.33	1521.33
39.6774											0	0	1536.31	1536.31
39.6849											0	0	1393.51	1393.51
39.6924											0	0	1018.03	1018.03
39.6999											0	0	576.358	576.358
39.7074											0	0	234.515	234.515
39.7149											0	0	56.7362	56.7362
39.7224											0	0	0	0
39.7299											0	0	40.5124	40.5124
39.7374											0	0	198.682	198.682
39.7449											0	0	511.455	511.455
39.7524											0	0	965.265	965.265
39.7599											0	0	1276.22	1276.22
39.7674											0	0	1367.61	1367.61
39.7749											0	0	1260	1260
39.7824											0	0	1047.62	1047.62
39.7899											0	0	1213.11	1213.11
39.7974											0	0	1707.49	1707.49
39.8049											0	0	2244.37	2244.37
39.8124											0	0	2556	2556
39.8199											0	0	2456.64	2456.64
39.8274											0	0	1922.94	1922.94
39.8349											0	0	1318.31	1318.31
39.8424											0	0	867.155	867.155
39.8499											0	0	596.446	596.446
39.8574											0	0	482.611	482.611
39.8649											0	0	474.775	474.775
39.8724											0	0	529.363	529.363
39.8799											0	0	636.445	636.445
39.8874											0	0	680.18	680.18
39.8949											0	0	651.071	651.071
39.9024											0	0	566.302	566.302
39.9099											0	0	468.777	468.777
39.9174											0	0	486.973	486.973
39.9249											0	0	619.823	619.823
39.9324											0	0	779.411	779.411
39.9399											0	0	884.13	884.13
39.9474											0	0	886.951	886.951
39.9549											0	0	791.165	791.165
39.9624											0	0	625.747	625.747
39.9699											0	0	537.846	537.846
39.9774											0	0	522.56	522.56
39.9849											0	0	603.539	603.539
39.9924											0	0	773.153	773.153
39.9999											0	0	957.745	957.745
40.0074											0	0	1159.56	1159.56
40.0149											0	0	1303.17	1303.17
40.0224											0	0	1410.24	1410.24
40.0299											0	0	1487.85	1487.85
40.0374											0	0	1520.27	1520.27
40.0449											0	0	1446.62	1446.62
40.0524											0	0	1249.37	1249.37
40.0599											0	0	963.75	963.75
40.0674											0	0	731.55	731.55
40.0749											0	0	609.709	609.709
40.0824											4.68321	0	582.683	582.683
40.0899											41.0753	0	619.075	619.075
40.0974											78.228	0	588.533	588.533
40.1049											114.87	0	525.671	525.671
40.1124											114.73	0	461.18	461.18
40.1199											78.0955	0	416.669	416.669
40.1274											40.9457	0	400	400
40.1349											4.55364	0	400	400
40.1424											0	0	384.065	384.065
40.1499											0	0	378	378
40.1574											0	25.3681	428.358	428.358
40.1649											0	94.361	574.979	574.979
40.1724											0	205.843	835.131	835.131
40.1799											0	353.128	1166.11	1166.11
[truncated: 367 more rows]

## Sheet: rplF
	K.APVVVPAGVDVK.I [5, 16]					K.HADNTLTFGPR.D [43, 53]			K.LQLVGVGYR.A [85, 93]			K.QVIGQVAADLR.A [137, 147]
	575.8452++					614.8071++			502.7980++			585.3355++
min	y8 - 784.4563+	y7 - 685.3879+	b2 - 169.0972+	b3 - 268.1656+	b4 - 367.2340+	y10 - 1091.5480+	y9 - 1020.5109+	b2 - 209.1033+	y7 - 763.4461+	y5 - 551.2936+	b2 - 242.1499+	y9 - 942.5367+	y8 - 829.4526+	y5 - 545.3042+	y2 - 288.2030+
0.0036	0	0	0	0	0	0	0	0	0	0	0	0	0	0	0
0.0346667	0	0	0	0	0	0	0	0	0	0	0	0	0	0	0
0.0657333	0	0	0	0	0	0	0	0	0	0	0	0	0	0	0
0.0968	0	0	0	0	0	0	0	0	0	0	0	0	0	0	0
0.127867	0	0	0	0	0	0	0	0	0	0	0	0	0	0	0
0.158933	0	0	0	0	0	0	0	0	0	0	0	0	0	0	0
0.19	0	0	0	0	0	0	0	0	0	0	0	0	0	0	0
0.221067	0	0	0	0	0	0	0	0	0	0	0	0	0	0	0
0.252133	0	0	0	0	0	0	0	0	0	0	0	0	0	0	0
0.2832	0	0	0	0	0	0	0	0	0	0	0	0	0	0	0
0.314267	0	0	0	0	0	0	0	0	0	0	0	0	0	0	0
0.345333	0	0	0	0	0	0	0	0	0	0	0	0	0	0	0
0.3764	0	0	0	0	0	0	0	0	0	0	0	0	0	0	0
0.407467	0	0	0	0	0	0	0	0	0	0	0	0	0	0	0
0.438533	0	0	0	0	0	0	0	0	0	0	0	0	0	0	0
0.4696	0	0	0	0	0	0	0	0	0	0	0	0	0	0	0
0.500667	0	0	0	0	0	0	0	0	0	0	0	0	0	0	0
0.531733	0	0	0	0	0	0	0	0	0	0	0	0	0	0	0
0.5628	0	0	0	0	0	0	0	0	0	0	0	0	0	0	0
0.593867	0	0	0	0	0	0	0	0	0	0	0	0	0	0	0
0.624933	0	0	0	0	0	0	0	0	0	0	0	0	0	0	0
0.656	0	0	0	0	0	0	0	0	0	0	0	0	0	0	0
0.687067	0	0	0	0	0	0	0	0	0	0	0	0	0	0	0
0.718133	0	0	0	0	0	0	0	0	0	0	0	0	0	0	0
0.7492	0	0	0	0	0	0	0	0	0	0	0	0	0	0	0
0.780267	0	0	0	0	0	0	0	0	0	0	0	0	0	0	0
0.811333	0	0	0	0	0	0	0	0	0	0	0	0	0	0	0
0.8424	0	0	0	0	0	0	0	0	0	0	0	0	0	0	0
0.873467	0	0	0	0	0	0	0	0	0	0	0	0	0	0	0
0.904533	0	0	0	0	0	0	0	0	0	0	0	0	0	0	0
0.9356	0	0	0	0	0	0	0	0	0	0	0	0	0	0	0
0.966667	0	0	0	0	0	0	0	0	0	0	0	0	0	0	0
0.997733	0	0	0	0	0	0	0	0	0	0	0	0	0	0	0
1.0288	0	0	0	0	0	0	0	0	0	0	0	0	0	0	0
1.05987	0	0	0	0	0	0	0	0	0	0	0	0	0	0	0
1.09093	0	0	0	0	0	0	0	0	0	0	0	0	0	0	0
1.122	0	0	0	0	0	0	0	400	0	0	0	0	0	0	0
1.15307	0	0	0	0	0	0	0	400	0	0	0	0	0	0	0
1.18413	0	0	0	0	0	0	0	0	0	0	0	0	0	0	0
1.2152	0	0	0	0	0	0	0	0	0	0	0	0	0	0	0
1.24627	0	0	0	0	0	0	0	0	0	0	0	0	0	0	0
1.27733	0	0	0	0	0	0	0	0	0	0	0	0	0	0	0
1.3084	0	0	0	0	0	0	0	0	0	0	0	0	0	0	0
1.33947	0	0	0	0	0	0	0	0	0	0	0	0	0	0	0
1.37053	0	0	0	0	0	0	0	800	0	0	0	0	0	0	0
1.4016	0	0	0	0	0	0	0	0	0	0	0	0	0	0	0
1.43267	0	0	0	0	0	0	0	0	0	0	0	0	0	0	0
1.46373	0	0	0	0	0	0	0	0	0	0	0	0	0	0	0
1.4948	0	0	0	0	0	0	0	0	0	0	0	0	0	0	0
1.52587	0	0	0	0	0	0	0	0	0	0	0	0	0	0	0
1.55693	0	0	0	0	0	0	0	0	0	0	0	0	0	0	0
1.588	0	0	0	0	0	0	0	0	0	0	0	0	0	0	0
1.61907	0	0	0	0	0	0	0	0	0	0	0	0	0	0	0
1.65013	0	0	0	0	0	0	0	0	0	0	0	0	0	0	0
1.6812	0	0	0	0	0	0	0	0	0	0	0	0	0	0	0
1.71227	0	0	0	0	0	0	0	0	0	0	0	0	0	0	0
1.74333	0	0	0	0	0	0	0	0	0	0	0	0	0	0	0
1.7744	0	0	0	0	0	0	0	0	0	0	0	0	0	0	0
1.80547	0	0	0	0	0	0	0	0	0	0	0	0	0	0	0
1.83653	0	0	0	0	0	0	0	0	0	0	0	0	0	0	0
1.8676	0	0	0	0	0	0	0	0	0	0	0	0	0	0	0
1.89867	0	0	0	0	0	0	0	0	0	0	0	0	0	0	0
1.92973	0	0	0	0	0	0	0	0	0	0	0	0	0	0	0
1.9608	0	0	0	0	0	0	0	0	0	0	0	0	0	0	0
1.99187	0	0	0	0	0	0	0	0	0	0	0	0	0	0	0
2.02293	0	0	0	0	0	0	0	0	0	0	0	0	0	0	0
2.054	0	0	0	0	0	0	0	0	0	0	0	0	0	0	0
2.08507	0	0	0	0	0	0	0	0	0	0	0	0	0	0	0
2.11613	0	0	0	0	0	0	0	0	0	0	0	0	0	0	0
2.1472	0	0	0	0	0	0	0	0	0	0	0	0	0	0	0
2.17827	0	0	0	0	0	0	0	0	0	0	0	0	0	0	0
2.20933	0	0	0	0	0	0	0	0	0	0	0	0	0	0	0
2.2404	0	0	0	0	0	0	0	0	0	0	0	0	0	0	0
2.27147	0	0	0	0	0	0	0	0	0	0	0	0	0	0	0
2.30253	0	0	0	0	0	0	0	0	0	0	0	0	0	0	0
2.3336	0	0	0	0	0	0	0	0	0	0	0	0	0	0	0
2.36467	0	0	0	0	0	0	0	0	0	0	0	0	0	0	0
2.39573	0	0	0	0	0	0	0	0	0	0	0	0	0	0	0
2.4268	0	0	0	0	0	0	0	0	0	0	0	0	0	0	0
2.45787	0	0	0	0	0	0	0	0	0	0	0	0	0	0	0
2.48893	0	0	0	0	0	0	0	0	0	0	0	0	0	0	0
2.52	0	0	0	0	0	0	0	0	0	0	0	0	0	0	0
2.55107	0	0	0	0	0	0	0	0	0	0	0	0	0	0	0
2.58213	0	0	0	0	0	0	0	0	0	0	0	0	0	0	0
2.6132	0	0	0	0	0	0	0	0	0	0	0	0	0	0	0
2.64427	0	0	0	0	0	0	0	0	0	0	0	0	0	0	0
2.67533	0	0	0	0	0	0	0	0	0	0	0	0	0	0	0
2.7064	0	0	0	0	0	0	0	0	0	0	0	0	0	0	0
2.73747	0	0	0	0	0	0	0	0	0	0	0	0	0	0	0
2.76853	0	0	0	0	0	0	0	0	0	0	0	0	0	0	0
2.7996	0	0	0	0	0	0	0	0	0	0	0	0	0	0	0
2.83067	0	0	0	0	0	0	0	0	0	0	0	0	0	0	0
2.86173	0	0	0	0	0	0	0	0	0	0	0	0	0	0	0
2.8928	0	0	0	0	800	0	0	0	0	0	0	0	0	0	0
2.92387	0	0	0	0	0	0	0	0	0	0	0	0	0	0	0
2.95493	0	0	0	0	0	0	0	0	0	0	0	0	0	0	0
2.986	0	0	0	0	0	0	0	0	0	0	0	0	0	0	0
3.01707	0	0	0	0	0	0	0	0	0	0	0	0	0	0	0
3.04813	0	0	0	0	0	0	0	0	0	0	0	0	0	0	0
3.0792	0	0	0	0	0	0	0	0	0	0	0	0	0	0	0
3.11027	0	0	0	0	0	0	0	0	0	0	0	0	0	0	0
3.14133	0	0	0	0	0	0	0	0	0	0	0	0	0	0	0
3.1724	0	0	0	0	0	0	0	0	0	0	0	0	0	0	0
3.20347	0	0	0	0	0	0	0	0	0	0	0	0	0	0	0
3.23453	0	0	0	0	0	0	0	0	0	0	0	0	0	0	0
3.2656	0	0	0	0	0	0	0	0	0	0	0	0	0	0	0
3.29667	0	0	0	0	0	0	0	0	0	0	0	0	0	0	0
3.32773	0	0	0	0	0	0	0	0	0	0	0	0	0	0	0
3.3588	0	0	0	0	0	0	0	0	0	0	0	0	0	0	0
3.38987	0	0	0	0	0	0	0	0	0	0	0	0	0	0	0
3.42093	0	0	0	0	0	0	0	0	0	0	0	0	0	0	0
3.452	0	0	0	0	0	0	0	0	0	0	0	0	0	0	0
3.48307	0	0	0	0	0	0	0	0	0	0	0	0	0	0	0
3.51413	0	0	0	0	0	0	0	0	0	0	0	0	0	0	0
3.5452	0	0	0	0	0	0	0	0	0	0	0	0	0	0	0
3.57627	0	0	0	0	0	0	0	0	0	0	0	0	0	0	0
3.60733	0	0	0	0	0	0	0	0	0	0	0	0	0	0	0
3.6384	0	0	0	0	0	0	0	0	0	0	0	0	0	0	0
3.66947	0	0	0	0	0	0	0	0	0	0	0	0	0	0	0
3.70053	0	0	0	0	0	0	0	0	0	0	0	0	0	0	0
3.7316	0	0	0	0	0	0	0	0	0	0	0	0	0	0	0
3.76267	0	0	0	0	0	0	0	0	0	0	0	0	0	0	0
3.79373	0	0	0	0	0	0	0	0	0	0	0	0	0	0	0
3.8248	0	0	0	0	0	0	0	0	0	0	0	0	0	0	0
3.85587	0	0	0	0	0	0	0	200	0	0	0	0	0	0	0
3.88693	0	0	0	0	0	0	0	0	0	0	0	0	0	0	0
3.918	0	0	0	0	0	0	0	0	0	0	0	0	0	0	0
3.94907	0	0	0	0	0	0	0	0	0	0	0	0	0	0	0
3.98013	0	0	0	0	0	0	0	0	0	0	0	0	0	0	0
4.0112	0	0	0	0	0	0	0	0	0	0	0	0	0	0	0
4.04227	0	0	0	0	0	0	0	0	0	0	0	0	0	0	0
4.07333	0	0	0	0	0	0	0	0	0	0	0	0	0	0	0
4.1044	0	0	0	0	0	0	0	0	0	0	0	0	0	0	0
4.13547	0	0	0	0	0	0	0	0	0	0	0	0	0	0	0
4.16653	0	0	0	0	0	0	0	0	0	0	0	0	0	0	0
4.1976	0	0	0	0	0	0	0	0	0	0	0	0	0	0	0
4.22867	0	0	0	0	0	0	0	0	0	0	0	0	0	0	0
4.25973	0	0	0	0	0	0	0	0	0	0	0	0	0	0	0
4.2908	0	0	0	0	0	0	0	0	0	0	0	0	0	0	0
4.32187	0	0	0	0	0	0	0	0	0	0	0	0	0	0	0
4.35293	0	0	0	0	0	0	0	0	0	0	0	0	0	0	0
4.384	0	0	0	0	0	0	0	0	0	0	0	0	0	0	0
4.41507	0	0	0	0	0	0	0	0	0	0	0	0	0	0	0
4.44613	0	0	0	0	0	0	0	0	0	0	0	0	0	0	0
4.4772	0	0	0	0	0	0	0	0	0	0	0	0	0	0	0
4.50827	0	0	0	0	0	0	0	0	0	0	0	0	0	0	0
4.53933	0	0	0	0	0	0	0	0	0	0	0	0	0	0	0
4.5704	0	0	0	0	0	0	0	0	0	0	0	0	0	0	0
4.60147	0	0	0	0	0	0	0	0	0	0	0	0	0	0	0
4.63253	0	0	0	0	0	0	0	0	0	0	0	0	0	0	0
4.6636	0	0	0	0	0	0	0	0	0	0	0	0	0	0	0
4.69467	0	0	0	0	0	0	0	0	0	0	0	0	0	0	0
4.72573	0	0	0	0	0	0	0	0	0	0	0	0	0	0	0
4.7568	0	0	0	0	0	0	0	0	0	0	0	0	0	0	0
4.78787	0	0	0	0	0	0	0	0	0	0	0	0	0	0	0
4.81893	0	0	0	0	0	0	0	0	0	0	0	0	0	0	0
4.85	0	0	0	0	0	0	0	0	0	0	0	0	0	0	0
4.88107	0	0	0	800	0	0	0	0	0	0	0	0	0	0	0
4.91213	0	0	0	0	0	0	0	0	0	0	0	0	0	0	0
4.9432	0	0	0	0	0	0	0	0	0	0	0	0	0	0	0
4.97427	0	0	0	0	0	0	0	0	0	0	0	0	0	0	0
5.00533	0	0	0	0	0	0	0	0	0	0	0	0	0	0	0
5.0364	0	0	0	0	0	0	0	0	0	0	0	0	0	0	0
5.06747	0	0	0	0	0	0	0	0	0	0	0	0	0	0	0
5.09853	0	0	0	0	0	0	0	0	0	0	0	0	0	0	0
5.1296	0	0	0	0	0	0	0	0	0	0	0	0	0	0	0
5.16067	0	0	0	0	0	0	0	0	0	0	0	0	0	0	0
5.19173	0	0	0	0	0	0	0	0	0	0	0	0	0	0	0
5.2228	0	0	0	0	0	0	0	0	0	0	0	0	0	0	0
5.25387	0	0	0	0	0	0	0	0	0	0	0	0	0	0	0
5.28493	0	0	0	0	0	0	0	0	0	0	0	0	0	0	0
5.316	0	0	0	0	0	0	0	0	0	0	0	0	0	0	0
5.34707	0	0	0	0	0	0	0	0	0	0	0	0	0	0	0
5.37813	0	0	0	0	0	0	0	0	0	0	0	0	0	0	0
5.4092	0	0	0	0	0	0	0	0	0	0	0	0	0	0	0
5.44027	0	0	0	0	0	0	0	0	0	0	0	0	0	0	0
5.47133	0	0	0	0	0	0	0	0	0	0	0	0	0	0	0
5.5024	0	0	0	0	0	0	0	0	0	0	0	0	0	0	0
5.53347	0	0	0	0	0	0	0	0	0	0	0	0	0	0	0
5.56453	0	0	0	0	0	0	0	0	0	0	0	0	0	0	0
5.5956	0	0	0	0	0	0	0	1200	0	0	0	0	0	0	0
5.62667	0	0	0	0	0	0	0	1200	0	0	0	0	0	0	0
5.65773	0	0	0	0	0	0	0	0	0	0	0	0	0	0	0
5.6888	0	0	0	0	0	0	0	0	0	0	0	0	0	0	0
5.71987	0	0	0	0	0	0	0	0	0	0	0	0	0	0	0
5.75093	0	0	0	0	0	0	0	0	0	0	0	0	0	0	0
5.782	0	0	0	0	0	0	0	0	0	0	0	0	0	0	0
5.81307	0	0	0	0	0	0	0	0	0	0	0	0	0	0	0
5.84413	0	0	0	0	0	0	0	0	0	0	0	0	0	0	0
5.8752	0	0	0	0	0	0	0	0	0	0	0	0	0	0	0
5.90627	0	0	0	0	0	0	0	0	0	0	0	0	0	0	0
5.93733	0	0	0	0	0	0	0	0	0	0	0	0	0	0	0
5.9684	0	0	0	0	0	0	0	0	0	0	0	0	0	0	0
5.99947	0	0	0	0	0	0	0	0	0	0	0	0	0	0	0
6.03053	0	0	0	0	0	0	0	0	0	0	0	0	0	0	0
6.0616	0	0	0	0	0	0	0	0	0	0	0	0	0	0	0
6.09267	0	0	0	0	0	0	0	0	0	0	0	0	0	0	0
6.12373	0	0	0	0	0	0	0	0	0	0	0	0	0	0	0
6.1548	0	0	0	0	0	0	0	0	0	0	0	0	0	0	0
6.18587	0	0	0	0	0	0	0	0	0	0	0	0	0	0	0
6.21693	0	0	0	0	0	0	0	0	0	0	0	0	0	0	0
6.248	0	0	0	0	0	0	0	0	0	0	0	0	0	0	0
6.27907	0	0	0	0	0	0	0	0	0	0	0	0	0	0	0
6.31013	0	0	0	0	0	0	0	0	0	0	0	0	0	0	0
6.3412	0	0	0	0	0	0	0	0	0	0	0	0	0	0	0
6.37227	0	0	0	0	0	0	0	0	0	0	0	0	0	0	0
6.40333	0	0	0	0	0	0	0	0	0	0	0	0	0	0	0
6.4344	0	0	0	0	0	0	0	0	0	0	0	0	0	0	0
6.46547	0	0	0	0	0	0	0	0	0	0	0	0	0	0	0
6.49653	0	0	0	0	0	0	0	0	0	0	0	0	0	0	0
6.5276	0	0	0	0	0	0	0	0	0	0	0	0	0	0	0
6.55867	0	0	0	0	0	0	0	0	0	0	0	0	0	0	0
6.58973	0	0	0	0	0	0	0	0	0	0	0	0	0	0	0
6.6208	0	0	0	0	0	0	0	0	0	0	0	0	0	0	0
6.65187	0	0	0	0	0	0	0	0	0	0	0	0	0	0	0
6.68293	0	0	0	0	0	0	0	0	0	0	0	0	0	0	0
6.714	0	0	0	0	0	0	0	0	0	0	0	0	0	0	0
6.74507	0	0	0	0	0	0	0	0	0	0	0	0	0	0	0
6.77613	0	0	0	0	0	0	0	0	0	0	0	0	0	0	0
6.8072	0	0	0	0	0	0	0	0	0	0	0	0	0	0	0
6.83827	0	0	0	0	0	0	0	0	0	0	0	0	0	0	0
6.86933	0	0	0	0	0	0	0	0	0	0	0	0	0	0	0
6.9004	0	0	0	0	0	0	0	0	0	0	0	0	0	0	0
6.93147	0	0	0	0	0	0	0	0	0	0	0	0	0	0	0
6.96253	0	0	0	0	0	0	0	0	0	0	0	0	0	0	0
6.9936	0	0	0	0	0	0	0	0	0	0	0	0	0	0	0
7.02467	0	0	0	0	0	0	0	0	0	0	0	0	0	0	0
7.05573	0	0	0	0	0	0	0	0	0	0	0	0	0	0	0
7.0868	0	0	0	0	0	0	0	0	0	0	0	0	0	0	0
7.11787	0	0	0	0	0	0	0	0	0	0	0	0	0	0	0
7.14893	0	0	0	0	0	0	0	0	0	0	0	0	0	0	0
7.18	0	0	0	0	0	0	0	0	0	0	0	0	0	0	0
7.21107	0	0	0	0	0	0	0	0	0	0	0	0	0	0	0
7.24213	0	0	0	0	0	0	0	0	0	0	0	0	0	0	0
7.2732	0	0	0	0	0	0	0	400	0	0	0	0	0	0	0
7.30427	0	0	0	0	0	0	0	400	0	0	0	0	0	0	0
7.33533	0	0	0	0	0	0	0	0	0	0	0	0	0	0	0
7.3664	0	0	0	0	0	0	0	0	0	0	0	0	0	0	0
7.39747	0	0	0	0	0	0	0	0	0	0	0	0	0	0	0
7.42853	0	0	0	0	0	0	0	0	0	0	0	0	0	0	0
7.4596	0	0	0	0	0	0	0	0	0	0	0	0	0	0	0
7.49067	0	0	0	0	0	0	0	0	0	0	0	0	0	0	0
7.52173	0	0	0	0	0	0	0	0	0	0	0	0	0	0	0
7.5528	0	0	0	0	0	0	0	0	0	0	0	0	0	0	0
7.58387	0	0	0	0	0	0	0	0	0	0	0	0	0	0	0
7.61493	0	0	0	0	0	0	0	0	0	0	0	0	0	0	0
7.646	0	0	0	0	0	0	0	0	0	0	0	0	0	0	0
7.67707	0	0	0	0	0	0	0	0	0	0	0	0	0	0	0
7.70813	0	0	0	0	0	0	0	0	0	0	0	0	0	0	0
7.7392	0	0	0	0	0	0	0	400	0	0	0	0	0	0	0
7.77027	0	0	0	0	0	0	0	0	0	0	0	0	0	0	0
7.80133	0	0	0	0	0	0	0	0	0	0	0	0	0	0	0
7.8324	0	0	0	0	0	0	0	0	0	0	0	0	0	0	0
7.86347	0	0	0	0	0	0	0	0	0	0	0	0	0	0	0
7.89453	0	0	0	0	0	0	0	0	0	0	0	0	0	0	0
7.9256	0	0	0	0	0	0	0	0	0	0	0	0	0	0	0
7.95667	0	0	0	0	0	0	0	0	0	0	0	0	0	0	0
7.98773	0	0	0	0	0	0	0	0	0	0	0	0	0	0	0
8.0188	0	0	0	0	0	0	0	0	0	0	0	0	0	0	0
8.04987	0	0	0	0	0	0	0	0	0	0	0	0	0	0	0
8.08093	0	0	0	0	0	0	0	0	0	0	0	0	0	0	0
8.112	0	0	0	0	0	0	0	0	0	0	0	0	0	0	0
8.14307	0	0	0	0	0	0	0	0	0	0	0	0	0	0	0
8.17413	0	0	0	0	0	0	0	0	0	0	0	0	0	0	0
8.2052	0	0	0	0	0	0	0	0	0	0	0	0	0	0	0
8.23627	0	0	0	0	0	0	0	0	0	0	0	0	0	0	0
8.26733	0	0	0	0	0	0	0	0	0	0	0	0	0	0	0
8.2984	0	0	0	0	0	0	0	0	0	0	0	0	0	0	0
8.32947	0	0	0	0	0	0	0	0	0	0	0	0	0	0	0
8.36053	0	0	0	0	0	0	0	0	0	0	0	0	0	0	0
8.3916	0	0	0	0	0	0	0	0	0	0	0	0	0	0	0
8.42267	0	0	0	0	0	0	0	0	0	0	0	0	0	0	0
8.45373	0	0	0	0	0	0	0	0	0	0	0	0	0	0	0
8.4848	0	0	0	0	0	0	0	0	0	0	0	0	0	0	0
8.51587	0	0	0	0	0	0	0	0	0	0	0	0	0	0	0
8.54693	0	0	0	0	0	0	0	0	0	0	0	0	0	0	0
8.578	0	0	0	0	0	0	0	0	0	0	0	0	0	0	0
8.60907	0	0	0	0	0	0	0	0	0	0	0	0	0	0	0
8.64013	0	0	0	0	0	0	0	0	0	0	0	0	0	0	0
8.6712	0	0	0	0	0	0	0	0	0	0	0	0	0	0	0
8.70227	0	0	0	0	0	0	0	0	0	0	0	0	0	0	0
8.73333	0	0	0	0	0	0	0	0	0	0	0	0	0	0	0
8.7644	0	0	0	0	0	0	0	0	0	0	0	0	0	0	0
8.79547	0	0	0	0	0	0	0	0	0	0	0	0	0	0	0
8.82653	0	0	0	0	0	0	0	0	0	0	0	0	0	0	0
8.8576	0	0	0	0	0	0	0	0	0	0	0	0	0	0	0
8.88867	0	0	0	0	0	0	0	0	0	0	0	0	0	0	0
8.91973	0	0	0	0	0	0	0	0	0	0	400	0	0	0	0
8.9508	0	0	0	0	0	0	0	0	0	0	0	0	0	0	0
8.98187	0	0	0	0	0	0	0	0	0	0	0	0	0	0	0
9.01293	0	0	0	0	0	0	0	0	0	0	0	0	0	0	0
9.044	0	0	0	0	0	0	0	0	0	0	0	0	0	0	0
9.07507	0	0	0	0	0	0	0	0	0	0	0	0	0	0	0
9.10613	0	0	0	0	0	0	0	0	0	0	800	0	0	0	0
9.1372	0	0	0	0	0	0	0	0	0	0	0	0	0	0	0
9.16827	0	0	0	0	0	0	0	0	0	0	0	0	0	0	0
9.19933	0	0	0	0	0	0	0	0	0	0	0	0	0	0	0
9.2304	0	0	0	0	0	0	0	0	0	0	0	0	0	0	0
9.26147	0	0	0	0	0	0	0	0	0	0	0	0	0	0	0
9.29253	0	0	0	0	0	0	0	0	0	0	0	0	0	0	0
9.3236	0	0	0	0	0	0	0	0	0	0	0	0	0	0	0
9.35467	0	0	0	0	0	0	0	0	0	0	0	0	0	0	0
9.38573	0	0	0	0	0	0	0	0	0	0	0	0	0	0	0
9.4168	0	0	0	0	0	0	0	0	0	0	0	0	0	0	0
9.44787	0	0	0	0	0	0	0	0	0	0	0	0	0	0	0
9.47893	0	0	0	0	0	0	0	0	0	0	0	0	0	0	0
9.51	0	0	0	0	0	0	0	0	0	0	0	0	0	0	0
9.54107	0	0	0	0	0	0	0	0	0	0	0	0	0	0	0
9.57213	0	0	0	0	0	0	0	0	0	0	0	0	0	0	0
9.6032	0	0	0	0	0	0	0	0	0	0	0	0	0	0	0
9.63427	0	0	0	0	0	0	0	0	0	0	0	0	0	0	0
9.66533	0	0	0	0	0	0	0	0	0	0	0	0	0	0	0
9.6964	0	0	0	0	0	0	0	0	0	0	0	0	0	0	0
9.72747	0	0	0	0	0	0	0	0	0	0	0	0	0	0	0
9.75853	0	0	0	0	0	0	0	0	0	0	0	0	0	0	0
9.7896	0	0	0	0	0	0	0	0	0	0	0	0	0	0	0
9.82067	0	0	0	0	0	0	0	0	0	0	0	0	0	0	0
9.85173	0	0	0	0	0	0	0	0	0	0	0	0	0	0	0
9.8828	0	0	0	0	0	0	0	0	0	0	0	0	0	0	0
9.91387	0	0	0	0	0	0	0	0	0	0	0	0	0	0	0
9.94493	0	0	0	0	0	0	0	0	0	0	0	0	0	0	0
9.976	0	0	0	0	0	0	0	0	0	0	0	0	0	0	0
10.0071	0	0	0	0	0	0	0	0	0	0	0	0	0	0	0
10.0381	0	0	0	0	0	0	0	0	0	0	0	0	0	0	0
10.0692	0	0	0	0	0	0	0	0	0	0	0	0	0	0	0
10.1003	0	0	0	0	0	0	0	0	0	0	0	0	0	0	0
10.1313	0	0	0	0	0	0	0	0	0	0	0	0	0	0	0
10.1624	0	0	0	0	0	0	0	0	0	0	0	0	0	0	0
10.1935	0	0	0	0	0	0	0	0	0	0	0	0	0	0	0
10.2245	0	0	0	0	0	0	0	0	0	0	0	0	0	0	0
10.2556	0	0	0	0	0	0	0	0	0	0	0	0	0	0	800
10.2867	0	0	0	400	0	0	0	0	0	0	0	0	0	0	0
10.3177	0	0	0	400	0	0	0	0	0	0	0	0	0	0	0
10.3488	0	0	0	200	0	0	0	0	0	0	0	0	0	0	0
10.3799	0	0	0	0	0	0	0	0	0	0	0	0	0	0	0
10.4109	0	0	0	0	0	0	0	0	0	0	0	0	0	0	0
10.442	0	0	0	0	0	0	0	0	0	0	0	0	0	0	0
10.4731	0	0	0	0	0	0	0	0	0	0	0	0	0	0	0
10.5041	0	0	0	0	0	0	0	0	0	0	0	0	0	0	0
10.5352	0	0	0	0	0	0	0	0	0	0	0	0	0	0	0
10.5663	0	0	0	0	0	0	0	0	0	0	0	0	0	0	0
10.5973	0	0	0	0	0	0	0	0	0	0	0	0	0	0	0
10.6284	0	0	0	0	0	0	0	0	0	0	0	0	0	0	0
10.6595	0	0	0	0	0	0	0	0	0	0	0	0	0	0	0
10.6905	0	0	0	0	0	0	0	0	0	0	0	0	0	0	0
10.7216	0	0	0	0	0	0	0	0	0	0	0	0	0	0	0
10.7527	0	0	0	0	0	0	0	0	0	0	0	0	0	0	0
10.7837	0	0	0	0	0	0	0	0	0	0	0	0	0	0	0
10.8148	0	0	0	0	0	0	0	0	0	0	0	0	0	0	0
10.8459	0	0	0	0	0	0	0	0	0	0	0	0	0	0	0
10.8769	0	0	0	0	0	0	0	0	0	0	0	0	0	0	0
10.908	0	0	0	0	0	0	0	0	0	0	0	0	0	0	0
10.9391	0	0	0	0	0	0	0	0	0	0	0	0	0	0	0
10.9701	0	0	0	0	0	0	0	0	0	0	0	0	0	0	0
11.0012	0	0	0	0	0	0	0	0	0	0	0	0	0	0	0
11.0323	0	0	0	0	0	0	0	0	0	0	0	0	0	0	0
11.0633	0	0	0	0	0	0	0	0	0	0	0	0	0	0	0
11.0944	0	0	0	0	0	0	0	0	0	0	0	0	0	0	0
11.1255	0	0	0	0	0	0	0	0	0	0	0	0	0	0	0
11.1565	0	0	0	0	0	0	0	0	0	0	0	0	0	0	0
11.1876	0	0	0	0	0	0	0	0	0	0	0	0	0	0	0
11.2187	0	0	0	0	0	0	0	0	0	0	0	0	0	0	0
11.2497	0	0	0	0	0	0	0	0	0	0	0	0	0	0	0
11.2808	0	0	0	0	0	0	0	0	0	0	0	0	0	0	0
11.3119	0	0	0	0	0	0	0	0	0	0	0	0	0	0	0
11.3429	0	0	0	0	0	0	0	0	0	0	0	0	0	0	0
11.374	0	0	0	0	0	0	0	0	0	0	0	0	0	0	0
11.4051	0	0	0	0	0	0	0	0	0	0	0	0	0	0	0
11.4361	0	0	0	0	0	0	0	0	0	0	0	0	0	0	0
11.4672	0	0	0	0	0	0	0	0	0	0	0	0	0	0	0
11.4983	0	0	0	0	0	0	0	0	0	0	0	0	0	0	0
11.5293	0	0	0	0	0	0	0	0	0	0	0	0	0	0	0
11.5604	0	0	0	0	0	0	0	0	0	0	0	0	0	0	0
11.5915	0	0	0	0	0	0	0	0	0	0	0	0	0	0	0
11.6225	0	0	0	0	0	0	0	0	0	0	0	0	0	0	0
11.6536	0	0	0	0	0	0	0	0	0	0	0	0	0	0	0
11.6847	0	0	0	0	0	0	0	0	0	0	0	0	0	0	0
11.7157	0	0	0	0	0	0	0	0	0	0	0	0	0	0	0
11.7468	0	0	0	0	0	0	0	0	0	0	0	0	0	0	0
11.7779	0	0	0	0	0	0	0	0	0	0	0	0	0	0	0
11.8089	0	0	0	0	0	0	0	400	0	0	0	0	0	0	0
11.84	0	0	0	0	0	0	0	400	0	0	0	0	0	0	0
11.8711	0	0	0	0	0	0	0	0	0	0	0	0	0	0	0
11.9021	0	0	0	0	0	0	0	0	0	0	0	0	0	0	0
11.9332	0	0	0	0	0	0	0	0	0	0	0	0	0	0	0
11.9643	0	0	0	0	0	0	0	0	0	0	0	0	0	0	0
11.9953	0	0	0	0	0	0	0	0	0	0	0	0	0	0	0
12.0264	0	0	0	0	0	0	0	0	0	0	0	0	0	0	0
12.0575	0	0	0	0	0	0	0	0	0	0	0	0	0	0	0
12.0885	0	0	0	0	0	0	0	0	0	0	0	0	0	0	0
12.1196	0	0	0	0	0	0	0	0	0	0	0	0	0	0	0
12.1507	0	0	0	0	0	0	0	0	0	0	0	0	0	0	0
12.1817	0	0	0	0	0	0	0	0	0	0	0	0	0	0	0
12.2128	0	0	0	0	0	0	0	0	0	0	0	0	0	0	0
12.2439	0	0	0	0	0	0	0	0	0	0	0	0	0	0	0
12.2749	0	0	0	0	0	0	0	0	0	0	0	0	0	0	0
12.306	0	0	0	0	0	0	0	0	0	0	0	0	0	0	0
12.3371	0	0	0	0	0	0	0	0	0	0	0	0	0	0	0
12.3681	0	0	0	0	0	0	0	0	0	0	0	0	0	0	0
12.3992	0	0	0	0	0	0	0	0	0	0	0	0	0	0	0
12.4303	0	0	0	0	0	0	0	200	0	0	0	0	0	0	0
12.4613	0	0	0	0	0	0	0	200	0	0	0	0	0	0	0
12.4924	0	0	0	0	0	0	0	0	0	0	0	0	0	0	0
12.5235	0	0	0	0	0	0	0	0	0	0	0	0	0	0	0
12.5545	0	0	0	0	0	0	0	0	0	0	0	0	0	0	0
12.5856	0	0	0	0	0	0	0	0	0	0	0	0	0	0	0
12.6167	0	0	0	0	0	0	0	0	0	0	0	0	0	0	0
12.6477	0	0	0	0	0	0	0	0	0	0	0	0	0	0	0
12.6788	0	0	0	0	0	0	0	0	0	0	0	0	0	0	0
12.7099	0	0	0	0	0	0	0	0	0	0	0	0	0	0	0
12.7409	0	0	0	0	0	0	0	0	0	0	0	0	0	0	0
12.772	0	0	0	0	0	0	0	0	0	0	0	0	0	0	0
12.8031	0	0	0	0	0	0	0	0	0	0	0	0	0	0	0
12.8341	0	0	0	0	0	0	0	0	0	0	0	0	0	0	0
12.8652	0	0	0	0	0	0	0	0	0	0	0	0	0	0	0
12.8963	0	0	0	0	0	0	0	0	0	0	0	0	0	0	0
12.9273	0	0	0	0	0	0	0	0	0	0	0	0	0	0	0
12.9584	0	0	0	0	0	0	0	0	0	0	0	0	0	0	0
12.9895	0	0	0	0	0	0	0	0	0	0	0	0	0	0	0
13.0205	0	0	0	0	0	0	0	0	0	0	0	0	0	0	0
13.0516	0	0	0	0	0	0	0	0	0	0	0	0	0	0	0
13.0827	0	0	0	0	0	0	0	0	0	0	0	0	0	0	0
13.1137	0	0	0	0	0	0	0	0	0	0	0	0	0	0	0
13.1448	0	0	0	0	0	0	0	0	0	0	0	0	0	0	0
13.1759	0	0	0	0	0	0	0	0	0	0	0	0	0	0	0
13.2069	0	0	0	0	0	0	0	0	0	0	0	0	0	0	0
13.238	0	0	0	0	0	0	0	0	0	0	0	0	0	0	0
13.2691	0	0	0	0	0	0	0	0	0	0	0	0	0	0	0
13.3001	0	0	0	0	0	0	0	0	0	0	0	0	0	0	0
13.3312	0	0	0	0	0	0	0	0	0	0	0	0	0	0	0
13.3623	0	0	0	0	0	0	0	0	0	0	0	0	0	0	0
13.3933	0	0	0	0	0	0	0	0	0	0	0	0	0	0	0
13.4244	0	0	0	0	0	0	0	0	0	0	0	0	0	0	0
13.4555	0	0	0	0	0	0	0	0	0	0	0	0	0	0	0
13.4865	0	0	0	0	0	0	0	0	0	0	0	0	0	0	0
13.5176	0	0	0	0	0	0	0	0	0	0	0	0	0	0	0
13.5487	0	0	0	0	0	0	0	0	0	0	0	0	0	0	0
13.5797	2401	0	0	0	0	0	0	0	0	0	0	0	0	0	0
13.6108	2401	0	0	0	0	0	0	0	0	0	0	0	0	0	0
13.6419	0	0	0	0	0	0	0	0	0	0	0	0	0	0	0
13.6729	0	0	0	0	0	0	0	0	0	0	0	0	0	0	0
13.704	0	0	0	0	0	0	0	0	0	0	0	0	0	0	0
13.7351	0	0	0	0	0	0	0	0	0	0	0	0	0	0	0
13.7661	0	0	0	0	0	0	0	0	0	0	0	0	0	0	0
13.7972	0	0	0	0	0	0	0	0	0	0	0	0	0	0	0
13.8283	0	0	0	0	0	0	0	0	0	0	0	0	0	0	0
13.8593	0	0	0	0	0	0	0	0	0	0	0	0	0	0	0
13.8904	0	0	0	0	0	0	0	0	0	0	0	0	0	0	0
13.9215	0	0	0	0	0	0	0	0	0	0	0	0	0	0	0
13.9525	0	0	0	0	0	0	0	200	0	0	0	0	0	0	0
13.9836	0	0	0	0	0	0	0	200	0	0	0	0	0	0	0
14.0147	0	0	0	0	0	0	0	0	0	0	0	0	0	0	0
14.0457	0	0	0	0	0	0	0	0	0	0	0	0	0	0	0
14.0768	0	0	0	0	0	0	0	0	0	0	0	0	0	0	0
14.1079	0	0	0	0	0	0	0	0	0	0	0	0	0	0	0
14.1389	0	0	0	0	0	0	0	0	0	0	0	0	0	0	0
14.17	0	0	0	0	0	0	0	0	0	0	0	0	0	0	0
14.2011	0	0	0	0	0	0	0	0	0	0	0	0	0	0	0
14.2321	0	0	0	0	0	0	0	200	0	0	0	0	0	0	0
14.2632	0	0	0	0	0	0	0	200	0	0	0	0	0	0	0
14.2943	0	0	0	0	0	0	0	0	0	0	0	0	0	0	0
14.3253	0	0	0	0	0	0	0	0	0	0	0	0	0	0	0
14.3564	0	0	0	0	0	0	0	0	0	0	0	0	0	0	0
14.3875	0	0	0	0	0	0	0	0	0	0	0	0	0	0	0
14.4185	0	0	0	0	0	0	0	0	0	0	0	0	0	0	0
14.4496	0	0	0	0	0	0	0	0	0	0	0	0	0	0	0
14.4807	0	0	0	0	0	0	0	0	0	0	0	0	0	0	0
14.5117	0	0	0	0	0	0	0	0	0	0	0	0	0	0	0
14.5428	0	0	0	0	0	0	0	0	0	0	0	0	0	0	0
14.5739	0	0	0	0	0	0	0	0	0	0	0	0	0	0	0
14.6049	0	0	0	0	0	0	0	0	0	0	0	0	0	0	0
14.636	0	0	0	0	0	0	0	0	0	0	0	0	0	0	0
14.6671	0	0	0	0	0	0	0	0	0	0	0	0	0	0	0
14.6981	0	0	0	0	0	0	0	0	0	0	0	0	0	0	0
14.7292	0	0	0	0	0	0	0	0	0	0	0	0	0	0	0
14.7603	0	0	0	0	0	0	0	0	0	0	0	0	0	0	0
14.7913	0	0	0	0	0	0	0	0	0	0	0	0	0	0	0
14.8224	0	0	0	0	0	0	0	0	0	0	0	0	0	0	0
14.8535	0	0	0	0	0	0	0	0	0	0	0	0	0	0	0
14.8845	0	0	0	0	0	0	0	0	0	0	0	0	0	0	0
14.9156	0	0	0	0	0	0	0	0	0	0	0	0	0	0	0
14.9467	0	0	0	0	0	0	0	0	0	0	0	0	0	0	0
14.9777	0	0	0	0	0	0	0	0	0	0	0	0	0	0	0
15.0088	0	0	0	0	0	0	0	0	0	0	0	0	0	0	0
15.0399	0	0	0	0	0	0	0	0	0	0	0	0	0	0	0
15.0709	0	0	0	0	0	0	0	0	0	0	0	0	0	0	0
15.102	0	0	0	0	0	0	0	0	0	0	0	0	0	0	0
15.1331	0	0	0	0	0	0	0	0	0	0	0	0	0	0	0
15.1641	0	0	0	0	0	0	0	0	0	0	0	0	0	0	0
15.1952	0	0	0	0	0	0	0	0	0	0	0	0	0	0	0
15.2263	0	0	0	0	0	0	0	0	0	0	0	0	0	0	0
15.2573	0	0	0	0	0	0	0	0	0	0	0	0	0	0	0
15.2884	0	0	0	0	0	0	0	0	0	0	0	0	0	0	0
15.3195	0	0	0	0	0	0	0	0	0	0	0	0	0	0	0
15.3505	0	0	0	0	0	0	0	0	0	0	0	0	0	0	0
15.3816	0	0	0	0	0	0	0	0	0	0	0	0	0	0	0
15.4127	0	0	0	0	0	0	0	0	0	0	0	0	0	0	0
15.4437	0	0	0	0	0	0	0	0	0	0	0	0	0	0	0
15.4748	0	0	0	0	0	0	0	0	0	0	0	0	0	0	0
15.5059	0	0	0	0	0	0	0	0	0	0	0	0	0	0	0
15.5369	0	0	0	0	0	0	0	0	0	0	0	0	0	0	0
15.568	0	0	0	0	0	0	0	0	0	0	0	0	0	0	0
15.5991	0	0	0	0	0	0	0	0	0	0	0	0	0	0	0
15.6301	0	0	0	0	0	0	0	0	0	0	0	0	0	0	0
15.6612	0	0	0	0	0	0	0	0	0	0	0	0	0	0	0
15.6923	0	0	0	0	0	0	0	0	0	0	0	0	0	0	0
15.7233	0	0	0	0	0	0	0	0	0	0	0	0	0	0	0
15.7544	0	0	0	0	0	0	0	0	0	0	0	0	0	0	0
15.7855	0	0	0	0	0	0	0	0	0	0	0	0	0	0	0
15.8165	0	0	0	0	0	0	0	0	0	0	0	0	0	0	0
15.8476	0	0	0	0	0	0	0	0	0	0	0	0	0	0	0
15.8787	0	0	0	0	0	0	0	0	0	0	0	0	0	0	0
15.9097	0	0	0	0	0	0	0	0	0	0	0	0	0	0	0
15.9408	0	0	0	0	0	0	0	0	0	0	0	0	0	0	0
15.9719	0	0	0	0	0	0	0	0	0	0	0	0	0	0	0
16.0029	0	0	0	0	0	0	0	0	0	0	0	0	0	0	0
16.034	0	0	0	0	0	0	0	0	0	0	0	0	0	0	0
16.0651	0	0	0	0	0	0	0	0	0	0	0	0	0	0	0
16.0961	0	0	0	0	0	0	0	0	0	0	0	0	0	0	0
16.1272	0	0	0	0	0	0	0	0	0	0	0	0	0	0	0
16.1583	0	0	0	0	0	0	0	0	0	0	0	0	0	0	0
16.1893	0	0	0	0	0	0	0	0	0	0	0	0	0	0	0
16.2204	0	0	0	0	0	0	0	0	0	0	0	0	0	0	0
16.2515	0	0	0	0	0	0	0	0	0	0	0	0	0	0	0
16.2825	0	0	0	0	0	0	0	0	0	0	0	0	0	0	0
16.3136	0	0	0	0	0	0	0	0	0	0	400	0	0	0	0
16.3447	0	0	0	0	0	0	0	0	0	0	400	0	0	0	0
16.3757	0	0	0	0	0	0	0	0	0	0	0	0	0	0	0
16.4068	0	0	0	0	0	0	0	200	0	0	0	0	0	0	0
16.4379	0	0	0	0	0	0	0	0	0	0	0	0	0	0	0
16.4689	0	0	0	0	0	0	0	0	0	0	0	0	0	0	0
16.5	0	0	0	0	0	0	0	0	0	0	0	0	0	0	0
16.5311	0	0	0	0	0	0	0	0	0	0	0	0	0	0	0
16.5621	0	0	0	0	0	0	0	0	0	0	0	0	0	0	0
16.5932	0	0	0	0	0	0	0	0	0	0	0	0	0	0	0
16.6243	0	0	0	0	0	0	0	0	0	0	400	0	0	0	0
16.6553	0	0	0	0	0	0	0	0	0	0	400	0	0	0	0
16.6864	0	0	0	0	0	0	0	0	0	0	400	0	0	0	0
16.7175	0	0	0	0	0	0	0	0	0	0	0	0	0	0	0
16.7485	0	0	0	0	0	0	0	0	0	0	0	0	0	0	0
16.7796	0	0	0	0	0	0	0	0	0	0	0	0	0	0	0
16.8107	0	0	0	0	0	0	0	0	0	0	0	0	0	0	0
16.8417	0	0	0	0	0	0	0	0	0	0	0	0	0	0	0
16.8728	0	0	0	0	0	0	0	0	0	0	0	0	0	0	0
16.9039	0	0	0	0	0	0	0	0	0	0	0	0	0	0	0
16.9349	0	0	0	0	0	0	0	0	0	0	0	0	0	0	0
16.966	0	0	0	0	0	0	0	0	0	0	0	0	0	0	0
16.9971	0	0	0	0	0	0	0	0	0	0	0	0	0	0	0
17.0281	0	0	0	0	0	0	0	0	0	0	0	0	0	0	0
17.0592	0	0	0	0	0	0	0	0	0	0	0	0	0	0	0
17.0903	0	0	0	0	0	0	0	0	0	0	0	0	0	0	0
17.1213	0	0	0	0	0	0	0	0	0	0	0	0	0	0	0
17.1524	0	0	0	0	0	0	0	0	0	0	0	0	0	0	0
17.1835	0	0	0	0	0	0	0	0	0	0	0	0	0	0	0
17.2145	0	0	0	0	0	0	0	0	0	0	0	0	0	0	0
17.2456	0	0	0	0	0	0	0	0	0	0	0	0	0	0	0
17.2767	0	0	0	0	0	0	0	0	0	0	0	0	0	0	0
17.3077	0	0	0	0	0	0	0	0	0	0	0	0	0	0	0
17.3388	0	0	0	0	0	0	0	0	0	0	0	0	0	0	0
17.3699	0	0	0	0	0	0	0	0	0	0	0	0	0	0	0
17.4009	0	0	0	0	0	0	0	0	0	0	0	0	0	0	0
17.432	0	0	0	0	0	0	0	0	0	0	400	0	0	0	0
17.4631	0	0	0	0	0	0	0	0	0	0	400	0	0	0	0
17.4941	0	0	0	0	0	0	0	0	0	0	400	0	0	0	0
17.5252	0	0	0	0	0	0	0	0	0	0	1000	0	0	0	0
17.5563	0	0	0	0	0	0	0	0	0	0	1000	0	0	0	0
17.5873	0	0	400	0	0	0	0	0	0	0	0	0	0	0	0
17.6184	0	0	400	0	0	0	0	0	0	0	0	0	0	200	0
17.6495	0	0	400	0	0	0	0	0	0	0	0	0	0	200	0
17.6805	0	0	400	0	0	0	0	0	0	0	800	0	0	0	0
17.7116	0	0	800	0	0	0	0	0	0	0	800	0	0	0	0
17.7427	0	0	800	0	0	0	0	0	0	0	0	0	0	0	0
17.7737	0	0	0	0	0	0	0	0	0	0	0	0	0	0	0
17.8048	0	0	0	0	0	0	0	0	0	0	0	0	0	0	0
17.8359	0	0	0	0	0	0	0	0	0	0	400	0	0	0	0
17.8669	0	0	0	0	0	0	0	0	0	0	400	0	0	0	0
17.898	0	0	0	0	0	0	0	0	0	0	0	0	0	0	0
17.9291	0	0	0	0	0	0	0	0	0	0	0	0	0	0	0
17.9601	0	0	0	0	0	0	0	0	0	0	0	0	0	0	0
17.9912	0	0	0	0	0	0	0	0	0	0	0	0	0	0	0
18.0223	0	0	0	200	0	0	0	0	0	0	0	0	0	0	0
18.0533	0	0	0	800	0	0	0	0	0	0	200	0	0	0	0
18.0844	0	0	0	800	0	0	0	0	0	0	200	0	0	0	0
18.1155	0	0	0	200	0	0	0	0	0	0	400	0	0	0	0
18.1465	0	0	0	0	0	0	0	0	0	0	400	0	0	0	0
18.1776	0	0	0	200	0	0	0	0	0	0	400	0	0	0	0
18.2087	0	0	0	600	0	0	0	0	0	0	200	0	0	0	0
18.2397	0	0	0	600	0	0	0	0	0	0	0	0	0	0	0
18.2708	1600	0	0	200	0	0	0	200	0	0	0	0	0	0	0
18.3019	1600	0	0	0	0	0	0	0	0	0	0	0	0	0	0
18.3329	0	0	0	0	0	0	0	0	0	0	0	0	0	0	0
18.364	0	0	0	0	0	0	0	0	0	0	0	0	0	0	0
18.3951	0	0	0	0	0	0	0	0	0	0	0	0	0	0	0
18.4261	0	0	0	0	0	0	0	0	0	0	0	0	0	0	0
18.4572	0	0	0	0	0	0	0	0	0	0	0	0	0	0	0
18.4883	0	0	0	0	0	0	0	0	0	0	0	0	0	0	0
18.5193	0	0	0	0	0	0	0	0	0	0	0	0	0	0	0
18.5504	0	0	0	0	0	0	0	0	0	0	0	0	0	0	0
18.5815	0	0	0	0	0	0	0	0	0	0	800	0	0	0	0
18.6125	0	0	0	0	0	0	0	0	0	0	0	0	0	0	0
18.6436	0	0	0	0	0	0	0	0	0	0	0	0	0	0	0
18.6747	0	0	0	0	0	0	0	0	0	0	0	0	0	0	0
18.7057	0	0	0	0	0	0	0	0	0	0	0	0	0	0	0
18.7368	0	0	0	0	0	0	0	0	0	0	0	0	0	0	0
18.7679	0	0	0	0	0	0	0	0	0	0	0	0	0	0	0
18.7989	0	0	0	0	0	0	0	0	0	0	0	0	0	0	0
18.83	0	0	0	0	0	0	0	0	0	0	0	0	0	0	0
18.8611	0	0	0	0	0	0	0	0	0	0	0	0	0	0	0
18.8921	0	0	0	0	0	0	0	0	0	0	0	0	0	0	0
18.9232	0	0	0	0	0	0	0	0	0	0	0	0	0	0	0
18.9543	0	0	0	0	0	0	0	0	0	0	0	0	0	0	0
18.9853	0	0	0	0	0	0	0	0	0	0	0	0	0	0	0
19.0164	0	0	0	0	0	0	0	0	0	0	0	0	0	0	0
19.0475	0	0	0	0	0	0	0	0	0	0	0	0	0	0	0
19.0785	0	0	0	0	0	0	0	0	0	0	0	0	0	0	0
19.1096	0	0	0	0	0	0	0	0	0	0	0	0	0	0	0
19.1407	0	0	0	0	0	0	0	0	0	0	400	0	0	0	0
19.1717	0	0	0	0	0	0	0	0	0	0	0	0	0	0	0
19.2028	0	0	0	0	0	0	0	0	0	0	0	0	0	0	0
19.2339	0	0	0	0	0	0	0	0	0	0	0	0	0	0	0
19.2649	0	0	0	0	0	0	0	0	0	0	0	0	0	0	0
19.296	0	0	0	0	0	0	0	0	0	0	0	0	0	0	0
19.3271	0	0	0	0	0	0	0	0	0	0	0	0	0	0	0
19.3581	0	0	0	0	0	0	0	0	0	0	0	0	0	0	0
19.3892	0	0	0	0	0	0	0	0	0	0	0	0	0	0	0
19.4203	0	0	0	0	0	0	0	0	0	0	0	0	0	0	0
19.4513	0	0	0	0	0	0	0	0	0	0	0	0	0	0	0
19.4824	0	0	0	0	0	0	0	0	0	0	0	0	0	0	0
19.5135	0	0	0	0	0	0	0	0	0	0	200	0	0	0	0
19.5445	0	0	0	0	0	0	0	0	0	0	400	0	0	0	0
19.5756	0	0	0	0	0	0	0	0	0	0	400	0	0	0	0
19.6067	0	0	0	0	0	0	0	0	0	0	0	0	0	0	200
19.6377	0	0	0	0	0	0	0	0	0	0	0	0	0	800	200
19.6688	0	0	0	0	0	0	0	400	0	0	0	0	0	400	200
19.6999	0	0	0	0	0	0	0	1600	0	0	0	0	0	400	0
19.7309	0	0	0	0	0	0	0	1800	0	0	0	0	0	0	0
19.762	0	0	0	0	0	0	0	1600	0	0	0	0	0	0	0
19.7931	0	0	0	0	0	0	0	1400	0	0	0	0	0	0	0
19.8241	0	0	0	0	0	0	0	0	0	0	0	0	0	0	0
19.8552	0	0	0	400	0	0	0	0	0	0	400	0	0	0	0
19.8863	0	0	200	400	0	0	0	0	0	0	0	0	0	0	0
19.9173	0	0	200	0	0	0	0	200	0	0	400	0	0	0	0
19.9484	0	0	200	0	0	0	0	200	0	0	0	0	0	0	0
19.9795	0	0	0	0	0	0	0	0	0	0	0	0	0	0	0
20.0105	0	0	0	0	0	0	0	0	0	0	0	0	0	0	0
20.0416	0	0	0	0	0	0	0	0	0	0	0	0	0	0	0
20.0727	0	0	0	0	0	0	0	0	0	0	0	0	0	0	0
20.1037	0	0	0	0	0	0	0	0	0	0	0	0	0	0	0
20.1348	0	0	0	0	0	0	0	0	0	0	400	0	0	0	0
20.1659	0	0	0	0	0	0	0	0	0	0	800	0	0	0	0
20.1969	1200	0	0	0	0	0	0	0	0	0	400	0	0	0	0
20.228	0	0	0	0	0	0	0	400	0	0	1200	0	0	0	0
20.2591	0	0	0	0	0	0	0	200	0	0	400	0	0	0	0
20.2901	0	0	400	0	0	0	0	400	0	0	400	0	0	0	0
20.3212	0	0	0	0	0	0	0	1200	0	0	0	0	0	0	0
20.3523	0	0	0	0	0	0	0	1200	0	0	0	0	0	0	0
20.3833	0	0	0	0	400	0	0	400	0	0	0	0	0	0	0
20.4144	0	0	0	0	400	0	0	0	0	0	200	0	0	0	0
20.4455	0	0	0	0	0	0	0	400	0	0	200	0	0	0	200
20.4765	0	0	200	0	0	0	0	0	0	0	0	0	0	0	0
20.5076	0	0	400	0	0	0	0	0	0	0	0	0	0	0	200
20.5387	0	0	400	200	0	0	0	0	0	0	1800	0	0	0	0
20.5697	0	0	0	200	0	0	0	0	0	0	1800	0	0	0	0
20.6008	0	0	0	400	0	0	0	400	0	0	0	0	0	0	0
20.6319	0	0	0	400	0	0	0	0	0	0	0	0	0	0	0
20.6629	0	0	0	0	0	0	0	400	0	0	200	0	0	0	0
20.694	0	0	0	0	0	0	0	400	0	0	600	0	0	0	0
20.7251	0	0	0	0	0	0	0	400	0	0	1200	0	0	0	0
20.7561	0	0	0	0	0	0	0	200	0	0	1200	0	0	0	0
20.7872	0	0	200	200	0	0	0	200	0	0	1200	0	0	0	0
20.8183	0	0	200	400	0	0	0	0	0	0	1600	0	0	0	0
20.8493	0	0	200	400	0	0	0	0	0	0	0	0	0	0	0
20.8804	0	0	0	0	0	0	0	200	0	0	1400	0	0	0	0
20.9115	0	0	0	0	0	0	0	600	0	0	600	0	0	0	0
20.9425	0	0	0	0	0	0	0	200	0	0	1400	0	0	0	0
20.9736	0	0	0	0	0	0	0	1000	0	1000	600	0	0	0	0
21.0047	0	0	0	0	0	0	0	400	0	1000	400	0	0	0	0
21.0357	0	0	0	0	0	0	0	1200	0	0	0	0	0	0	0
21.0668	0	0	0	0	0	0	0	400	0	0	400	0	0	0	0
21.0979	0	0	0	0	0	0	0	200	0	0	400	0	0	0	0
21.1289	0	0	0	0	0	0	0	0	0	0	800	0	0	0	0
21.16	0	0	0	400	0	0	0	200	0	0	800	0	0	0	0
21.1911	0	0	800	400	0	0	0	200	0	0	200	0	0	0	0
21.2221	0	0	800	0	0	0	0	200	0	0	200	0	0	0	0
21.2532	0	0	400	0	0	0	0	200	0	0	200	0	0	0	0
21.2843	0	0	400	0	0	0	0	0	0	0	600	0	0	0	0
21.3153	0	0	400	0	0	0	0	2200	0	0	0	0	0	0	0
21.3464	0	0	400	0	0	0	0	0	0	0	200	0	0	800	400
21.3775	0	0	0	0	0	0	0	0	0	0	0	0	0	800	400
21.4085	0	0	0	0	0	0	0	0	400	0	200	0	0	800	0
21.4396	0	0	0	0	1000	0	0	0	400	0	1000	0	0	1000	0
21.4707	0	0	0	0	1000	0	0	200	400	0	1000	0	0	1000	0
21.5017	0	0	200	0	1000	0	0	0	400	0	400	0	0	0	0
21.5328	0	0	200	0	200	0	0	400	0	0	0	0	0	0	0
21.5639	0	0	200	0	400	0	0	600	0	0	0	0	0	0	0
21.5949	0	0	200	800	400	0	0	1000	0	0	0	0	0	1600	0
21.626	0	0	400	800	400	0	0	1000	0	0	0	0	0	1600	0
21.6571	0	0	400	200	400	0	0	800	0	0	0	0	0	1600	0
21.6881	0	0	600	200	400	0	0	400	0	0	0	0	0	1200	0
21.7192	0	0	600	0	0	0	0	800	0	0	0	0	0	1200	0
21.7503	0	0	800	0	400	0	0	1800	800	0	0	0	0	1200	800
21.7813	0	0	800	0	0	0	0	4601	1200	0	0	0	0	800	800
21.8124	0	1000	1800	0	0	0	0	4601	1200	0	400	0	0	800	200
21.8435	0	1000	1800	0	0	0	0	4601	0	0	400	0	0	400	0
21.8745	0	0	800	0	0	0	0	4601	0	0	600	0	0	0	0
21.9056	0	0	400	0	0	0	0	4601	0	0	600	0	0	0	0
21.9367	0	0	200	0	0	0	0	2200	0	0	0	0	0	0	0
21.9677	0	0	200	0	0	0	0	600	0	0	0	0	0	0	0
21.9988	0	0	400	0	0	0	0	600	0	0	1600	0	0	0	0
22.0299	0	0	400	200	0	0	0	1200	0	0	1600	0	0	1200	0
22.0609	0	0	400	200	0	0	0	1400	0	0	1000	0	0	1200	0
22.092	0	0	1200	200	0	0	0	2600	0	0	1000	0	0	0	0
22.1231	0	0	1200	0	0	0	0	2600	0	0	800	0	0	0	0
22.1541	0	0	400	0	0	0	0	3801	0	0	400	0	0	0	0
22.1852	0	0	200	0	0	0	0	600	0	0	200	0	0	0	0
22.2163	0	0	200	0	0	0	0	2600	0	0	400	0	0	0	0
22.2473	0	0	800	0	0	0	0	1000	0	0	400	0	0	0	0
22.2784	0	0	800	0	0	0	0	2600	0	0	800	0	0	600	0
22.3095	0	0	400	400	0	0	0	2800	0	0	800	0	0	0	0
22.3405	0	0	400	1200	600	0	0	7202	0	0	800	0	0	0	0
22.3716	0	0	400	1200	800	0	0	16407	0	400	1200	0	0	0	0
22.4027	0	0	200	0	600	0	0	47253	0	400	2200	0	0	1200	0
22.4337	0	0	0	0	400	0	0	66522	0	0	2200	0	0	1200	0
22.4648	0	0	200	0	400	0	0	66522	0	0	400	0	0	400	0
22.4959	0	0	0	0	400	0	0	44245	0	0	400	0	0	0	0
22.5269	0	0	0	0	0	0	0	43043	0	0	800	0	0	0	0
22.558	0	0	0	0	0	0	0	400	0	0	1800	0	0	0	0
22.5891	200	0	0	0	0	0	0	400	0	0	1800	0	400	0	0
22.6201	0	0	800	0	200	0	0	6802	0	0	600	0	400	0	0
22.6512	0	0	800	0	200	0	0	6802	0	0	200	0	0	0	1200
22.6823	0	0	800	0	1000	0	0	5601	0	400	600	0	0	400	0
22.7133	0	0	800	0	1000	0	0	5601	0	0	800	0	0	400	800
22.7444	0	0	800	0	0	0	0	4201	0	0	800	0	0	0	0
22.7755	0	0	800	0	0	0	0	2400	0	0	800	0	0	0	0
22.8065	0	0	1600	1600	0	0	0	2400	0	0	0	0	0	0	0
22.8376	0	800	1600	1600	0	0	0	3200	0	0	0	0	0	0	0
22.8687	0	1200	1200	1400	0	0	0	4201	0	0	0	0	0	0	0
22.8997	0	1200	0	1400	0	0	0	4201	0	0	600	0	0	0	0
22.9308	0	400	1200	2000	0	0	0	4201	0	0	600	0	0	0	0
22.9619	0	400	400	2000	0	0	0	2400	800	0	600	0	0	0	0
22.9929	0	0	400	200	1400	0	0	400	0	0	800	0	0	0	0
23.024	0	0	400	0	0	0	0	2400	0	0	2600	0	0	0	0
23.0551	0	0	2200	0	400	0	0	1000	0	0	2600	0	0	0	0
23.0861	0	0	2200	0	0	0	0	3400	0	0	1800	0	0	200	0
23.1172	0	400	400	0	400	0	0	2200	0	0	1400	0	0	200	0
23.1483	0	0	400	0	400	0	0	2200	0	0	1400	0	0	0	800
23.1793	0	0	2800	0	400	0	0	2200	0	0	1400	0	0	0	800
23.2104	0	0	2800	0	800	0	0	1600	0	0	1600	0	0	0	200
23.2415	0	0	1800	0	0	0	0	2200	0	0	1600	0	0	0	0
23.2725	0	0	800	0	800	0	0	3401	0	0	2000	0	0	0	0
23.3036	0	0	600	0	200	0	0	3401	0	0	2000	0	0	0	0
23.3347	0	0	800	0	800	0	0	800	0	0	3601	0	0	0	0
23.3657	0	0	1200	0	400	0	0	800	0	2401	2400	0	0	0	0
23.3968	0	0	1200	0	400	0	0	800	0	35430	2400	0	0	0	0
23.4279	0	0	1200	200	200	0	0	1800	0	92598	2400	0	0	0	0
23.4589	0	0	1200	1200	200	0	0	1400	0	331808	5601	0	0	0	200
23.49	0	0	1200	1200	200	0	0	3800	0	331808	7402	0	0	0	200
23.5211	0	0	1200	0	1600	0	0	5201	0	326239	7402	0	0	0	0
23.5521	0	0	1200	0	200	0	0	5201	0	153362	6801	0	0	0	0
23.5832	0	0	2600	200	1000	0	0	4601	0	58280	1200	0	0	0	0
23.6143	600	0	2600	800	200	0	0	2800	0	23013	1200	0	0	0	0
23.6453	600	0	200	800	600	0	0	4601	0	23013	1800	0	0	0	0
23.6764	400	0	200	200	600	0	0	6802	0	27618	2200	0	0	0	0
23.7075	400	200	3200	200	1600	0	0	15406	0	27618	1800	0	0	0	0
23.7385	400	200	3200	1000	3801	0	0	18409	0	27618	1200	0	0	0	400
23.7696	600	200	3200	1000	5601	0	0	90990	0	27017	1200	0	0	0	0
23.8007	600	2000	2800	1600	7002	0	0	90990	0	24815	2000	0	0	0	400
23.8317	600	2000	2800	1600	5601	0	0	38036	0	9602	3201	0	0	800	400
23.8628	400	1000	2600	800	5001	0	0	35429	0	6801	7002	0	0	800	600
23.8939	0	0	1800	200	1000	0	0	35429	0	6801	7002	0	0	400	600
23.9249	0	0	1800	200	1200	0	0	43848	0	6801	400	0	0	400	0
23.956	0	0	1800	200	200	0	0	59682	0	11004	400	0	0	400	0
23.9871	0	0	800	200	1200	0	0	59682	0	11004	400	0	0	600	0
24.0181	0	0	800	800	0	0	0	65098	0	6201	1800	0	0	800	400
24.0492	0	0	1200	200	0	0	0	319989	0	4001	400	0	0	800	400
24.0803	0	0	1200	200	0	0	0	1260154	0	6201	2000	0	0	0	200
24.1113	0	0	1200	0	0	0	0	1813152	0	3400	1000	0	0	0	200
24.1424	0	0	1000	200	1000	0	0	2873820	0	4001	1600	0	0	0	0
24.1735	0	0	2401	0	1000	0	0	3137338	0	3400	1000	0	0	0	0
24.2045	0	0	2000	600	1200	0	0	3137338	0	3200	600	0	0	0	0
24.2356	0	0	2401	0	1200	0	0	1962313	0	2000	400	0	0	0	0
24.2667	0	0	2000	1000	1200	0	0	1283818	0	2000	400	0	0	0	0
24.2977	0	0	3801	0	200	0	0	1283818	0	2000	400	0	0	0	0
24.3288	0	0	2600	200	0	0	0	865176	0	2000	400	0	0	0	0
24.3599	0	0	2600	0	200	0	0	639893	0	2400	600	0	0	0	0
24.3909	0	0	2000	200	0	0	0	525755	0	2400	0	0	0	200	0
24.422	0	0	2000	0	0	0	0	340649	0	1600	1600	0	0	200	1200
24.4531	0	0	2200	0	0	0	0	278265	0	1200	1600	0	0	0	0
24.4841	0	0	3801	0	0	0	0	229640	0	1200	1600	0	0	0	1800
24.5152	0	0	3801	0	400	0	0	136045	0	3401	2600	0	0	0	0
24.5463	0	400	2801	1400	0	0	0	132002	0	3401	1400	0	0	0	0
24.5773	0	400	2801	400	0	0	0	46250	0	800	2600	0	0	0	0
24.6084	0	0	2200	800	0	0	0	35230	0	0	30223	0	0	0	0
24.6395	0	0	2401	800	200	0	0	23213	0	0	32224	0	0	0	800
24.6705	0	0	1600	800	1200	0	0	23213	0	1200	30223	0	0	0	200
24.7016	0	0	1600	0	1200	0	0	26617	0	1200	23814	0	0	0	400
24.7327	0	0	1600	0	1200	0	0	31023	0	0	17007	0	0	0	200
24.7637	0	0	1800	1200	1000	0	0	46249	0	0	6201	0	0	0	0
24.7948	0	0	2000	3601	400	0	0	31023	0	0	4201	0	0	2000	0
24.8259	0	0	3400	3601	1000	0	0	33627	0	0	4201	0	0	800	0
24.8569	0	400	5201	3601	1000	0	0	25616	0	2200	4201	0	0	5201	800
24.888	0	0	5201	3000	1000	400	0	22014	0	2200	2801	0	0	800	0
24.9191	0	0	2200	600	800	400	600	22014	0	800	2200	0	0	400	800
24.9501	0	0	2200	600	600	0	200	17007	0	600	2200	0	0	0	0
24.9812	0	0	1800	1200	600	0	200	19809	0	400	5401	0	0	400	800
25.0123	0	0	1800	2400	2000	400	0	19809	0	400	6202	0	0	0	400
25.0433	0	0	1400	1200	3601	400	0	19809	0	800	6202	0	0	2000	800
25.0744	0	0	1800	1200	2000	200	0	21411	0	800	2800	0	0	0	800
25.1055	0	0	1800	200	200	0	0	21812	0	1200	2800	0	0	400	1000
25.1365	0	0	1800	400	0	0	0	21812	0	1400	9203	0	0	400	1000
25.1676	0	0	1200	400	0	0	0	21212	0	1400	10403	0	0	400	600
25.1987	0	0	1200	400	0	0	0	11604	0	800	10403	0	0	0	600
25.2297	0	0	1400	800	0	0	0	11604	0	800	10603	0	0	0	200
25.2608	0	0	1400	0	0	0	0	15406	0	2000	7402	0	0	0	200
25.2919	0	0	1400	0	200	0	400	16406	0	2000	7402	0	0	0	0
25.3229	0	600	2200	0	200	1200	800	20011	0	1200	2800	0	0	0	0
25.354	0	0	3000	400	0	1200	2200	22212	0	1200	2800	0	0	400	0
25.3851	0	0	2200	400	0	2000	6201	29821	0	1600	2800	0	0	1000	0
25.4161	0	0	3400	400	600	33226	49861	181763	0	1600	3400	0	400	1000	0
25.4472	0	0	1600	0	800	157179	213651	505874	0	1000	1000	0	600	1000	0
25.4783	0	0	1600	0	600	363272	292300	1182523	0	1000	3400	0	600	1600	800
25.5093	0	0	1600	800	0	568845	559528	1673216	0	2200	1000	0	600	0	0
25.5404	0	0	1600	800	0	568845	559528	1673216	0	2200	2400	0	400	1400	800
25.5715	0	0	2000	800	0	267238	549832	1563483	0	800	1600	0	0	1200	400
25.6025	0	0	2000	400	0	119329	270675	679307	0	800	1600	0	0	1200	400
25.6336	0	0	2000	400	0	57276	102447	131606	0	1000	1000	0	0	0	200
25.6647	0	0	2000	400	0	50259	47652	117139	0	1000	1000	0	0	0	200
25.6957	0	0	5201	400	0	14605	25015	104450	0	1000	1200	0	0	0	400
25.7268	0	0	14406	2801	0	14605	20810	79144	0	1600	2200	0	0	200	1600
25.7579	0	0	14406	2801	1200	14605	20810	51863	0	1800	2200	0	0	200	1800
25.7889	0	0	16808	1600	2401	14405	15005	51863	0	2200	2200	0	0	0	1800
25.82	1000	0	13405	1600	2401	10603	15005	32025	0	2200	2200	0	0	0	2200
25.8511	1000	0	13405	3601	0	10603	17008	45465	0	2000	1400	0	800	0	2200
25.8821	400	0	3001	3601	0	9803	17008	31623	0	2000	800	0	800	200	800
25.9132	0	0	2600	1000	0	6002	13406	45465	0	2000	800	0	0	0	600
25.9443	0	0	2600	1000	0	5601	5401	35431	800	600	2000	0	0	200	800
25.9753	0	0	4401	1200	0	1800	5001	35431	1000	200	2000	0	0	400	400
26.0064	0	0	4401	2200	1200	1800	5001	35431	1000	600	1200	0	0	400	1200
26.0375	0	0	2000	2200	1200	2200	8002	37232	200	2801	1200	0	0	0	1200
26.0685	0	600	2000	2200	600	3000	8002	37232	0	2801	1200	0	0	0	1200
26.0996	0	800	2000	1000	600	3400	4801	37232	0	3801	1200	0	0	0	800
26.1307	0	800	2000	400	600	3600	3801	36432	0	1200	1200	0	0	1000	0
26.1617	0	1400	2000	0	400	3400	4801	41242	0	2800	4601	0	0	1000	400
26.1928	0	400	2000	0	2601	3201	5001	29420	0	2800	4601	0	0	400	400
26.2239	0	400	2000	800	400	2000	5001	21612	0	2800	4601	0	0	0	400
26.2549	0	200	2400	1200	400	1200	3600	21612	0	1800	4401	0	0	0	0
26.286	0	0	2600	4801	400	1200	3600	20410	0	1800	2600	0	0	0	0
26.3171	400	200	3600	4801	2000	1200	4801	20410	0	0	1800	0	0	0	200
26.3481	400	400	3600	3400	4201	1000	4801	16006	0	0	2600	0	0	0	200
26.3792	0	400	3600	3400	2600	1000	3601	11404	0	0	2600	0	0	0	1200
26.4103	0	800	3200	2200	2600	1400	2200	11404	200	400	2600	0	0	0	1200
26.4413	0	2000	3200	1800	1200	1400	2000	11404	200	400	1800	0	0	0	1200
26.4724	400	2000	3400	1400	600	1000	1200	11403	0	400	1800	0	0	0	800
26.5035	0	600	3400	1200	800	1000	800	7002	0	400	1800	0	0	0	200
26.5345	0	200	2400	800	600	400	600	8402	0	1200	1800	0	0	0	200
26.5656	0	0	2400	400	800	1000	0	8402	0	1200	800	800	0	0	200
26.5967	0	0	2400	400	400	1200	600	8402	0	2000	800	800	0	400	600
26.6277	0	800	2200	800	400	1400	400	5001	0	2000	800	1200	0	0	800
26.6588	0	800	2200	1600	400	1400	400	5001	200	0	2200	1200	0	0	800
26.6899	0	0	2200	800	1400	1400	400	9803	0	0	2200	200	0	0	800
26.7209	0	0	4201	1400	1400	200	800	9803	0	0	2200	200	0	0	400
26.752	0	200	1600	200	1400	1200	800	7202	0	0	2000	0	0	0	400
26.7831	0	1400	2000	1200	1200	1000	800	7202	0	0	2200	0	0	0	400
26.8141	0	1400	2000	0	600	1200	800	6201	0	0	2000	0	0	0	0
26.8452	0	1000	4001	0	600	1200	1200	8802	200	1200	4601	0	0	0	0
26.8763	0	800	4001	0	1400	2000	1200	6801	1000	1800	1400	0	0	0	0
26.9073	200	0	4001	0	1400	2000	600	8802	1600	1800	1600	0	0	0	200
26.9384	200	0	3000	800	2600	200	600	9002	1600	1800	1400	0	0	0	200
26.9695	0	0	2601	800	400	200	200	9002	1200	800	1600	0	0	0	0
27.0005	0	200	2601	800	2801	400	0	9002	0	1600	2400	0	0	0	0
27.0316	0	800	3801	800	2200	800	0	4401	0	1600	3200	0	0	400	400
27.0627	0	2000	10004	1600	3001	800	0	4201	0	1600	4201	800	0	0	600
27.0937	0	2000	10004	1600	2200	800	1000	4201	0	400	7402	600	0	0	600
27.1248	1200	600	8602	1400	1800	0	1000	7402	0	200	10403	600	800	0	800
27.1559	1200	600	1600	1400	400	0	1000	7402	400	200	8202	600	1600	800	1200
27.1869	400	600	1600	1400	400	0	800	7402	400	200	8202	1200	1600	1600	2400
27.218	400	800	1800	1400	1000	0	1200	7202	400	200	6001	1200	800	800	2400
27.2491	400	2400	3000	1400	2801	0	1600	8002	0	0	6001	800	0	800	2400
27.2801	0	2400	4001	1600	2801	0	1600	8002	200	200	5201	800	0	400	9002
27.3112	0	1600	4201	1800	1200	0	0	13004	0	0	5201	800	0	400	9002
27.3423	0	1600	4001	3801	800	400	0	13004	200	0	5201	0	0	0	8602
27.3733	0	1600	2400	4801	1200	400	800	9602	800	0	5601	0	0	600	8402
27.4044	0	1400	2400	4801	1200	400	1000	8603	800	800	5601	400	600	400	6401
27.4355	0	1400	4801	4801	1600	400	800	8603	800	1000	5601	400	2400	1200	3001
27.4665	6401	13004	10403	6201	15406	0	400	4801	400	1000	4400	400	2400	2801	3000
27.4976	33637	139854	57079	64510	57280	0	400	4801	200	1000	3200	200	800	2801	1200
27.5287	110882	238512	338640	389671	456955	0	400	4000	0	600	3200	0	0	400	1200
27.5597	580726	2270223	1019352	1433668	1816680	800	0	2800	0	600	3200	0	0	0	800
27.5908	909855	2573518	1501525	2486663	2696913	1200	0	2800	0	0	1200	0	0	0	800
27.6219	1736499	5220676	2542913	2786642	4325089	1200	0	3601	800	0	1200	0	800	0	800
27.6529	1294219	4742908	2495762	2486663	4325089	1200	0	4201	800	0	1400	0	800	0	1400
27.684	1294219	4742908	2495762	2396579	3047644	0	400	4201	0	2800	1400	0	0	0	600
27.7151	761799	2462220	1546401	1190752	1535558	0	400	5801	0	2800	1400	0	0	0	800
27.7461	511554	894726	856770	750373	640767	0	400	5801	0	800	1800	0	0	0	600
27.7772	180550	475050	306952	229224	349837	0	600	6001	400	400	2200	0	800	0	0
27.8083	162005	468038	304722	204366	284247	0	600	4200	0	400	1800	0	0	0	0
27.8393	146698	402305	254970	198704	234875	0	800	5801	0	0	1200	0	800	0	1200
27.8704	130192	327667	228461	156191	233650	0	400	5801	0	0	1200	0	600	0	1200
27.9015	116515	302850	209063	146906	200926	0	0	5801	1200	200	1600	0	600	0	1000
27.9325	90994	269328	184984	107264	181155	0	0	3800	1200	200	5801	0	0	0	400
27.9636	51468	225362	137435	102642	173093	0	0	3000	0	1200	5801	400	0	0	0
27.9947	25820	67112	50459	36831	43845	0	400	3000	0	400	5801	400	800	200	0
28.0257	25820	67112	50459	36831	43845	0	400	4200	800	1200	3601	2801	2400	2200	18408
28.0568	25820	46450	29621	32625	59682	0	0	4200	3200	400	4401	17208	18610	28019	57076
28.0879	24815	74365	57097	48454	59682	0	0	3601	13405	800	2200	81954	98624	111503	230447
28.1189	24815	90591	53265	36833	45049	0	0	3601	13405	800	2200	104458	175713	243364	325972
28.15	24815	90591	53265	36833	45049	0	0	4401	4401	800	1600	183576	184401	243364	345935
28.1811	22813	82759	49457	33627	45049	400	0	5001	4201	800	1400	183576	184401	225370	345935
28.2121	22813	59083	45247	27618	41640	600	400	4401	1800	0	1400	140253	117919	161014	268689
28.2432	22813	48054	43645	27618	37234	600	400	2600	600	800	1400	76937	64898	70123	165429
28.2743	21611	48054	43644	21414	35431	200	400	2600	0	0	800	38234	33428	50860	74533
28.3053	17208	45448	32626	22013	19409	0	400	6001	0	0	800	23414	33229	21211	71520
28.3364	17208	40441	29220	22013	13807	0	0	6001	0	0	400	17008	13405	15205	32625
28.3675	13805	27017	18008	22013	13807	0	0	4401	0	0	800	12003	7802	13604	25215
28.3985	5801	18808	15205	13805	17007	0	0	3000	0	0	400	10403	5801	8402	22612
28.4296	5801	18808	18008	12804	17007	0	0	3000	0	0	200	9203	5401	13604	22612
28.4607	7002	21611	22812	13805	16607	0	0	2200	0	0	200	5801	5001	12205	19611
28.4917	8202	21611	24014	12804	16607	600	0	2400	0	0	3601	5801	5001	12205	19611
28.5228	7002	21411	24014	13404	16808	600	0	2400	0	0	3601	5801	7802	11804	26416
28.5539	5201	17808	21811	12404	16808	0	800	3000	1000	0	3000	3601	7802	11804	70916
28.5849	4601	8602	11804	3600	10403	0	0	3801	0	0	1800	1600	5001	11404	126769
28.616	4001	5201	9202	3400	4601	0	0	3801	600	0	1800	800	2200	11403	126769
28.6471	400	4801	8002	3400	4601	0	0	3801	0	1600	6001	800	2000	9003	120131
28.6781	400	4801	8002	4601	6001	0	0	2000	600	1600	6001	1800	1800	9003	72924
28.7092	200	4401	8002	4601	6001	0	0	1800	0	0	4201	1800	1200	1400	33231
28.7403	200	3200	7602	2200	4201	0	0	1800	0	0	2800	0	400	1400	12804
28.7713	400	2200	7602	2200	2400	0	0	2000	0	0	2000	0	200	1200	8202
28.8024	800	2000	8602	2000	1600	0	0	2800	0	0	1400	0	200	1200	6001
28.8335	1200	2200	9202	5001	1600	0	200	3401	0	800	1400	1600	400	1200	8202
28.8645	2200	3201	8602	2000	7001	0	0	3200	0	1000	1600	6601	10403	10003	14205
28.8956	2200	7402	9003	3600	9403	0	600	5001	0	2400	1600	6601	10403	10003	15606
28.9267	2200	3400	8202	3600	9403	0	0	5001	0	3200	2000	4801	5201	9402	30021
28.9577	1400	7402	8002	4601	6401	0	400	5001	0	2400	1400	2600	2601	5401	29020
28.9888	1400	4601	8002	4601	5001	0	0	1000	0	400	2000	400	1600	5401	29020
29.0199	1400	8602	6801	3801	5001	0	0	1000	0	400	4601	0	800	6802	17608
29.0509	1800	10003	6401	3801	5001	0	0	1400	600	1800	10803	0	400	6802	17208
29.082	1800	10003	6401	3801	5001	0	0	1400	2800	5401	31025	0	400	5401	17208
29.1131	2600	7402	7401	4401	6001	0	400	1400	29020	20811	88179	0	600	3601	25616
29.1441	2600	7402	9202	5401	7601	800	400	2400	160393	116920	205841	1200	600	3000	25616
29.1752	2200	7402	11004	5401	7601	800	400	2400	771036	509156	1012696	1200	600	3601	21011
29.2063	2200	7002	11604	4601	5601	0	0	3401	2178553	1329558	3321480	800	400	4201	18808
29.2373	2600	7002	11604	3001	5201	0	800	2200	2656755	2392779	4457375	0	1000	4201	12204
29.2684	2600	5601	11403	3001	4001	0	0	2400	2690660	2392779	4457375	0	1400	2400	10603
29.2995	4001	2400	11403	2801	4000	0	0	1200	2690660	1831430	3865392	0	1400	600	5801
29.3305	1400	5601	6401	2600	2600	0	0	1000	1330949	665089	1142916	200	1200	2400	4001
29.3616	800	2400	3601	1600	2400	0	0	600	155355	107468	268044	0	0	200	2600
29.3927	800	1600	3601	1600	1800	0	400	600	70519	45047	84163	200	0	600	600
29.4237	2200	1600	3601	1200	1800	0	0	600	70519	44246	79951	0	0	400	400
29.4548	2200	3200	7401	1200	1800	0	600	1000	90598	44246	79951	0	0	600	600
29.4859	1200	6601	8202	1200	3601	400	0	2400	117730	64696	158782	0	0	2200	3200
29.5169	0	3200	7401	3001	4001	400	0	4001	117730	64696	216483	0	0	2400	5802
29.548	0	2600	9603	3001	4001	400	0	2400	97619	63895	181555	600	0	3401	15006
29.5791	0	2600	9603	3400	1400	200	0	3201	97619	63895	183976	0	0	4601	17609
29.6101	1400	4401	9603	4601	1400	200	0	2400	100432	58682	181555	400	400	3401	17609
29.6412	1400	4401	7202	4601	1400	400	0	3201	100432	66904	150318	0	600	2000	9003
29.6723	1600	2800	6601	3801	1200	400	400	1800	100432	64502	111888	0	800	0	3600
29.7033	400	2200	5201	1000	1200	0	400	1200	82359	64502	91595	0	800	0	3200
29.7344	0	2800	5201	1400	2200	0	0	1200	81566	57276	71519	0	800	400	3600
29.7655	0	3601	8802	1400	2200	0	0	1600	50659	57276	47456	0	800	400	800
29.7965	0	3601	8802	1600	2000	0	0	2800	50659	57276	47456	0	400	200	2000
29.8276	0	3000	3201	1800	1800	0	0	2800	16007	18209	8602	0	400	200	1600
29.8587	0	0	3201	1800	1800	0	0	2600	5601	8802	3401	0	0	200	2000
29.8897	0	0	3200	1800	1200	0	0	2600	5601	7402	3401	200	0	400	2400
29.9208	200	2000	4401	2000	3000	0	0	2600	5801	8002	7601	200	0	800	2400
29.9519	200	2400	4401	2600	2200	0	0	4801	6401	8002	17808	0	0	800	2400
29.9829	400	2400	4401	2600	2200	0	0	4801	5801	8002	17808	0	0	800	2400
30.014	400	2800	2601	2400	1200	0	0	6401	12604	8002	13805	0	0	0	1800
30.0451	400	2600	2601	1800	1200	0	0	6401	4001	2800	5801	0	0	2000	1600
30.0761	400	2600	3201	1400	1200	0	0	1800	9602	8002	13805	0	0	600	1800
30.1072	400	2600	4601	1800	1200	0	0	800	3601	5801	6401	0	200	600	1600
30.1383	400	2600	4601	1800	800	0	0	1800	6001	5801	7201	0	0	0	1200
30.1693	0	3000	5201	1800	800	0	0	600	5201	4401	6801	0	200	0	800
30.2004	0	1800	5201	1800	1200	0	0	1800	6001	4401	7201	0	200	800	800
30.2315	0	2200	3001	1000	1600	0	0	800	5201	1000	6801	0	200	800	800
30.2625	800	2200	3001	1000	1600	0	0	800	1400	6601	3600	0	0	400	600
30.2936	1000	2200	2800	1000	1200	0	0	800	400	600	3000	0	0	0	1200
30.3247	1000	1200	2800	1200	400	0	0	1200	400	1600	2000	0	0	0	2000
30.3557	1000	800	2600	1200	400	0	0	1200	400	600	2000	0	0	0	2000
30.3868	800	400	1600	1200	3000	0	0	800	400	1600	2400	0	0	400	2000
30.4179	800	200	2600	400	3000	0	0	800	400	800	2400	0	0	0	1000
30.4489	400	200	3200	400	1200	0	0	1200	2401	2400	2200	0	0	0	2000
30.48	0	200	3200	400	1200	600	0	1200	5401	2400	2200	0	200	0	800
30.5111	0	2200	3600	1000	1200	600	0	1200	5601	4401	3001	0	200	0	600
30.5421	0	4001	3600	1000	1600	600	0	2800	5601	4801	6601	0	400	0	600
30.5732	0	4401	4001	1000	1600	0	0	2800	3200	4401	6602	400	0	0	600
30.6043	0	4001	5401	800	1600	0	0	1800	3200	4801	7402	0	0	1200	400
30.6353	0	4001	7602	400	1600	0	0	1800	6402	6001	8002	0	0	1200	0
30.6664	0	600	6801	400	800	0	0	1800	6402	23613	8002	0	200	600	400
30.6975	0	600	9202	600	1200	0	0	2200	4401	23613	7601	0	400	600	0
30.7285	600	1200	6801	600	800	0	0	2200	4401	10403	5001	0	600	0	1200
30.7596	600	1600	6001	3201	1200	0	0	2200	800	8202	3000	0	600	200	0
30.7907	400	1600	5001	3201	400	0	400	2200	800	10403	5001	0	0	200	800
30.8217	400	800	5001	2401	1400	0	400	2000	400	8202	3000	0	0	400	0
30.8528	400	800	3801	1200	200	0	0	2200	200	1200	1200	0	0	400	400
30.8839	800	2000	3801	1000	800	0	0	2000	400	1200	1200	0	0	400	0
30.9149	1200	2000	5401	1000	200	0	0	2400	1400	400	1200	0	0	0	400
30.946	2401	2601	5401	1400	200	0	0	2400	1400	3601	1000	0	0	400	800
30.9771	2401	1400	4801	2200	200	0	0	2400	400	400	1000	0	0	0	800
31.0081	800	400	2400	1400	400	0	0	1800	400	3400	2601	200	0	400	2400
31.0392	0	400	2400	1000	400	0	0	1200	400	400	3601	0	400	5601	6201
31.0703	800	2600	6201	400	200	0	0	1800	200	2400	6401	200	400	5601	12204
31.1013	600	2800	6201	400	200	0	0	2200	200	400	12004	1400	800	11204	22213
31.1324	600	2800	5001	400	1000	0	0	4601	400	2400	12004	1800	2000	2801	12204
31.1635	0	800	4401	400	1000	0	0	2200	1200	400	10603	1800	2000	2801	13405
31.1945	0	800	5001	400	600	0	800	2200	400	1800	7201	400	1800	2801	5401
31.2256	0	800	5001	200	600	0	800	2200	0	1800	6801	400	0	1000	4201
31.2567	400	1600	10203	1400	1800	0	800	2200	0	2000	6801	600	0	1400	2801
31.2877	0	800	5001	1400	1800	0	0	2400	1800	2000	3401	600	400	1200	2000
31.3188	0	800	5001	1400	400	400	0	2400	1800	2400	1200	1200	400	1200	2000
31.3499	0	200	2400	1200	0	600	0	2400	200	3601	3001	0	0	600	1200
31.3809	1200	200	2400	800	0	600	0	200	200	3601	3001	400	0	400	1200
31.412	1200	200	2600	800	0	0	0	200	2600	3001	3001	0	0	600	1200
31.4431	800	1800	11403	800	0	0	0	2400	2600	800	2400	400	0	200	1200
31.4741	800	1800	11403	800	1200	0	0	2600	1000	600	2000	800	0	0	1200
31.5052	600	1000	8402	1000	400	0	0	2400	1000	200	2400	800	0	0	400
31.5363	400	1000	7802	1000	800	0	0	2000	1000	400	1600	0	0	0	400
31.5673	400	1200	5801	1200	400	0	0	1600	2400	200	2400	0	0	0	400
31.5984	0	1800	5801	1000	800	0	0	2000	400	200	1600	0	0	0	1000
31.6295	0	1200	6401	1200	800	0	0	1600	2200	200	2400	0	0	0	2600
31.6605	0	1600	6401	1200	800	0	0	1600	1200	400	1200	0	0	800	2600
31.6916	200	1600	6401	1200	800	0	0	1600	1200	400	2400	400	0	800	1200
31.7227	200	1600	2800	800	400	0	0	1400	800	0	1200	0	0	400	1200
31.7537	0	2600	6801	800	200	0	0	2200	800	0	1800	200	0	400	1200
31.7848	0	1000	4801	0	200	400	0	1400	1000	0	1800	0	0	0	0
31.8159	0	1600	4801	600	400	400	0	1400	1000	800	1800	0	0	0	0
31.8469	0	1000	4001	600	400	400	0	600	400	800	1800	0	0	0	0
31.878	400	1000	2800	600	200	0	0	600	400	0	2000	0	0	0	400
31.9091	0	800	2800	400	200	0	0	800	0	0	2000	0	0	0	400
31.9401	0	400	3201	400	400	0	0	800	600	200	2200	0	0	0	800
31.9712	0	400	4601	400	400	0	0	1600	1600	200	2800	0	0	0	0
32.0023	0	0	4601	400	800	0	0	1000	2401	2000	3401	0	0	0	1000
32.0333	0	200	4601	1400	1000	0	0	1600	1600	1000	3600	400	0	0	400
32.0644	0	0	5801	1400	1000	0	0	1000	2401	1000	3600	600	0	0	400
32.0955	0	200	2400	1200	1000	0	0	2200	1600	1000	3600	600	0	0	0
32.1265	0	400	4801	0	600	0	0	1200	1600	1000	2600	0	0	0	0
32.1576	400	1400	4801	600	800	0	0	1200	0	400	3400	0	0	1200	600
32.1887	0	1600	5201	200	800	0	0	1000	0	400	2200	0	0	1200	1200
32.2197	0	2400	5201	400	800	0	0	800	0	800	1800	0	0	1600	600
32.2508	0	2400	5201	400	1000	0	0	1000	0	800	1600	0	0	1200	1200
32.2819	0	1000	5401	400	1000	0	0	1000	0	800	1200	0	0	0	600
32.3129	0	800	5401	600	1000	0	0	2000	0	1000	1200	0	0	0	800
32.344	0	1000	1600	400	1000	0	0	1000	200	1000	1200	0	0	0	800
32.3751	0	1600	1600	400	0	0	0	1800	0	1000	2200	0	0	0	800
32.4061	0	1600	3401	400	0	0	0	1800	400	0	1000	0	0	0	1200
32.4372	0	800	3401	400	0	0	0	1800	0	0	1000	0	0	600	1200
32.4683	0	800	3401	1000	1000	0	0	1800	400	200	1000	0	0	0	1200
32.4993	0	800	1800	2000	2800	0	0	2200	0	400	1400	0	0	0	800
32.5304	0	800	3601	2601	2800	0	0	2401	1000	400	1600	0	0	0	800
32.5615	0	0	3601	2000	1400	0	0	2401	400	0	1400	0	0	400	800
32.5925	0	0	3601	400	400	0	0	2200	400	0	800	0	0	4801	800
32.6236	0	800	3601	400	400	0	0	1200	400	600	800	0	1600	6401	5201
32.6547	0	800	2800	400	400	0	0	400	0	800	1200	200	9802	33632	13805
32.6857	0	800	2800	0	1200	0	0	400	600	1200	1200	200	9802	37836	22813
32.7168	0	200	2800	0	1600	0	0	400	0	800	1200	200	5801	33632	13805
32.7479	0	0	3200	200	1600	0	0	1200	600	800	1200	0	3600	10204	6801
32.7789	0	0	2801	800	2000	0	0	1800	400	800	1400	0	3401	10204	5201
32.81	200	1200	3601	800	2000	0	0	1800	400	1600	1400	0	2801	10204	2800
32.8411	0	1200	2801	800	2000	0	0	2400	0	1600	800	0	1800	4401	2400
32.8721	600	1200	3601	1200	1200	0	0	400	0	0	400	0	1400	4000	2800
32.9032	0	400	3601	1400	1200	0	400	1200	0	0	800	0	1000	3200	2400
32.9343	0	0	3601	1400	1000	0	400	1200	0	0	1600	0	0	3200	600
32.9653	0	0	5001	7002	1200	0	400	1200	0	400	2400	0	1000	3200	600
32.9964	0	0	1800	9803	0	0	0	2400	200	400	1600	0	0	800	2400
33.0275	400	0	5001	9803	1200	0	0	2000	200	400	1200	0	400	200	2400
33.0585	400	0	4801	5401	1200	0	0	2000	1200	400	0	0	400	0	2400
33.0896	0	0	4801	3201	1400	0	0	800	200	400	0	0	400	0	1200
33.1207	0	0	3601	2400	1200	0	0	800	1200	0	1200	0	200	2200	400
33.1517	0	0	3400	3201	1400	0	0	2400	400	0	1400	0	0	2400	400
33.1828	0	200	3400	3001	800	0	0	2400	1200	1000	1400	0	0	2400	800
33.2139	0	800	3001	3001	800	0	0	1400	400	1000	3000	400	0	1200	800
33.2449	0	200	2400	1200	800	0	200	1000	0	0	3000	0	0	1200	0
33.276	0	800	2400	800	200	0	0	1400	0	0	2200	0	0	400	0
33.3071	0	800	3000	800	200	200	0	600	0	0	400	0	0	400	800
33.3381	0	800	3800	400	800	200	0	800	0	0	800	0	0	400	800
33.3692	0	0	3800	1400	800	0	0	400	0	0	800	0	0	800	600
33.4003	0	0	2600	400	400	0	200	400	0	0	1200	0	0	800	400
33.4313	0	0	2000	1000	400	0	200	400	0	0	1200	0	0	1000	0
33.4624	0	200	2000	0	0	0	0	1200	0	0	800	0	0	1000	400
33.4935	0	400	2000	800	600	0	0	1200	200	0	800	0	0	800	0
33.5245	0	400	2200	800	400	0	0	1200	800	0	400	0	0	600	400
33.5556	0	400	1600	800	600	0	0	0	800	0	1200	0	0	600	400
33.5867	0	0	3400	600	600	0	0	1400	0	0	1200	0	0	0	400
33.6177	0	0	1200	200	600	0	0	1000	0	0	1200	0	400	0	0
33.6488	0	400	2600	600	200	0	0	1000	0	0	1600	0	400	0	0
33.6799	0	400	2600	800	0	0	0	400	0	0	1400	0	0	0	0
33.7109	0	400	3601	800	200	0	200	400	0	400	1400	0	0	200	400
33.742	400	0	3601	800	800	0	200	1200	0	0	1400	0	0	400	400
33.7731	0	800	3000	1200	800	0	0	1200	0	0	1400	0	0	400	600
33.8041	0	400	1800	1200	800	0	0	800	0	0	600	0	0	400	600
33.8352	0	800	1200	600	600	0	0	800	800	0	400	0	0	0	600
33.8663	0	400	1200	600	600	0	0	1200	0	0	400	0	0	0	600
33.8973	400	1600	3400	600	200	0	0	2000	0	400	400	0	0	0	600
33.9284	0	0	4201	800	600	0	0	2600	0	1200	2200	0	0	0	1000
33.9595	0	0	3400	800	200	0	0	2000	0	1200	400	0	0	0	200
33.9905	0	0	2000	800	400	0	0	2600	0	800	1800	0	0	200	200
34.0216	0	0	1600	800	0	0	0	400	0	400	600	0	0	0	200
34.0527	0	0	1600	0	0	0	0	400	400	400	1800	0	0	0	200
34.0837	0	0	2600	0	0	0	0	400	0	0	1200	0	0	0	200
34.1148	0	400	2600	400	200	0	0	1800	0	0	2600	0	0	0	400
34.1459	0	400	1800	1000	200	0	0	2400	0	0	1200	0	600	0	400
34.1769	0	400	1800	2000	200	0	0	2400	0	400	1000	0	800	0	400
34.208	0	0	2200	2000	1400	0	0	800	0	400	600	0	800	0	0
34.2391	0	0	2800	400	1400	0	0	400	0	400	400	0	0	0	0
34.2701	0	0	2800	400	800	0	0	400	0	0	400	0	0	0	0
34.3012	0	0	2800	0	0	0	0	400	0	400	400	0	0	200	200
34.3323	0	0	1800	600	0	0	0	2000	0	0	400	0	0	200	0
34.3633	0	0	2200	600	0	0	0	3200	0	0	0	0	0	200	200
34.3944	0	0	2200	800	0	0	0	2400	0	0	0	0	0	0	400
34.4255	0	0	2200	800	0	0	0	3200	0	0	600	0	0	400	400
34.4565	0	0	4801	400	800	0	0	3401	0	0	1200	0	0	400	400
34.4876	0	0	2000	400	800	0	0	4401	0	0	600	0	0	400	0
34.5187	0	800	2600	800	0	0	0	3401	0	0	200	0	800	0	0
34.5497	0	800	2600	800	0	0	0	3401	0	0	0	0	800	0	0
34.5808	0	0	2600	0	0	0	0	1400	0	0	200	0	600	0	0
34.6119	0	0	2800	0	0	0	0	3000	200	0	600	0	0	0	0
34.6429	0	0	3601	800	1000	0	0	3000	0	0	1800	0	0	0	0
34.674	0	200	3601	800	0	0	0	3000	0	0	600	0	0	0	0
34.7051	0	200	4201	1000	800	0	0	1400	0	0	1000	0	0	0	200
34.7361	0	200	1800	1000	0	0	0	1200	0	800	400	0	0	0	400
34.7672	200	0	3001	1000	400	0	0	1000	0	800	400	0	0	0	400
34.7983	200	0	2000	1000	0	0	0	1000	0	0	0	0	0	0	0
34.8293	200	0	2000	200	0	0	0	1600	0	0	400	0	0	0	0
34.8604	0	0	2000	1600	0	0	0	1600	0	0	0	0	0	0	200
34.8915	0	400	3201	400	0	0	0	2600	0	800	2200	200	0	0	1000
34.9225	0	0	3201	400	0	0	0	2600	0	0	1000	0	0	0	400
34.9536	0	0	3201	400	0	0	0	2600	0	0	1000	0	0	0	400
34.9847	0	0	3401	600	0	0	0	2000	0	0	200	0	0	0	0
35.0157	0	0	3401	600	800	0	0	2000	0	0	200	0	0	400	0
35.0468	0	400	1600	200	800	0	0	2200	0	0	200	0	0	400	0
35.0779	200	1000	1600	0	200	0	0	2200	0	800	800	0	0	400	0
35.1089	200	1000	2400	0	200	0	0	2200	0	0	800	0	0	400	0
35.14	0	0	2801	400	200	0	0	2600	0	0	400	0	0	400	0
35.1711	0	0	3400	400	200	0	0	2600	0	0	400	0	0	400	0
35.2021	0	0	2801	400	800	0	0	800	0	0	400	0	0	0	0
35.2332	0	0	2800	0	200	0	0	800	0	200	400	0	0	0	0
35.2643	0	0	1800	200	0	0	0	1600	0	200	0	0	0	0	800
35.2953	0	0	1800	200	0	0	0	3200	0	0	0	0	0	0	800
35.3264	0	0	4000	200	400	0	0	2200	800	0	0	0	0	0	200
35.3575	0	0	7202	600	400	0	0	2200	800	0	0	0	0	0	0
35.3885	0	400	7202	0	400	0	0	1600	0	0	0	0	0	0	0
35.4196	0	400	4201	400	400	0	0	1600	0	0	0	0	0	0	0
35.4507	0	400	1600	0	1000	0	0	1000	0	0	200	0	0	0	0
35.4817	0	0	4201	400	1000	0	0	1200	0	0	800	0	0	0	0
35.5128	0	0	4401	400	1000	0	0	1200	0	0	200	0	0	0	0
35.5439	0	0	4801	400	800	0	0	1800	0	0	600	0	0	0	0
35.5749	0	0	4401	400	800	0	0	1800	0	0	600	0	0	800	400
35.606	0	0	5001	0	800	0	0	1000	0	0	600	0	0	800	400
35.6371	0	0	2400	0	400	0	0	1000	0	0	1400	0	0	0	0
35.6681	0	0	5001	800	400	0	0	1000	0	1600	400	0	0	0	0
35.6992	0	0	5201	800	0	0	0	1000	0	800	400	0	0	0	0
35.7303	0	0	5201	800	0	0	0	1000	0	800	400	0	0	200	0
35.7613	0	0	3601	600	0	0	0	1400	0	0	800	0	0	200	0
35.7924	0	0	3601	200	1400	0	0	1400	0	0	800	200	0	0	0
35.8235	0	0	4001	200	0	0	0	1600	0	0	1200	200	0	0	0
35.8545	0	0	4601	200	600	0	0	1000	0	400	1000	200	0	0	0
35.8856	0	0	4001	0	600	0	0	2200	0	0	1000	0	0	0	0
35.9167	0	0	4000	0	800	0	0	2200	0	0	1000	0	0	0	0
35.9477	0	400	4000	400	800	0	0	2200	400	0	400	0	0	0	0
35.9788	0	400	6401	400	200	0	0	3200	400	400	600	0	0	0	0
36.0099	0	0	6401	400	0	0	0	3200	400	1000	600	0	0	0	0
36.0409	0	0	4201	400	200	0	0	3000	0	1000	2000	0	0	200	0
36.072	0	0	4201	600	0	0	0	2400	0	1400	2000	0	0	200	0
36.1031	0	0	5801	600	800	0	0	2400	0	1400	2000	0	0	200	0
36.1341	0	0	6201	600	0	0	0	2400	400	1600	800	0	0	200	0
36.1652	0	0	5801	200	1800	0	0	2400	400	1600	800	0	0	0	0
36.1963	0	0	6201	200	1400	0	0	3400	1200	1600	800	0	0	0	0
36.2273	0	0	4401	200	1400	0	0	3001	1200	400	800	0	0	0	0
36.2584	0	0	4401	1400	1400	0	0	3001	0	400	600	0	0	0	0
36.2895	0	0	4401	1600	3400	0	0	2200	0	600	400	0	0	0	0
36.3205	0	0	6001	1600	4000	0	0	2200	0	600	400	0	0	800	0
36.3516	0	0	6601	1600	3801	0	0	3601	0	600	800	0	0	800	0
36.3827	0	200	6601	1400	4000	0	0	4201	0	0	1200	0	0	0	0
36.4137	0	400	8002	600	4001	0	0	3601	0	400	1200	0	0	0	0
36.4448	0	400	6201	400	4401	0	0	3201	0	0	1200	0	0	0	0
36.4759	0	0	6002	600	4401	0	0	3201	0	400	800	0	0	0	600
36.5069	200	0	4401	400	4201	0	0	2400	400	0	800	0	0	0	0
36.538	200	0	2800	800	4201	0	0	2400	400	400	1600	0	0	0	0
36.5691	200	0	2800	400	7002	0	0	2400	400	0	1600	0	0	0	0
36.6001	0	0	4000	400	7002	0	0	2200	0	0	1000	0	0	0	0
36.6312	0	0	4601	400	4801	0	0	2200	0	0	1000	0	0	0	0
36.6623	0	0	4601	400	4601	0	0	1200	0	0	1000	0	0	0	400
36.6933	0	400	4601	1200	3000	0	0	1400	0	0	1000	0	0	0	400
36.7244	0	600	6601	1200	3000	0	0	1000	0	0	1000	0	0	0	0
36.7555	0	400	7402	800	3000	0	0	1400	600	0	1000	0	0	0	0
36.7865	0	0	7402	600	2800	0	0	1600	0	0	1200	0	0	0	0
36.8176	0	0	7402	400	0	0	1000	2200	0	0	400	0	0	0	0
36.8487	0	0	7802	400	0	0	0	1600	0	200	400	0	0	200	0
36.8797	0	0	4601	400	2000	0	0	2800	0	200	400	0	0	0	0
36.9108	0	0	4601	200	2000	0	0	1800	0	800	600	0	0	200	0
36.9419	0	0	4601	600	2000	0	0	2400	0	800	600	0	0	0	0
36.9729	0	800	3200	200	800	0	0	1800	0	800	0	0	0	0	0
37.004	0	800	5201	200	800	0	0	2400	0	800	0	0	0	0	0
37.0351	0	800	5201	200	800	0	400	1800	0	1000	0	0	0	0	0
37.0661	0	0	5201	800	800	400	400	1800	0	1000	400	0	0	0	400
37.0972	0	400	4201	800	800	400	0	1800	0	600	1400	0	600	400	400
37.1283	0	0	4201	800	800	0	0	1800	0	400	1400	0	200	800	200
37.1593	0	0	4201	400	600	0	0	1600	0	400	600	0	200	400	200
37.1904	0	0	6401	1200	1200	0	600	3801	0	400	600	0	0	0	0
37.2215	0	0	6801	0	1200	0	600	3600	1200	600	400	0	0	0	0
37.2525	400	0	6801	600	1600	0	600	3600	1200	600	1000	0	0	0	0
37.2836	400	0	5601	200	1600	0	600	3600	1200	0	800	0	0	0	0
37.3147	0	0	5601	200	600	0	400	1800	0	0	1000	0	0	0	0
37.3457	0	0	3801	0	600	0	400	2000	0	200	1000	0	0	0	0
37.3768	0	0	7001	0	800	0	400	2000	0	200	1400	0	0	0	0
37.4079	200	0	10003	400	800	0	0	2800	200	200	1400	0	0	0	0
37.4389	200	0	10003	400	1400	0	0	2800	200	200	800	0	0	0	0
37.47	0	0	8602	800	1400	0	0	2400	0	0	0	0	0	0	0
37.5011	0	0	8602	800	1000	0	0	2200	0	0	0	0	0	0	1200
37.5321	0	0	9602	800	1000	0	0	2200	0	0	0	0	0	0	1200
37.5632	0	0	9602	800	600	0	0	2200	0	0	2000	0	0	0	400
37.5943	0	0	8602	800	200	0	0	2400	0	0	2000	0	0	0	200
37.6253	0	0	7201	800	200	0	0	2400	0	400	600	0	0	0	200
37.6564	0	0	7201	800	400	0	0	2000	0	400	600	0	0	0	0
37.6875	0	0	8001	400	800	0	0	1200	0	400	1400	0	0	0	0
37.7185	0	0	8001	400	1600	0	0	1200	0	400	2000	0	0	0	1800
37.7496	0	0	6601	400	1600	0	0	2401	0	800	2000	0	0	0	1800
37.7807	0	0	6601	800	400	0	0	2401	0	1200	800	0	0	0	800
37.8117	0	0	6601	800	0	0	0	1800	0	1200	800	0	0	0	400
37.8428	400	0	8602	800	0	0	0	1800	0	600	400	0	0	0	400
37.8739	400	0	6001	800	1000	0	0	1600	0	0	600	0	0	0	400
37.9049	200	0	6001	200	1000	0	0	1600	0	0	400	0	0	0	0
37.936	0	0	6001	200	1000	0	0	2000	0	0	600	0	0	0	0
37.9671	0	0	6001	0	800	0	0	2000	0	0	600	0	0	0	0
37.9981	0	0	6001	0	2000	0	0	2000	0	0	600	0	0	0	400
38.0292	0	0	6001	0	400	0	0	2000	0	0	600	0	0	0	0
38.0603	0	0	6001	0	1200	0	0	2000	0	0	0	0	0	0	0
38.0913	0	0	6802	0	0	0	0	1000	0	0	800	0	0	0	0
38.1224	0	0	8002	0	1200	0	0	2000	0	0	400	0	0	0	0
38.1535	0	0	6802	600	600	0	0	2000	0	0	400	0	0	0	400
38.1845	0	800	8202	600	600	0	0	2000	0	0	400	0	0	0	600
38.2156	0	800	9202	800	600	0	0	3601	0	0	400	0	0	0	600
38.2467	0	800	9403	1000	1000	0	0	2000	0	0	1200	0	0	0	0
38.2777	0	0	9202	1200	1400	0	0	2000	0	0	1600	0	0	0	0
38.3088	0	0	11003	1200	1400	0	0	2000	200	0	1600	0	0	0	0
38.3399	0	0	8602	600	800	0	0	2000	200	0	1600	0	0	0	0
38.3709	0	0	11003	600	800	0	0	2800	0	0	1600	0	0	0	0
38.402	0	0	12804	0	1200	0	0	3400	0	0	1400	0	0	0	0
38.4331	200	0	12804	0	1200	0	0	3400	0	0	1400	0	0	0	0
38.4641	200	0	10603	0	1200	0	0	2200	0	0	800	0	0	0	0
38.4952	0	0	7802	1000	1800	0	0	1800	0	0	800	0	0	0	200
38.5263	0	0	7802	1000	1800	0	0	2200	0	0	1000	0	0	0	0
38.5573	0	0	8002	1000	400	0	0	2800	0	0	1000	0	0	0	200
38.5884	0	0	9203	0	0	0	0	2800	0	0	800	0	0	0	0
38.6195	800	0	9203	600	0	0	0	3200	0	0	800	0	0	0	200
38.6505	0	0	9203	600	800	0	0	1800	0	800	800	0	0	0	200
38.6816	0	0	8602	600	800	0	0	2600	0	0	800	0	0	0	200
38.7127	0	0	8602	1200	800	0	0	2600	0	0	800	0	0	0	0
38.7437	0	0	10403	1200	0	0	0	2600	0	0	800	0	0	0	0
38.7748	0	0	10403	1200	0	0	0	2200	0	0	1200	0	0	0	200
38.8059	0	600	9402	1200	0	0	0	1600	0	0	1200	0	0	0	400
38.8369	0	600	7201	800	600	0	0	1600	0	0	800	0	0	200	200
38.868	0	0	7201	0	600	0	0	1600	0	0	800	0	0	200	0
38.8991	0	0	8202	800	600	0	0	1600	0	0	800	0	0	0	0
38.9301	400	0	8202	600	1200	0	0	1600	0	0	800	0	0	0	0
38.9612	400	0	8202	600	1200	0	0	1800	200	0	800	0	0	0	0
38.9923	600	0	9803	400	400	0	0	2000	200	0	200	0	0	0	600
39.0233	800	0	9803	400	0	0	0	2000	0	0	1200	0	0	0	600
39.0544	800	0	6601	400	400	0	0	2000	0	0	1200	0	0	0	400
39.0855	0	0	6601	800	0	0	0	3401	0	400	1400	0	0	0	400
39.1165	0	0	7002	1800	0	0	0	2000	0	0	1400	0	0	0	0
39.1476	0	0	9603	1800	0	0	0	1800	0	0	800	0	0	0	0
39.1787	0	0	12204	800	800	0	0	800	0	0	600	0	0	0	0
39.2097	0	0	12204	800	800	0	0	800	0	0	600	0	0	0	400
39.2408	0	0	9202	400	200	0	0	1200	0	200	200	0	0	0	600
39.2719	0	0	6601	800	200	0	0	1800	0	0	200	0	0	0	800
39.3029	0	0	6601	1200	200	0	0	1800	0	0	800	0	0	0	800
39.334	0	0	9602	1400	400	0	0	2200	0	0	800	0	0	0	1600
39.3651	0	0	9602	1600	0	0	0	3401	0	0	800	0	0	0	800
39.3961	0	0	9602	1600	600	0	0	3401	0	0	600	0	0	0	400
39.4272	0	0	8802	1400	2400	0	0	2400	0	0	600	0	0	0	0
39.4583	0	0	8802	1400	2400	0	0	2400	0	200	600	0	0	1200	0
39.4893	0	0	8802	1000	1200	0	0	3001	0	200	400	0	0	0	0
39.5204	0	0	10203	800	800	0	0	3001	0	0	1400	0	0	0	0
39.5515	0	0	10203	800	800	0	0	3401	0	0	400	0	0	0	0
39.5825	0	0	10603	800	800	0	0	3401	0	0	1200	0	0	0	0
39.6136	0	0	13805	2000	800	0	0	3401	0	800	400	0	0	0	0
39.6447	0	0	13805	2000	1200	0	0	3401	0	400	1200	0	0	0	0
39.6757	0	0	12404	400	1200	0	0	4201	0	400	400	0	0	0	0
39.7068	0	0	12404	400	1200	0	0	4401	0	0	600	0	0	0	0
39.7379	0	0	12404	600	200	0	0	4401	0	0	600	0	0	0	0
39.7689	0	0	13806	600	200	0	0	4401	0	400	800	0	0	0	0
39.8	0	0	9803	600	200	0	0	2400	0	400	800	0	0	0	0
39.8311	0	0	13805	400	200	0	0	4201	0	400	800	0	0	0	0
39.8621	0	0	12804	600	800	0	0	3401	0	800	800	0	0	0	0
39.8932	0	0	12804	200	800	0	0	3401	0	800	400	0	0	0	0
39.9243	0	0	11204	600	800	0	0	3201	0	0	800	0	0	0	0
39.9553	0	0	11204	1400	400	0	0	1200	0	0	600	0	0	0	0
39.9864	0	0	12804	2600	0	0	0	1200	0	0	600	0	0	0	200
40.0175	0	0	12804	2600	0	0	0	3000	0	200	200	0	0	0	800
40.0485	0	0	12204	1600	0	0	0	3000	0	0	200	0	0	0	200
40.0796	0	0	10403	800	0	0	0	3400	0	0	200	0	0	0	200
40.1107	0	0	12204	1200	0	0	0	3000	0	0	200	0	0	1000	0
40.1417	0	0	13004	800	0	0	0	3000	0	0	2000	800	0	1000	0
40.1728	0	0	13004	1200	400	0	0	3000	0	0	2000	800	0	0	0
40.2039	0	0	13004	1600	0	0	0	2200	200	600	1600	0	0	0	0
40.2349	0	0	11804	1600	400	0	0	3800	0	600	400	0	0	0	0
40.266	0	0	11804	0	0	0	0	4601	0	0	1200	0	0	0	0
40.2971	0	0	12004	0	400	0	0	4601	0	0	600	0	0	0	0
40.3281	0	0	13204	400	0	0	0	5201	0	0	600	0	0	0	0
40.3592	0	0	12004	1000	1400	0	0	3200	0	200	400	0	0	0	0
40.3903	0	0	13204	1200	0	0	0	3200	0	200	400	0	0	0	400
40.4213	0	0	12003	1200	1400	0	0	3000	0	200	400	0	0	0	0
40.4524	0	0	16407	2000	0	0	0	3000	0	0	1000	0	0	0	0
40.4835	0	0	16407	1200	800	0	0	2000	0	0	1000	0	0	0	0
40.5145	0	0	16407	600	600	0	0	2200	0	0	1000	0	0	0	0
40.5456	0	0	17808	400	800	0	0	2000	0	0	1200	0	0	0	0
40.5767	0	0	17008	400	600	0	0	2200	0	0	1200	0	0	0	0
40.6077	0	0	17008	400	600	0	0	5001	0	0	400	0	0	0	0
40.6388	0	0	17008	800	600	0	0	5001	0	0	400	0	0	0	0
40.6699	0	0	14005	800	600	0	0	3201	0	0	2400	0	0	0	0
40.7009	0	0	17207	1200	1200	0	0	3201	0	0	2400	0	0	0	0
40.732	0	0	18608	1200	1200	0	0	3601	0	0	1000	0	0	0	0
40.7631	0	0	18608	0	1200	0	0	3601	0	0	1000	0	0	0	200
40.7941	0	0	18608	0	400	0	0	2401	0	0	1000	0	0	0	200
40.8252	0	0	19409	400	400	0	0	2400	0	0	800	0	0	0	400
40.8563	0	0	19409	600	0	0	0	2401	400	0	1800	0	0	0	0
40.8873	0	0	19609	600	0	0	0	2200	800	0	600	0	0	0	0
40.9184	0	1600	19209	600	1200	0	0	2200	400	0	800	0	0	0	0
40.9495	0	0	15806	1200	1200	0	0	2200	400	600	800	0	0	0	0
40.9805	0	0	14605	600	800	0	0	1600	200	0	1600	0	0	0	600
41.0116	0	0	14605	800	800	0	0	1600	0	800	1600	0	0	0	0
41.0427	0	0	13404	800	400	0	0	1600	0	0	1000	0	0	0	0
41.0737	0	0	17007	2200	400	0	0	2000	0	200	1000	0	0	0	0
41.1048	0	0	14205	2200	400	0	0	2801	0	0	1000	0	0	0	0
41.1359	0	0	16007	1800	400	0	0	2801	0	0	1800	0	0	0	0
41.1669	0	0	14205	1200	400	0	0	1600	0	0	1800	0	0	0	200
41.198	0	0	12604	1200	400	0	0	1400	0	0	1800	0	0	0	400
41.2291	400	0	12404	1200	200	0	0	1600	0	0	1800	0	0	0	200
41.2601	400	0	12404	0	200	0	0	2800	0	200	400	0	0	1400	400
41.2912	0	0	14005	0	200	0	0	3201	0	400	400	0	0	400	600
41.3223	0	0	14005	1000	0	0	0	3201	0	200	2000	0	0	400	600
41.3533	0	0	14005	1600	800	0	0	4001	0	0	2000	0	0	400	0
41.3844	0	0	10603	1000	800	0	0	3401	0	0	1200	0	0	0	0
41.4155	0	0	12805	800	800	0	0	3401	0	0	800	0	0	0	0
41.4465	0	0	11604	800	600	0	0	3400	0	0	800	0	0	0	0
41.4776	0	0	12805	600	400	0	0	1400	0	0	600	0	0	0	0
41.5087	0	0	13204	400	400	0	0	1400	0	0	600	0	0	0	0
41.5397	0	0	13204	400	400	0	0	1800	0	0	400	0	0	0	800
41.5708	0	0	13204	1800	800	0	0	1800	0	0	400	0	0	0	800
41.6019	0	0	10403	1800	400	0	0	1800	0	0	1600	0	0	0	400
41.6329	0	0	15606	1000	0	0	0	1800	0	0	1600	0	0	0	400
41.664	0	0	11804	1000	0	0	0	1800	0	0	1600	0	0	0	600
41.6951	0	0	11804	600	400	0	0	600	0	0	400	0	0	0	1800
41.7261	0	0	11804	1600	800	0	0	600	0	0	600	0	0	0	600
41.7572	0	0	13805	1600	400	0	0	600	0	0	400	0	400	0	0
41.7883	0	0	19609	1600	600	0	0	2000	0	0	600	0	400	0	0
41.8193	0	0	18408	800	400	0	0	1600	0	0	400	0	0	0	800
41.8504	0	0	18408	800	600	0	0	2000	0	0	400	0	0	0	800
41.8815	0	0	17607	1600	1200	0	0	3200	0	0	200	0	0	0	200
41.9125	0	0	10003	1600	1200	0	0	3200	0	0	200	0	0	0	0
41.9436	0	0	9803	1600	1600	0	0	1800	0	0	800	0	400	0	200
41.9747	0	200	10003	1200	1200	0	0	1800	0	0	800	0	0	0	0
42.0057	0	400	16607	400	1600	0	0	2000	0	0	800	0	0	0	0
42.0368	0	200	16607	1200	1200	0	0	2000	0	1600	600	0	0	600	0
42.0679	0	0	12004	2200	3801	0	0	3000	0	0	200	0	0	200	0
42.0989	0	0	11004	2200	400	0	0	2400	0	0	200	0	0	600	0
42.13	0	0	11004	400	2200	0	0	3000	0	0	1000	0	0	200	0
42.1611	0	0	10204	0	2200	0	0	2400	0	0	1000	0	0	800	600
42.1921	0	0	10204	400	2200	0	0	3000	0	0	600	0	0	0	0
42.2232	0	0	12204	800	1000	0	0	3400	0	0	400	0	0	0	600
42.2543	0	0	12204	1600	1000	0	0	3400	0	0	600	0	0	0	0
42.2853	0	0	11203	1400	400	0	0	3400	0	0	600	0	0	0	0
42.3164	0	0	11203	1400	600	0	0	4000	400	0	800	0	0	0	0
42.3475	0	0	11203	1200	600	0	0	4000	400	0	600	0	0	0	400
42.3785	0	0	13604	1000	600	0	0	2600	0	400	1400	0	600	0	400
42.4096	0	800	12804	1000	400	0	0	2600	0	400	1600	0	600	0	0
42.4407	0	800	12804	1000	400	0	0	2600	0	0	2000	0	800	0	0
42.4717	0	0	10403	1000	0	0	0	2600	0	0	2000	0	0	0	0
42.5028	0	0	6602	800	0	0	0	1800	0	0	800	0	0	0	0
42.5339	0	0	10403	800	0	0	0	1800	0	600	800	0	0	0	0
42.5649	0	0	12804	800	200	0	0	1200	0	800	1600	0	0	0	200
42.596	0	0	12804	800	0	0	0	3201	0	1200	1600	0	0	0	0
42.6271	0	0	14605	1600	0	0	0	3001	0	1200	600	0	0	0	1000
42.6581	0	0	14005	1600	0	0	0	3800	0	1600	600	0	0	0	1000
42.6892	0	0	14005	1600	1400	0	0	3800	0	400	600	0	0	400	1000
42.7203	0	0	14005	1600	1400	0	0	4601	0	0	1400	0	0	400	200
42.7513	0	0	13405	1000	0	0	0	4601	800	0	200	0	0	400	200
42.7824	0	0	17008	1000	0	0	0	1800	800	0	1200	0	0	400	0
42.8135	0	400	18809	1400	0	0	0	1200	600	800	1200	0	0	400	400
42.8445	0	400	18809	1400	200	0	0	1800	600	0	1200	0	0	0	0
42.8756	0	200	16807	2000	400	0	0	2600	0	600	1600	0	0	0	0
42.9067	0	0	16807	1400	1200	0	0	3800	0	0	1800	0	0	0	0
42.9377	0	0	25615	1400	1400	200	0	3800	0	0	4201	0	0	0	0
42.9688	0	0	25615	1400	2000	0	0	3000	0	0	1800	0	0	0	800
42.9999	0	0	23213	1600	1400	0	0	3000	0	0	1600	0	0	0	0
43.0309	0	0	23213	3201	2000	0	0	3000	0	0	600	0	0	0	400
43.062	0	0	18008	3200	1200	0	0	3600	0	0	600	0	0	0	400
43.0931	0	0	23813	3200	2800	0	0	4001	0	0	600	0	0	0	400
43.1241	0	400	18809	2801	2000	0	0	4001	0	0	200	0	0	0	400
43.1552	0	1200	22211	1600	2000	0	0	1800	0	0	1800	0	0	0	400
43.1863	0	400	22012	1600	2000	0	0	1800	0	0	0	0	0	0	0
43.2173	0	200	22211	2000	1200	0	0	2000	0	0	2200	0	0	400	0
43.2484	0	0	22012	2000	1200	0	0	2200	0	0	1800	0	0	800	0
43.2795	0	0	24214	1600	1200	0	0	2200	0	1200	2000	0	0	400	1400
43.3105	0	0	21011	1600	1200	0	0	2200	0	0	1800	0	0	0	400
43.3416	0	0	22212	1800	1200	0	0	2801	0	800	1200	0	0	0	400
43.3727	0	0	21011	2400	2200	0	0	2800	0	0	1200	0	0	0	400
43.4037	0	0	22212	1800	2200	0	0	2800	0	800	800	0	0	0	400
43.4348	0	0	26617	1400	2400	0	0	2800	0	0	800	0	0	0	400
43.4659	0	0	26617	1400	2400	0	0	4601	0	0	600	0	0	0	400
43.4969	0	0	23013	1400	2000	0	0	4601	0	0	600	0	0	0	1000
43.528	0	0	23013	1400	400	0	0	1600	0	0	600	0	0	0	1200
43.5591	0	0	21811	1200	400	0	0	1600	0	0	600	0	0	0	1200
43.5901	0	0	23215	1200	400	0	0	3000	0	0	2000	0	0	0	400
43.6212	0	0	23214	2400	400	0	0	4401	0	800	2600	0	0	0	0
43.6523	0	0	25817	2800	800	0	0	4401	0	800	2600	0	0	0	0
43.6833	0	400	26416	3001	1400	0	0	2600	0	400	1800	0	0	0	1200
43.7144	0	0	26416	2800	1400	0	0	2200	0	0	1600	0	0	0	1200
43.7455	0	0	26416	1800	1400	0	0	2000	0	400	1600	0	0	0	200
43.7765	0	0	27818	1800	1400	0	0	2000	0	800	1200	0	0	0	0
43.8076	0	0	29420	1800	800	0	0	2200	0	800	1000	0	0	0	200
43.8387	0	0	29420	1800	1200	0	0	3001	0	800	1200	0	0	0	0
43.8697	0	400	29420	2000	1200	0	0	3200	0	800	1200	0	0	200	0
43.9008	0	400	28619	5001	2200	0	0	4801	0	400	1200	0	0	0	0
43.9319	0	400	36631	5001	2800	0	0	4801	0	400	1200	0	0	0	200
43.9629	0	400	34227	1000	2800	0	200	3800	0	0	1200	0	0	0	200
43.994	0	400	34227	1000	2200	0	0	2200	0	0	1200	0	0	0	200
44.0251	0	400	22813	600	400	0	0	2200	0	0	2200	0	0	0	200
44.0561	0	0	21612	3600	2200	0	0	3400	0	0	2200	0	0	0	800
44.0872	0	0	21612	1000	600	0	0	3801	0	0	2600	0	0	0	800
44.1183	0	400	25416	1400	600	0	0	3801	0	0	2600	400	0	400	800
44.1493	0	400	25416	1000	400	0	0	2600	400	0	400	0	0	400	0
44.1804	0	0	18409	400	400	0	0	2600	0	0	200	0	0	0	0
44.2115	0	0	18409	400	2401	0	0	2600	0	0	0	0	0	0	0
44.2425	0	0	25615	2000	2401	0	0	2800	0	0	200	0	0	0	1800
44.2736	0	600	26217	2000	2200	0	0	2200	0	0	3801	0	0	0	1800
44.3047	0	0	25615	1200	1000	0	0	2000	0	0	3801	0	0	0	400
44.3357	0	0	26217	1200	800	0	0	2000	0	0	2400	0	0	0	200
44.3668	0	0	26817	1200	1000	0	0	1800	0	0	800	0	0	1600	200
44.3979	0	0	27218	3201	800	0	0	2600	0	0	800	0	600	0	0
44.4289	0	0	28219	3000	1000	0	0	3400	0	0	1000	0	0	0	200
44.46	0	0	30823	3601	1400	0	0	5001	0	0	1800	0	0	0	0
44.4911	0	0	30823	3801	2200	0	0	5001	0	0	3000	0	0	0	0
44.5221	0	0	30823	3801	2400	0	0	5001	0	0	3000	0	0	0	0
44.5532	0	0	32225	3200	2200	0	0	2600	0	0	600	0	0	0	0
44.5843	0	0	29821	2601	1000	0	0	2600	0	0	600	0	0	0	0
44.6153	0	0	29821	1400	1000	0	0	2600	0	0	2200	0	0	0	0
44.6464	0	0	29821	1400	1200	0	0	4000	0	0	2200	0	0	0	0
44.6775	0	0	31824	2200	3801	0	0	4000	0	0	1600	0	0	0	1200
44.7085	0	0	32825	2800	3801	0	0	2600	0	0	800	0	0	800	2000
44.7396	0	0	34628	2200	1400	0	0	2600	0	0	800	0	0	1600	2000
44.7707	0	0	34628	1400	1400	0	0	2200	0	0	800	0	0	1600	2401
44.8017	0	0	35028	1400	1200	0	0	3201	0	0	0	0	0	800	800
44.8328	0	0	37432	2200	800	0	0	3201	0	0	1600	0	0	0	400
44.8639	0	0	37432	4201	800	0	0	5001	0	0	1400	0	0	0	400
44.8949	0	0	37233	3801	1000	0	0	5601	0	0	3000	0	0	0	0
44.926	0	0	35029	4401	1000	0	0	5601	0	0	2800	0	0	0	400
44.9571	800	0	35029	3801	800	0	0	2400	0	0	2800	0	0	0	0
44.9881	0	0	36431	3201	800	0	0	2400	0	0	1600	0	400	0	1600
45.0192	0	0	36431	3201	800	0	0	2400	0	0	1400	0	0	0	400
45.0503	0	0	37232	3201	200	0	0	2800	0	0	1400	0	0	0	1200
45.0813	0	0	38034	3001	200	0	0	6201	0	0	1400	0	0	200	1200
45.1124	0	0	38034	3001	800	0	0	6201	0	0	2600	0	0	0	1200
45.1435	0	0	39638	2200	1600	0	0	5201	0	0	2000	0	0	0	1800
45.1745	0	0	37232	2200	1800	0	0	4801	0	0	2200	0	0	0	200
45.2056	0	400	39638	2200	1800	0	0	4801	0	0	2000	0	0	0	400
45.2367	0	400	30221	2800	400	0	0	4601	0	0	2200	0	0	0	200
45.2677	0	0	37435	2800	400	0	0	4401	0	0	1600	0	400	0	400
45.2988	0	0	29420	2800	1200	0	0	4201	0	0	3000	0	0	0	3001
45.3299	0	0	36030	200	1800	0	0	3200	0	0	2600	0	0	0	3001
45.3609	0	0	29621	600	1800	0	0	3200	0	0	3401	0	0	0	1200
45.392	0	0	29621	600	1800	0	0	5201	0	0	2800	0	0	0	1200
45.4231	0	0	28419	3400	1200	0	0	6001	0	0	2800	0	0	0	1600
45.4541	0	200	28419	3801	800	0	0	6001	0	0	2800	0	0	400	1800
45.4852	0	200	29020	4601	400	0	0	6001	0	0	3200	0	0	400	1600
45.5163	400	0	29020	5601	800	0	0	5801	0	0	3200	0	0	0	1800
45.5473	400	0	27217	5601	2200	0	0	6401	0	0	2000	0	0	0	1200
45.5784	0	0	26417	4201	2200	0	0	4401	0	0	600	0	0	0	200
45.6095	0	0	27217	1000	2000	0	0	6201	0	0	400	0	0	0	200
45.6405	0	0	30422	1000	1800	0	0	6201	0	0	400	0	0	0	200
45.6716	0	0	30422	1000	1600	0	0	6201	0	0	1400	0	0	0	1200
45.7027	0	0	27018	2400	1800	0	0	6001	0	0	1800	0	0	0	2000
45.7337	0	0	25817	3201	1600	0	0	6001	0	0	1600	0	0	0	2000
45.7648	0	0	25817	2400	1400	0	0	8402	200	0	1800	0	0	0	400
45.7959	0	0	25817	2400	1400	0	0	8402	200	0	1600	0	0	0	400
45.8269	0	0	27619	1400	1400	0	0	6001	0	0	1800	0	0	0	600
45.858	0	0	27619	1400	1600	0	0	5001	0	0	1200	0	0	0	600
45.8891	0	0	27619	3801	1800	0	0	3601	0	0	800	0	0	0	600
45.9201	0	0	30422	3801	2200	0	0	3601	0	0	800	0	0	0	1000
45.9512	0	0	30422	2600	2400	0	0	6201	0	0	3000	0	0	0	1200
45.9823	0	0	28619	2600	2400	0	0	6201	0	0	3000	0	0	0	1000
46.0133	0	0	28619	3201	2400	0	0	4601	0	0	1800	0	0	0	800
46.0444	0	0	24216	3201	2000	0	0	3001	0	0	1200	0	0	0	800
46.0755	0	0	30222	1600	2000	0	0	4201	0	0	1800	0	0	600	0
46.1065	0	0	21011	1600	1600	0	0	4201	0	0	1000	0	0	0	600
46.1376	0	0	19009	1600	1200	0	0	5201	0	0	1000	0	0	600	200
46.1687	0	0	17607	1000	0	0	0	5201	0	0	800	0	0	0	600
46.1997	0	0	19009	1000	0	0	0	5201	0	0	800	0	0	400	1000
46.2308	0	0	17607	1800	1200	200	0	5401	0	0	600	0	0	0	1000
46.2619	0	0	20211	1800	1200	200	0	6801	0	0	1000	0	0	0	1000
46.2929	0	0	20211	1800	1000	0	0	7202	0	0	600	0	0	0	200
46.324	0	0	20211	1200	1000	0	0	6801	0	0	1400	0	0	0	800
46.3551	0	0	18208	1800	1000	0	0	3200	0	0	800	0	0	0	400
46.3861	0	0	18208	1200	1400	0	0	2600	0	0	2200	0	0	0	800
46.4172	0	0	19011	1800	800	0	0	2600	0	0	800	0	0	0	1400
46.4483	0	0	19011	1800	1400	0	0	4601	0	0	1200	0	0	0	1400
46.4793	0	0	13004	1800	1000	0	0	4601	0	0	1200	0	0	0	800
46.5104	0	0	10603	800	1000	0	0	3801	0	0	1200	0	0	0	400
46.5415	0	0	13004	800	400	0	0	3801	0	0	1200	0	0	0	800
46.5725	0	0	13004	800	400	0	0	4801	0	0	400	0	0	0	1600
46.6036	0	0	15606	200	1400	0	0	4801	0	0	2000	0	0	0	1600
46.6347	0	0	16406	200	1400	0	0	5401	0	0	400	0	0	0	1600
46.6657	0	0	16406	600	600	0	0	5201	0	0	2000	0	0	0	1000
46.6968	0	0	14205	1200	600	0	0	6401	0	0	1400	0	0	0	400
46.7279	0	0	13004	2000	600	0	0	5201	0	0	1400	0	0	0	400
46.7589	0	0	13004	2000	1400	0	0	4401	0	0	1400	0	0	0	400
46.79	0	0	13805	2000	600	0	0	4401	0	0	200	0	0	0	400
46.8211	0	0	13805	600	200	0	0	4200	0	0	1000	0	0	0	600
46.8521	0	0	13805	600	0	0	0	4200	0	0	600	0	0	0	600
46.8832	0	0	12004	400	0	0	0	4200	0	0	1000	0	0	0	800
46.9143	0	0	11003	400	0	0	0	4401	0	0	600	0	0	0	800
46.9453	0	0	10403	1000	2000	0	0	4001	0	0	1600	0	0	0	800
46.9764	0	0	11003	1000	2000	0	0	4001	0	0	1200	0	0	0	400
47.0075	0	0	12604	1200	1000	0	0	3200	0	0	2801	0	0	0	800
47.0385	0	0	12604	1200	800	0	0	3200	0	0	1400	0	0	0	400
47.0696	0	0	11403	1000	800	0	0	5001	0	0	1800	0	0	0	0
47.1007	0	0	11403	800	800	0	0	5001	0	0	1800	0	0	0	0
47.1317	0	0	9002	800	400	0	0	3800	0	0	2200	0	0	0	200
47.1628	0	0	10403	400	400	0	0	3800	0	0	2400	0	0	0	400
47.1939	0	0	9002	400	400	0	0	4601	0	0	2600	0	0	0	200
47.2249	0	0	10403	1000	0	0	0	4601	0	0	4801	0	0	0	400
47.256	0	0	7802	1000	0	0	0	4401	0	0	5401	0	0	0	400
47.2871	0	0	8202	1000	0	0	0	2400	0	0	5401	0	0	0	400
47.3181	0	0	8202	1200	200	0	0	2400	0	0	5001	0	0	0	0
47.3492	0	0	8202	1200	1200	0	0	2401	0	0	4601	0	0	0	0
47.3803	0	0	11603	1200	1200	0	0	4400	0	0	5001	0	0	0	0
47.4113	0	0	6001	2000	0	0	0	4401	0	0	2200	0	0	0	0
47.4424	0	0	6001	2000	0	0	0	4401	0	0	2200	0	0	0	0
47.4735	0	0	6001	2000	0	0	0	4401	0	0	2200	0	0	0	0

## Sheet: rplI
	K.VANLGSLGDQVNVK.A [8, 21]				R.NFLVPQGK.A [27, 34]			K.NIEFFEAR.R [42, 49]			K.LAEVLAAANAR.A [57, 67]			K.INALETVTIASK.A [71, 82]
	707.3884++				451.7584++			513.2562++			549.8169++			630.3639++
min	y10 - 1016.5371+	y7 - 759.3995+	y3 - 360.2241+	b3 - 285.1557+	b3 - 375.2027+	y6 - 641.3981+	y4 - 429.2456+	b2 - 228.1343+	y6 - 798.3781+	y5 - 669.3355+	b2 - 185.1285+	b4 - 413.2395+	y4 - 431.2361+	y10 - 1032.5936+	y8 - 848.4724+	b2 - 228.1343+
0.00133333	0	0	0	0
0.00466667	0	0	0	0
0.008	0	0	0	0
0.0113333	0	0	0	0
0.0146667	0	0	0	0
0.018	0	0	0	0
0.0213333	0	0	0	0
0.0246667	0	0	0	0
0.028	0	0	0	0
0.0313333	0	0	0	0
0.0346667	0	0	0	0
0.038	0	0	0	0
0.0413333	0	0	0	0
0.0446667	0	0	0	0
0.048	0	0	0	0
0.0513333	0	0	0	0
0.0546667	0	0	0	0
0.058	0	0	0	0
0.0613333	0	0	0	0
0.0646667	0	0	0	0
0.068	0	0	47.2942	0
0.0713333	0	0	125.235	0
0.0746667	0	0	133	0
0.078	0	0	78.647	0
0.0813333	0	0	23.6471	0
0.0846667	0	0	0	0
0.088	0	0	0	0
0.0913333	0	0	0	0
0.0946667	0	0	0	0
0.098	0	0	0	0
0.101333	0	0	0	0
0.104667	0	0	0	0
0.108	0	0	0	0
0.111333	0	0	0	0
0.114667	0	0	0	0
0.118	0	0	0	0
0.121333	0	0	0	0
0.124667	0	0	0	0
0.128	0	0	0	0
0.131333	0	0	0	0
0.134667	0	0	0	0
0.138	0	0	0	0
0.141333	0	0	0	0
0.144667	0	0	0	0
0.148	0	0	0	0
0.151333	0	0	0	0
0.154667	0	0	0	0
0.158	0	0	0	0
0.161333	0	0	0	0
0.164667	0	0	0	0
0.168	0	0	0	0
0.171333	0	0	0	0
0.174667	0	0	0	0
0.178	0	0	0	0
0.181333	0	0	0	0
0.184667	0	0	0	0
0.188	0	0	0	0
0.191333	0	0	55.1767	0
0.194667	0	0	239.118	0
0.198	0	0	333	0
0.201333	0	0	168.706	0
0.204667	0	0	19.7061	0
0.208	0	0	0	0
0.211333	0	0	0	0
0.214667	0	0	0	0
0.218	0	0	0	0
0.221333	0	0	0	0
0.224667	0	0	0	0
0.228	0	0	22	0
0.231333	0	0	87.4411	0
0.234667	0	0	111	0
0.238	0	0	48.1763	0
0.241333	0	0	2.58827	0
0.244667	0	0	0	0
0.248	0	0	0	0
0.251333	0	0	0	0
0.254667	0	0	0	0
0.258	0	0	0	0
0.261333	0	0	0	0
0.264667	0	0	0	0
0.268	0	0	0	0
0.271333	0	0	12.2941	0
0.274667	0	0	34.9412	0
0.278	0	0	67.8235	0
0.281333	0	0	89	0
0.284667	0	0	44	0
0.288	0	0	11.6472	0
0.291333	0	0	20.7061	0
0.294667	0	0	53.7648	0
0.298	0	0	46.7059	0
0.301333	0	0	14.2353	0
0.304667	0	0	0	0
0.308	0	0	0	0
0.311333	0	0	0	0
0.314667	0	0	0	0
0.318	0	0	0	0
0.321333	0	0	0	0
0.324667	0	0	0	57.589
0.328	0	0	0	188.471
0.331333	0	0	0	214.647
0.334667	0	0	0	83.7646
0.338	0	0	0	0
0.341333	0	0	0	0
0.344667	0	0	49.2645	0
0.348	0	0	108.412	0
0.351333	0	0	79.9413	0
0.354667	0	0	27.2937	0
0.358	0	1533.56	7.1176	0
0.361333	0	3512.17	0	0
0.364667	0	2800.65	0	0
0.368	0	1111.53	33.6469	0
0.371333	0	289.06	222.5	0
0.374667	0	0	395.823	0
0.378	0	0	291.412	0
0.381333	0	0	113.942	0
0.384667	0	0	29.5585	0
0.388	0	0	0	0
0.391333	0	0	0	0
0.394667	0	0	0	0
0.398	0	0	0	0
0.401333	0	0	0	0
0.404667	0	0	0	0
0.408	0	0	0	1977.18
0.411333	0	0	0	4448.35
0.414667	0	0	0	3405.04
0.418	0	0	0	1263.45
0.421333	0	0	0	329.645
0.424667	0	0	0	0
0.428	0	0	0	0
0.431333	0	0	0	0
0.434667	0	0	0	0
0.438	0	0	0	0
0.441333	0	0	0	0
0.444667	0	0	0	0
0.448	0	0	0	0
0.451333	0	0	0	0
0.454667	0	0	0	0
0.458	0	0	0	196.324
0.461333	0	0	0	518.294
0.464667	0	0	0	534
0.468	0	0	0	298.412
0.471333	0	0	0	86.3823
0.474667	0	0	0	0
0.478	0	0	0	0
0.481333	0	0	51.2358	0
0.484667	0	0	149.147	0
0.488	0	0	152.706	0
0.491333	0	0	54.7646	0
0.494667	0	0	0	0
0.498	0	0	0	0
0.501333	0	0	0	0
0.504667	0	0	0	0
0.508	0	0	0	0
0.511333	0	0	0	0
0.514667	0	0	0	0
0.518	0	0	0	0
0.521333	0	0	0	0
0.524667	0	0	0	78.5291
0.528	0	0	0	209.411
0.531333	0	0	0	193.706
0.534667	0	0	0	62.8244
0.538	0	0	0	0
0.541333	0	0	0	0
0.544667	0	0	0	0
0.548	0	0	0	0
0.551333	0	0	0	0
0.554667	0	0	0	0
0.558	0	0	0	0
0.561333	0	0	0	0
0.564667	0	0	0	0
0.568	0	0	0	0
0.571333	0	0	0	0
0.574667	0	0	0	0
0.578	0	0	0	0
0.581333	0	0	0	0
0.584667	0	0	0	0
0.588	0	0	0	0
0.591333	0	0	0	0
0.594667	0	0	0	0
0.598	0	0	0	0
0.601333	0	0	0	0
0.604667	0	0	104.705	0
0.608	0	0	407.703	0
0.611333	0	0	731.939	0
0.614667	0	0	679.592	0
0.618	0	0	250.827	0
0.621333	0	0	0	0
0.624667	0	0	0	0
0.628	0	0	0	0
0.631333	0	0	0	0
0.634667	0	0	0	0
0.638	0	0	0	0
0.641333	0	0	0	0
0.644667	0	0	0	0
0.648	0	0	0	0
0.651333	0	0	0	0
0.654667	0	0	0	0
0.658	0	0	0	0
0.661333	0	0	0	0
0.664667	0	0	0	0
0.668	0	0	0	0
0.671333	0	0	0	0
0.674667	0	0	0	0
0.678	0	0	0	0
0.681333	0	0	0	0
0.684667	0	0	0	0
0.688	0	0	0	0
0.691333	0	0	0	0
0.694667	0	0	0	0
0.698	0	0	0	0
0.701333	0	0	0	0
0.704667	0	0	0	0
0.708	0	0	0	0
0.711333	0	0	0	0
0.714667	0	0	0	0
0.718	0	0	0	0
0.721333	0	0	0	0
0.724667	0	0	0	0
0.728	0	0	0	0
0.731333	0	0	0	0
0.734667	0	0	0	0
0.738	0	0	0	0
0.741333	0	0	0	0
0.744667	0	0	0	0
0.748	0	0	0	0
0.751333	0	0	0	0
0.754667	0	0	29.7649	0
0.758	0	0	62.9412	0
0.761333	0	0	37.8822	0
0.764667	0	0	5.17647	0
0.768	0	0	0	0
0.771333	0	0	0	0
0.774667	0	0	0	0
0.778	0	0	0	0
0.781333	0	0	0	0
0.784667	0	0	0	0
0.788	0	0	0	0
0.791333	0	0	0	0
0.794667	0	0	0	0
0.798	0	0	0	0
0.801333	0	0	0	0
0.804667	0	0	0	0
0.808	0	0	0	0
0.811333	0	0	0	75.0892
0.814667	0	0	0	293.824
0.818	0	0	0	477.295
0.821333	0	0	0	385.471
0.824667	0	0	0	127.323
0.828	0	0	0	0
0.831333	0	0	0	0
0.834667	0	0	0	0
0.838	0	0	0	0
0.841333	0	0	0	0
0.844667	0	0	0	0
0.848	0	0	0	0
0.851333	0	0	0	0
0.854667	0	0	16.1764	0
0.858	0	0	42.7058	0
0.861333	0	0	44	0
0.864667	0	0	24.5883	0
0.868	0	0	7.11774	0
0.871333	0	0	0	0
0.874667	0	0	0	0
0.878	0	0	0	0
0.881333	0	0	0	0
0.884667	0	0	0	0
0.888	0	0	0	0
0.891333	0	0	0	0
0.894667	0	0	0	0
0.898	0	0	0	0
0.901333	0	0	0	941.295
0.904667	0	0	0	2249.18
0.908	0	0	0	1778
0.911333	0	0	0	470.653
0.914667	0	0	0	0
0.918	0	0	0	972.701
0.921333	0	0	0	2633.58
0.924667	0	0	0	2861.21
0.928	0	0	0	1718.12
0.931333	0	632.832	0	517.752
0.934667	0	1351.95	0	0
0.938	0	862.933	0	82.1481
0.941333	0	143.814	0	180.295
0.944667	0	0	0	121.764
0.948	0	0	0	23.6471
0.951333	0	0	0	0
0.954667	0	0	78.2353	0
0.958	0	0	274.353	0
0.961333	0	0	329.588	0
0.964667	0	0	133	0
0.968	0	0	35.2063	0
0.971333	0	0	0	41.4117
0.974667	0	0	0	169.646
0.978	0	0	0	222
0.981333	0	0	0	101.589
0.984667	0	0	0	7.76491
0.988	0	0	0	0
0.991333	0	0	0	0
0.994667	0	0	0	0
0.998	0	172.24	0	0
1.00133	0	819.294	0	0
1.00467	0	1222	0	0
1.008	0	675.469	0	0
1.01133	0	100.467	0	0
1.01467	0	0	0	0
1.018	0	0	0	0
1.02133	0	0	0	0
1.02467	0	0	0	0
1.028	0	0	0	0
1.03133	0	0	0	0
1.03467	0	0	0	0
1.038	0	0	0	0
1.04133	0	0	0	0
1.04467	0	0	0	0
1.048	0	0	0	0
1.05133	0	96.3534	0	0
1.05467	0	375.524	15.529	0
1.058	0	649.938	74.352	0
1.06133	0	576.768	111	0
1.06467	0	206.036	61.2659	0
1.068	0	0	9.05964	0
1.07133	0	0	0	0
1.07467	0	0	0	0
1.078	0	0	0	0
1.08133	0	0	0	0
1.08467	0	0	0	0
1.088	0	0	0	0
1.09133	0	0	0	0
1.09467	0	0	29.7653	0
1.098	0	604.487	117.296	0
1.10133	0	2632.52	190.59	0
1.10467	0	3668	153.941	0
1.108	0	1855.81	50.8525	0
1.11133	0	215.869	0	0
1.11467	0	0	0	0
1.118	0	0	0	0
1.12133	0	0	0	0
1.12467	0	0	0	0
1.128	0	0	0	0
1.13133	0	0	0	0
1.13467	0	0	200	0
1.138	0	0	788.24	0
1.14133	0	0	1000	0
1.14467	0	0	435.294	0
1.148	0	0	23.53	0
1.15133	0	0	0	0
1.15467	0	0	0	0
1.158	0	0	0	0
1.16133	0	0	0	0
1.16467	0	0	0	0
1.168	0	0	0	0
1.17133	0	0	0	0
1.17467	0	0	0	0
1.178	0	0	0	0
1.18133	0	0	0	0
1.18467	0	0	0	0
1.188	0	0	0	0
1.19133	0	0	0	0
1.19467	0	0	0	0
1.198	0	0	0	0
1.20133	0	0	0	0
1.20467	0	0	0	0
1.208	0	0	0	0
1.21133	0	0	0	0
1.21467	0	0	0	0
1.218	0	0	0	0
1.22133	0	0	0	0
1.22467	0	0	0	0
1.228	0	0	0	0
1.23133	0	0	0	0
1.23467	0	0	0	0
1.238	0	0	0	0
1.24133	0	0	0	0
1.24467	0	0	0	0
1.248	0	0	0	0
1.25133	0	0	0	0
1.25467	0	0	0	0
1.258	0	0	0	0
1.26133	0	0	0	0
1.26467	0	0	0	0
1.268	0	0	0	0
1.27133	0	0	0	0
1.27467	0	0	0	0
1.278	0	0	0	0
1.28133	0	0	0	0
1.28467	0	0	0	0
1.288	0	0	0	0
1.29133	0	0	0	0
1.29467	0	0	0	0
1.298	0	0	0	0
1.30133	0	0	0	0
1.30467	0	0	0	0
1.308	0	0	0	0
1.31133	0	0	0	0
1.31467	0	0	0	0
1.318	0	0	0	0
1.32133	0	0	0	0
1.32467	0	0	0	0
1.328	0	0	0	0
1.33133	0	0	0	0
1.33467	0	0	0	0
1.338	0	0	0	0
1.34133	0	0	0	0
1.34467	0	0	0	0
1.348	0	0	0	0
1.35133	0	0	0	0
1.35467	0	0	0	0
1.358	0	0	0	0
1.36133	0	0	0	0
1.36467	0	0	0	0
1.368	0	0	0	0
1.37133	0	0	0	0
1.37467	0	0	0	0
1.378	0	0	0	0
1.38133	0	0	0	0
1.38467	0	0	0	0
1.388	0	0	0	0
1.39133	0	0	0	0
1.39467	0	0	0	0
1.398	0	0	0	0
1.40133	0	0	0	0
1.40467	0	0	0	0
1.408	0	0	0	0
1.41133	0	0	0	0
1.41467	0	0	0	0
1.418	0	0	0	0
1.42133	0	0	0	0
1.42467	0	0	0	0
1.428	0	0	0	0
1.43133	0	0	0	0
1.43467	0	0	0	0
1.438	0	0	0	0
1.44133	0	0	0	0
1.44467	0	0	0	0
1.448	0	0	0	0
1.45133	0	0	0	0
1.45467	0	0	0	0
1.458	0	0	0	0
1.46133	0	0	0	0
1.46467	0	0	0	0
1.468	0	0	0	0
1.47133	0	0	0	0
1.47467	0	0	0	0
1.478	0	0	0	0
1.48133	0	0	0	0
1.48467	0	0	0	0
1.488	0	0	0	0
1.49133	0	0	0	0
1.49467	0	0	0	0
1.498	0	0	0	0
1.50133	0	0	0	0
1.50467	0	0	0	0
1.508	0	0	0	0
1.51133	0	0	0	0
1.51467	0	0	0	0
1.518	0	0	0	0
1.52133	0	0	0	0
1.52467	0	0	0	0
1.528	0	0	0	0
1.53133	0	0	0	0
1.53467	0	0	0	0
1.538	0	0	0	0
1.54133	0	0	0	0
1.54467	0	0	0	0
1.548	0	0	0	0
1.55133	0	0	0	0
1.55467	0	0	0	0
1.558	0	0	0	0
1.56133	0	0	0	0
1.56467	0	0	0	0
1.568	0	0	0	0
1.57133	0	0	0	0
1.57467	0	0	0	0
1.578	0	0	0	0
1.58133	0	0	0	0
1.58467	0	0	0	0
1.588	0	0	0	0
1.59133	0	0	0	0
1.59467	0	0	0	0
1.598	0	0	0	0
1.60133	0	0	0	0
1.60467	0	0	0	0
1.608	0	0	0	0
1.61133	0	0	0	0
1.61467	0	0	0	0
1.618	0	0	0	0
1.62133	0	0	0	0
1.62467	0	0	0	0
1.628	0	0	0	0
1.63133	0	0	24.5883	0
1.63467	0	0	70.4713	0
1.638	0	0	89	0
1.64133	0	0	65.177	0
1.64467	0	0	0	0
1.648	0	0	0	0
1.65133	0	0	0	0
1.65467	0	0	0	0
1.658	0	0	0	0
1.66133	0	0	0	0
1.66467	0	0	0	0
1.668	0	0	0	0
1.67133	0	0	0	0
1.67467	0	0	0	0
1.678	0	0	0	0
1.68133	0	0	0	0
1.68467	0	0	0	0
1.688	0	0	0	0
1.69133	0	0	0	0
1.69467	0	0	0	0
1.698	0	0	0	0
1.70133	0	0	0	0
1.70467	0	0	0	0
1.708	0	0	0	0
1.71133	0	0	0	0
1.71467	0	0	0	0
1.718	0	0	0	0
1.72133	0	0	0	0
1.72467	0	0	0	0
1.728	0	0	0	0
1.73133	0	0	0	0
1.73467	0	0	0	0
1.738	0	0	0	0
1.74133	0	0	0	0
1.74467	0	0	0	0
1.748	0	0	0	0
1.75133	0	0	0	0
1.75467	0	0	0	0
1.758	0	0	0	0
1.76133	0	0	0	0
1.76467	0	0	0	0
1.768	0	0	0	0
1.77133	0	0	0	0
1.77467	0	0	29.7649	0
1.778	0	0	117.296	0
1.78133	0	0	190.588	0
1.78467	0	0	153.942	0
1.788	0	0	50.8525	0
1.79133	0	0	0	0
1.79467	0	0	0	0
1.798	0	0	0	0
1.80133	0	0	0	0
1.80467	0	0	0	0
1.808	0	0	0	0
1.81133	0	0	0	0
1.81467	0	0	0	0
1.818	0	0	0	0
1.82133	0	0	0	0
1.82467	0	0	0	0
1.828	0	0	0	0
1.83133	0	0	0	0
1.83467	0	0	0	0
1.838	0	0	0	0
1.84133	0	0	0	0
1.84467	0	0	0	0
1.848	0	0	0	0
1.85133	0	0	0	0
1.85467	0	0	0	0
1.858	0	0	0	0
1.86133	0	0	0	0
1.86467	0	0	0	0
1.868	0	0	0	0
1.87133	0	0	0	0
1.87467	0	0	0	0
1.878	0	0	0	0
1.88133	0	0	0	0
1.88467	0	0	0	0
1.888	0	0	0	0
1.89133	0	0	73.296	0
1.89467	0	0	318.706	0
1.898	0	0	444	0
1.90133	0	0	224.734	0
1.90467	0	0	26.1748	0
1.908	0	0	0	0
1.91133	0	0	0	0
1.91467	0	0	0	0
1.918	0	0	0	0
1.92133	0	0	0	0
1.92467	0	0	0	0
1.928	0	0	0	0
1.93133	0	0	0	0
1.93467	0	0	0	0
1.938	0	0	0	0
1.94133	0	0	0	0
1.94467	0	0	0	0
1.948	0	0	0	0
1.95133	0	0	0	0
1.95467	0	0	0	0
1.958	0	0	0	0
1.96133	0	0	0	0
1.96467	0	0	0	0
1.968	0	0	0	287.96
1.97133	0	0	0	941.806
1.97467	0	0	0	1072.23
1.978	0	0	0	418.341
1.98133	0	0	0	0
1.98467	0	0	0	0
1.988	0	0	0	0
1.99133	0	0	0	0
1.99467	0	0	0	0
1.998	0	0	0	0
2.00133	0	0	0	0
2.00467	0	0	0	0
2.008	0	0	0	0
2.01133	0	0	16.8234	0
2.01467	0	0	49.7928	0
2.018	0	0	50.7667	0
2.02133	0	0	18.1193	0
2.02467	0	0	0	0
2.028	0	0	0	0
2.03133	0	0	0	0
2.03467	0	0	0	0
2.038	0	0	0	0
2.04133	0	0	0	0
2.04467	0	0	0	0
2.048	0	0	0	0
2.05133	0	0	0	0
2.05467	0	0	0	0
2.058	0	0	0	0
2.06133	0	0	0	0
2.06467	0	0	0	0
2.068	0	0	0	0
2.07133	0	0	0	0
2.07467	0	0	0	0
2.078	0	0	0	0
2.08133	0	0	0	0
2.08467	0	0	0	0
2.088	0	0	0	0
2.09133	0	0	0	0
2.09467	0	0	0	0
2.098	0	0	0	0
2.10133	0	0	0	0
2.10467	0	0	0	0
2.108	0	0	0	0
2.11133	0	0	0	0
2.11467	0	0	0	0
2.118	0	0	0	0
2.12133	0	0	0	0
2.12467	0	0	0	0
2.128	0	0	0	0
2.13133	0	0	0	0
2.13467	0	0	0	0
2.138	0	0	0	0
2.14133	0	596.263	0	0
2.14467	0	1380.51	0	0
2.148	0	1035.13	0	0
2.15133	0	250.83	0	0
2.15467	0	0	0	0
2.158	0	0	0	0
2.16133	0	0	0	0
2.16467	0	0	0	0
2.168	0	0	0	0
2.17133	0	0	0	0
2.17467	0	0	0	0
2.178	0	0	0	0
2.18133	0	0	0	0
2.18467	0	0	0	0
2.188	0	0	0	0
2.19133	0	0	0	0
2.19467	0	0	0	0
2.198	0	0	0	0
2.20133	0	0	0	0
2.20467	0	0	0	0
2.208	0	0	0	0
2.21133	0	0	0	0
2.21467	0	0	0	0
2.218	0	0	0	0
2.22133	0	0	0	0
2.22467	0	0	0	0
2.228	0	0	0	0
2.23133	0	0	0	0
2.23467	0	0	0	0
2.238	0	0	0	0
2.24133	0	0	0	0
2.24467	0	0	0	251.274
2.248	0	0	0	1192.42
2.25133	0	0	0	1778
2.25467	0	0	0	983.388
2.258	0	0	0	146.601
2.26133	0	0	0	0
2.26467	0	0	0	0
2.268	0	0	0	0
2.27133	0	0	0	0
2.27467	0	0	0	0
2.278	0	0	0	0
2.28133	0	0	0	0
2.28467	0	0	0	0
2.288	0	0	0	0
2.29133	0	0	0	0
2.29467	0	0	0	0
2.298	0	0	0	0
2.30133	0	0	0	0
2.30467	0	0	0	0
2.308	0	0	0	0
2.31133	0	0	0	0
2.31467	0	0	0	0
2.318	0	0	0	0
2.32133	0	0	0	0
2.32467	0	0	0	0
2.328	0	0	0	0
2.33133	0	0	0	0
2.33467	0	0	0	0
2.338	0	0	0	0
2.34133	0	0	0	0
2.34467	0	0	0	0
2.348	0	0	57.5874	0
2.35133	0	0	122.647	0
2.35467	0	0	78.0291	0
2.358	0	0	12.9404	0
2.36133	0	0	0	0
2.36467	0	0	0	0
2.368	0	0	0	0
2.37133	0	0	0	0
2.37467	0	0	70.4101	0
2.378	0	0	180.117	0
2.38133	0	0	222	0
2.38467	0	0	91.1165	0
2.388	0	0	2.58715	0
2.39133	0	0	0	0
2.39467	0	0	0	38.8257
2.398	0	0	0	164.411
2.40133	0	0	0	222
2.40467	0	0	0	106.825
2.408	0	0	0	10.3532
2.41133	0	0	0	0
2.41467	0	0	0	0
2.418	0	0	0	0
2.42133	0	0	0	0
2.42467	0	0	0	0
2.428	0	0	0	0
2.43133	0	0	0	0
2.43467	0	0	0	0
2.438	0	0	0	0
2.44133	0	0	0	0
2.44467	0	0	0	0
2.448	0	0	0	0
2.45133	0	0	0	0
2.45467	0	0	0	0
2.458	0	0	0	0
2.46133	0	0	0	0
2.46467	0	0	0	0
2.468	0	0	0	0
2.47133	0	0	0	0
2.47467	0	0	0	0
2.478	0	0	0	0
2.48133	0	0	0	0
2.48467	0	0	0	0
2.488	0	0	0	0
2.49133	0	0	0	0
2.49467	0	0	0	0
2.498	0	0	0	0
2.50133	0	0	0	0
2.50467	0	0	0	0
2.508	0	0	0	0
2.51133	0	0	0	0
2.51467	0	0	0	0
2.518	0	0	0	0
2.52133	0	0	0	0
2.52467	0	0	0	0
2.528	0	0	0	0
2.53133	0	0	0	0
2.53467	0	0	0	0
2.538	0	0	0	0
2.54133	0	0	0	0
2.54467	0	0	0	0
2.548	0	0	0	0
2.55133	0	0	0	0
2.55467	0	0	0	0
2.558	0	0	0	0
2.56133	0	0	0	0
2.56467	0	0	0	0
2.568	0	0	0	0
2.57133	0	0	0	0
2.57467	0	0	0	0
2.578	0	0	0	0
2.58133	0	0	0	54.9709
2.58467	0	0	0	214.65
2.588	0	0	0	371.12
2.59133	0	0	0	329.463
2.59467	0	0	0	117.787
2.598	65.3017	0	0	0
2.60133	228.532	0	0	0
2.60467	274.237	0	0	0
2.608	111	0	0	0
2.61133	29.3817	0	0	0
2.61467	0	0	0	0
2.618	0	0	0	0
2.62133	0	0	0	78.5338
2.62467	0	0	0	209.411
2.628	0	0	0	193.709
2.63133	0	0	0	62.8252
2.63467	0	0	0	0
2.638	0	0	0	0
2.64133	0	0	0	0
2.64467	0	0	0	0
2.648	0	0	0	0
2.65133	0	0	0	0
2.65467	0	0	0	0
2.658	0	0	0	0
2.66133	0	0	0	0
2.66467	0	0	0	0
2.668	0	0	0	0
2.67133	0	0	0	0
2.67467	0	0	0	0
2.678	0	0	38.8211	0
2.68133	0	0	104.204	0
2.68467	0	0	96.7661	0
2.688	0	0	31.4126	0
2.69133	0	0	0	0
2.69467	0	0	0	0
2.698	0	0	0	0
2.70133	0	0	0	0
2.70467	0	0	0	0
2.708	0	0	0	0
2.71133	0	0	0	0
2.71467	0	0	0	0
2.718	0	0	0	0
2.72133	0	0	0	0
2.72467	0	0	0	0
2.728	0	0	0	0
2.73133	0	0	0	0
2.73467	0	0	0	0
2.738	0	0	0	0
2.74133	0	0	0	0
2.74467	0	0	0	86.0576
2.748	0	0	0	201.058
2.75133	0	0	0	167.032
2.75467	0	0	0	70.1842
2.758	0	0	0	18.1193
2.76133	0	0	0	0
2.76467	0	0	0	0
2.768	0	0	0	0
2.77133	0	0	0	0
2.77467	0	0	0	0
2.778	0	0	0	0
2.78133	0	0	0	0
2.78467	0	41.4129	0	0
2.788	0	169.65	0	0
2.79133	0	222	0	0
2.79467	0	101.583	0	0
2.798	0	7.76144	0	0
2.80133	0	0	0	0
2.80467	0	0	0	0
2.808	0	0	0	0
2.81133	0	0	0	0
2.81467	0	0	0	0
2.818	0	0	0	0
2.82133	0	0	0	0
2.82467	0	0	0	0
2.828	0	0	0	0
2.83133	0	0	0	0
2.83467	0	0	0	0
2.838	0	0	0	0
2.84133	0	0	0	0
2.84467	0	93.8848	0	0
2.848	0	368.601	0	0
2.85133	0	580.626	0	0
2.85467	0	447.121	0	0
2.858	0	141.18	0	0
2.86133	0	0	0	0
2.86467	0	0	0	0
2.868	0	0	0	0
2.87133	0	0	0	0
2.87467	0	0	0	0
2.878	0	0	0	0
2.88133	0	0	0	0
2.88467	0	0	0	0
2.888	0	0	0	0
2.89133	0	0	0	0
2.89467	0	0	0	0
2.898	0	0	0	0
2.90133	0	0	0	0
2.90467	0	0	0	0
2.908	0	0	0	0
2.91133	0	0	0	0
2.91467	0	0	0	0
2.918	0	0	0	0
2.92133	0	0	13.5883	0
2.92467	0	0	37.5298	0
2.928	0	0	44	0
2.93133	0	0	29.7653	0
2.93467	0	0	9.70643	0
2.938	0	0	0	0
2.94133	0	0	0	0
2.94467	0	0	0	0
2.948	0	0	0	0
2.95133	0	0	0	0
2.95467	0	0	0	0
2.958	0	0	0	0
2.96133	0	0	0	0
2.96467	0	0	0	0
2.968	0	0	0	0
2.97133	86.0576	0	0	0
2.97467	235.47	0	0	0
2.978	267	0	0	0
2.98133	172.419	0	0	0
2.98467	54.7696	0	0	0
2.988	0	0	0	0
2.99133	0	0	0	0
2.99467	0	0	0	0
2.998	0	0	0	0
3.00133	0	0	0	0
3.00467	0	0	0	0
3.008	294.105	0	0	0
3.01133	588.219	0	0	0
3.01467	317.661	0	0	0
3.018	23.5405	0	0	0
3.02133	0	0	0	0
3.02467	0	0	0	0
3.028	0	0	0	0
3.03133	0	0	0	0
3.03467	0	0	260.657	0
3.038	0	0	751.656	0
3.04133	0	0	993.709	0
3.04467	0	0	793.923	0
3.048	0	0	309.13	0
3.05133	0	0	18.1147	0
3.05467	0	0	0	0
3.058	0	0	0	0
3.06133	0	0	0	0
3.06467	0	0	0	65.4417
3.068	0	0	0	172.767
3.07133	0	0	0	178
3.07467	0	0	0	99.4662
3.078	0	0	0	28.7914
3.08133	0	0	0	0
3.08467	0	0	0	0
3.088	0	0	0	0
3.09133	0	576.885	0	0
3.09467	0	1420.37	0	0
3.098	0	1335.35	0	0
3.10133	0	688.147	0	0
3.10467	0	196.311	0	0
3.108	0	0	0	0
3.11133	0	0	0	0
3.11467	0	0	0	0
3.118	0	0	0	0
3.12133	0	0	0	0
3.12467	0	0	0	0
3.128	0	0	0	0
3.13133	0	0	0	0
3.13467	0	0	0	0
3.138	0	0	0	0
3.14133	0	0	0	0
3.14467	0	0	0	0
3.148	0	0	0	0
3.15133	0	0	0	0
3.15467	0	0	0	0
3.158	0	0	0	0
3.16133	0	0	0	0
3.16467	0	0	0	0
3.168	0	0	0	0
3.17133	0	0	0	0
3.17467	0	0	0	0
3.178	0	0	0	0
3.18133	0	0	0	0
3.18467	0	0	0	0
3.188	0	0	0	0
3.19133	0	0	0	0
3.19467	0	0	0	0
3.198	0	0	0	0
3.20133	0	0	0	0
3.20467	0	0	0	0
3.208	0	0	0	15.5298
3.21133	0	0	0	61.4107
3.21467	0	0	0	89
3.218	0	0	0	63.8541
3.22133	0	0	0	31.0596
3.22467	0	0	0	10.3532
3.228	0	0	0	0
3.23133	0	0	0	0
3.23467	0	0	0	0
3.238	0	0	0	0
3.24133	0	0	0	0
3.24467	0	0	0	0
3.248	0	0	0	0
3.25133	0	0	0	0
3.25467	0	0	0	0
3.258	0	0	0	0
3.26133	0	0	0	0
3.26467	0	0	0	0
3.268	0	0	0	0
3.27133	0	0	0	0
3.27467	0	0	0	0
3.278	0	0	0	0
3.28133	0	0	0	0
3.28467	0	0	0	0
3.288	0	0	44	0
3.29133	0	0	174.883	0
3.29467	0	0	222	0
3.298	0	0	96.3496	0
3.30133	0	0	5.17429	0
3.30467	0	0	0	0
3.308	0	0	0	0
3.31133	0	0	0	0
3.31467	0	0	0	0
3.318	0	0	0	0
3.32133	0	0	0	0
3.32467	0	0	0	0
3.328	0	0	0	0
3.33133	0	0	0	0
3.33467	0	0	0	0
3.338	0	0	0	0
3.34133	0	0	0	0
3.34467	0	0	0	0
3.348	0	0	0	0
3.35133	0	0	0	0
3.35467	0	0	0	0
3.358	0	0	0	0
3.36133	0	0	0	0
3.36467	0	0	0	0
3.368	0	0	0	0
3.37133	0	0	0	0
3.37467	0	0	0	0
3.378	0	0	0	0
3.38133	0	0	0	0
3.38467	0	0	0	0
3.388	0	0	186.088	0
3.39133	0	0	529.458	0
3.39467	0	0	667	0
3.398	0	0	490.181	0
3.40133	0	0	0	0
3.40467	0	0	0	0
3.408	0	0	0	0
3.41133	0	0	0	0
3.41467	0	0	0	0
3.418	0	0	0	0
3.42133	0	0	0	0
3.42467	0	0	0	0
3.428	0	0	0	0
3.43133	0	0	0	0
3.43467	0	0	0	0
3.438	0	0	0	0
3.44133	0	0	0	0
3.44467	0	0	0	0
3.448	0	0	0	0
3.45133	0	0	0	0
3.45467	0	0	0	0
3.458	0	0	0	0
3.46133	0	0	0	0
3.46467	0	0	0	0
3.468	0	0	0	0
3.47133	0	0	0	0
3.47467	0	0	0	0
3.478	0	0	0	0
3.48133	0	0	0	0
3.48467	0	0	0	0
3.488	0	0	0	0
3.49133	0	0	0	0
3.49467	0	0	0	0
3.498	0	0	0	0
3.50133	0	0	0	0
3.50467	0	0	0	0
3.508	0	0	0	0
3.51133	0	1991.07	0	0
3.51467	0	7523	0	0
3.518	0	7523	0	0
3.52133	0	3982.6	0	0
3.52467	0	1106.3	0	0
3.528	0	0	0	0
3.53133	0	0	0	0
3.53467	0	0	0	0
3.538	0	0	0	0
3.54133	0	0	0	0
3.54467	0	0	0	0
3.548	0	0	0	0
3.55133	0	0	0	0
3.55467	0	0	0	0
3.558	0	0	0	0
3.56133	0	0	0	0
3.56467	0	0	0	0
3.568	0	0	0	0
3.57133	0	0	0	0
3.57467	0	0	0	0
3.578	0	0	0	0
3.58133	0	0	0	0
3.58467	0	0	0	0
3.588	0	0	0	0
3.59133	0	0	0	0
3.59467	0	0	0	0
3.598	0	0	0	0
3.60133	0	0	0	0
3.60467	0	0	0	0
3.608	0	0	0	0
3.61133	0	0	0	0
3.61467	0	0	0	0
3.618	0	0	0	0
3.62133	0	0	0	0
3.62467	0	0	0	0
3.628	0	0	0	1312
3.63133	0	0	0	5170.12
3.63467	0	0	0	6559
3.638	0	0	0	2855.14
3.64133	0	0	0	154.288
3.64467	0	0	0	0
3.648	0	0	0	0
3.65133	0	57.5874	0	0
3.65467	0	122.647	0	0
3.658	0	78.0291	0	0
3.66133	0	12.9404	0	0
3.66467	0	0	0	0
3.668	0	0	0	0
3.67133	0	0	0	0
3.67467	0	0	0	0
3.678	0	0	0	0
3.68133	0	0	0	0
3.68467	0	0	0	0
3.688	0	0	0	0
3.69133	0	0	0	0
3.69467	0	0	0	0
3.698	0	0	0	0
3.70133	0	0	0	0
3.70467	0	0	0	0
3.708	0	0	0	0
3.71133	0	0	0	0
3.71467	0	0	0	0
3.718	0	0	0	0
3.72133	0	0	0	0
3.72467	0	0	0	0
3.728	0	0	0	0
3.73133	0	0	0	0
3.73467	0	0	0	0
3.738	0	0	0	0
3.74133	0	0	0	0
3.74467	0	0	0	0
3.748	0	0	0	0
3.75133	0	0	0	0
3.75467	0	0	0	0
3.758	0	0	0	0
3.76133	0	0	0	0
3.76467	0	0	0	0
3.768	0	0	0	0
3.77133	0	0	0	0
3.77467	297.846	0	0	0
3.778	919.072	0	0	0
3.78133	993.923	0	0	0
3.78467	372.771	0	0	0
3.788	0	0	0	0
3.79133	0	0	0	0
3.79467	0	0	0	0
3.798	0	0	0	0
3.80133	0	0	0	0
3.80467	0	0	0	0
3.808	0	0	0	0
3.81133	0	0	157.068	0
3.81467	0	0	673.876	0
3.818	0	0	929.119	0
3.82133	0	0	472.935	0
3.82467	0	0	69.0601	0
3.828	0	0	8.4117	0
3.83133	0	0	0	0
3.83467	0	0	0	0
3.838	0	0	0	0
3.84133	0	0	0	0
3.84467	0	0	0	0
3.848	0	0	0	47.1187
3.85133	0	0	0	183.233
3.85467	0	0	0	444
3.858	0	0	32.3532	313.852
3.86133	0	0	127.767	99.4662
3.86467	0	0	195.825	26.1748
3.868	0	0	143.466	0
3.87133	0	0	43.03	0
3.87467	0	0	0	0
3.878	0	0	0	0
3.88133	0	0	0	0
3.88467	0	0	0	0
3.888	0	0	0	0
3.89133	0	0	0	0
3.89467	0	0	0	0
3.898	0	0	0	0
3.90133	0	0	0	0
3.90467	0	0	0	0
3.908	0	0	0	0
3.91133	0	0	0	0
3.91467	0	0	0	0
3.918	0	0	0	0
3.92133	0	0	0	0
3.92467	0	0	0	0
3.928	0	0	0	0
3.93133	0	0	0	0
3.93467	0	0	0	0
3.938	0	0	0	0
3.94133	0	0	0	0
3.94467	0	0	0	0
3.948	0	0	0	0
3.95133	0	0	0	0
3.95467	0	0	0	0
3.958	0	0	0	0
3.96133	0	0	0	0
3.96467	0	0	0	0
3.968	0	0	0	0
3.97133	0	0	49.2651	0
3.97467	0	0	108.409	0
3.978	0	0	79.9427	0
3.98133	0	0	27.2966	0
3.98467	0	0	7.11812	0
3.988	0	0	0	0
3.99133	0	0	0	0
3.99467	0	0	0	0
3.998	0	0	0	0
4.00133	0	0	0	0
4.00467	0	0	0	0
4.008	0	0	0	0
4.01133	0	0	0	0
4.01467	0	0	0	0
4.018	0	0	0	0
4.02133	0	0	0	35.4664
4.02467	0	0	0	200
4.028	0	0	0	363.225
4.03133	0	0	0	338.224
4.03467	0	0	0	128.995
4.038	0	0	0	5.17375
4.04133	0	0	29.7638	0
4.04467	0	0	81.0583	0
4.048	0	0	146.583	0
4.05133	0	0	178	0
4.05467	0	0	95.2349	0
4.058	0	0	12.939	0
4.06133	0	0	0	0
4.06467	0	0	0	0
4.068	0	0	0	0
4.07133	0	0	0	0
4.07467	0	0	0	0
4.078	0	0	0	0
4.08133	0	0	0	0
4.08467	0	0	0	0
4.088	0	0	0	0
4.09133	0	0	0	0
4.09467	0	0	0	0
4.098	0	0	29.7638	0
4.10133	0	0	62.94	0
4.10467	0	0	37.8804	0
4.108	0	0	5.17838	0
4.11133	0	0	0	0
4.11467	0	0	0	0
4.118	0	0	0	0
4.12133	0	0	0	0
4.12467	0	0	0	0
4.128	0	0	0	0
4.13133	0	0	0	0
4.13467	0	0	0	0
4.138	0	0	0	0
4.14133	0	0	0	0
4.14467	0	0	0	0
4.148	0	0	0	0
4.15133	0	0	0	0
4.15467	0	0	0	0
4.158	0	0	0	0
4.16133	0	0	0	0
4.16467	0	0	0	0
4.168	0	0	0	0
4.17133	0	0	0	0
4.17467	0	0	0	0
4.178	0	0	0	0
4.18133	0	0	0	0
4.18467	0	0	0	0
4.188	0	0	0	0
4.19133	0	0	0	0
4.19467	0	0	0	0
4.198	0	0	0	0
4.20133	0	0	0	0
4.20467	0	0	0	0
4.208	0	0	0	0
4.21133	0	0	0	0
4.21467	55.1873	0	0	0
4.218	153.056	0	0	0
4.22133	148.76	0	0	0
4.22467	50.8525	0	0	0
4.228	0	0	0	0
4.23133	0	0	0	0
4.23467	0	0	0	0
4.238	0	0	0	0
4.24133	0	0	0	0
4.24467	0	0	0	0
4.248	0	0	0	0
4.25133	0	0	0	0
4.25467	0	0	0	0
4.258	0	0	0	0
4.26133	0	0	0	0
4.26467	0	117.358	0	0
4.268	0	313.621	0	0
4.27133	0	290.477	0	0
4.27467	0	94.2237	0	0
4.278	0	0	0	0
4.28133	0	0	0	0
4.28467	93.8807	0	0	0
4.288	290.077	0	0	0
4.29133	313.944	0	0	0
4.29467	117.787	0	0	0
4.298	0	0	0	0
4.30133	0	0	0	0
4.30467	0	0	0	0
4.308	0	0	0	0
4.31133	0	0	0	0
4.31467	0	0	0	0
4.318	0	0	0	0
4.32133	0	0	0	0
4.32467	0	0	0	0
4.328	0	0	0	0
4.33133	0	0	0	0
4.33467	0	0	0	0
4.338	0	0	0	0
4.34133	0	0	0	0
4.34467	0	0	0	0
4.348	0	0	0	0
4.35133	0	0	0	0
4.35467	0	0	0	0
4.358	0	0	0	0
4.36133	0	0	0	0
4.36467	0	0	0	0
4.368	0	0	0	0
4.37133	0	63.053	0	0
4.37467	0	191.944	0	0
4.378	0	224.592	0	19.4085
4.38133	0	132.032	0	52.4402
4.38467	0	51.9434	0	48.06
4.388	0	15.5275	0	15.5275
4.39133	0	0	0	0
4.39467	0	0	0	0
4.398	0	0	0	0
4.40133	0	0	0	25.8807
4.40467	0	0	0	101.598
4.408	0	0	0	182.738
4.41133	0	0	0	169.637
4.41467	0	0	0	62.5899
4.418	0	0	0	0
4.42133	0	0	0	0
4.42467	0	0	0	0
4.428	0	0	0	0
4.43133	0	0	0	0
4.43467	0	0	0	0
4.438	0	0	0	0
4.44133	0	0	0	0
4.44467	0	0	0	0
4.448	0	0	0	0
4.45133	0	0	27.1766	0
4.45467	0	0	75.7642	0
4.458	0	0	89	0
4.46133	0	0	59.8835	0
4.46467	0	0	19.4105	0
4.468	0	0	0	0
4.47133	0	0	0	0
4.47467	0	0	0	0
4.478	0	0	0	0
4.48133	0	0	0	0
4.48467	0	0	0	0
4.488	0	0	0	0
4.49133	0	0	157.07	0
4.49467	0	0	418.139	0
4.498	0	0	387.237	0
4.50133	0	0	125.669	0
4.50467	0	0	0	0
4.508	0	0	0	0
4.51133	0	0	0	0
4.51467	0	0	0	0
4.518	0	0	0	0
4.52133	0	0	0	0
4.52467	0	0	0	0
4.528	0	0	0	0
4.53133	0	0	0	0
4.53467	0	0	0	0
4.538	0	0	0	0
4.54133	0	0	0	0
4.54467	0	0	0	0
4.548	0	0	0	0
4.55133	0	0	0	0
4.55467	0	0	0	0
4.558	0	0	0	0
4.56133	0	0	0	0
4.56467	0	0	0	0
4.568	0	0	0	0
4.57133	0	0	0	0
4.57467	0	0	0	0
4.578	0	0	0	0
4.58133	0	0	0	0
4.58467	0	0	0	0
4.588	0	0	0	0
4.59133	0	0	0	0
4.59467	0	0	0	0
4.598	0	0	125.167	0
4.60133	0	0	509.895	0
4.60467	0	0	667	0
4.608	0	0	305.776	0
4.61133	0	0	23.4722	0
4.61467	0	0	0	0
4.618	0	0	0	0
4.62133	0	0	0	0
4.62467	0	0	0	0
4.628	0	0	0	0
4.63133	0	0	0	0
4.63467	0	0	0	0
4.638	0	0	0	0
4.64133	0	0	0	0
4.64467	70.4167	0	0	0
4.648	267	0	0	0
4.65133	267	0	32.3521	0
4.65467	140.866	0	65.6499	0
4.658	39.1152	0	35.2345	0
4.66133	0	0	2.58687	0
4.66467	0	0	0	0
4.668	0	0	0	0
4.67133	0	0	0	0
4.67467	0	0	0	0
4.678	0	0	0	0
4.68133	0	0	0	0
4.68467	0	0	0	0
4.688	0	0	0	0
4.69133	0	0	0	0
4.69467	0	0	0	0
4.698	0	0	0	0
4.70133	0	0	0	0
4.70467	0	0	0	0
4.708	0	0	0	0
4.71133	0	0	0	0
4.71467	0	0	251.301	0
4.718	0	0	512.183	0
4.72133	0	0	292.823	0
4.72467	0	0	31.414	0
4.728	0	0	57.5921	0
4.73133	0	0	122.643	0
4.73467	0	0	78.0291	0
4.738	0	0	12.9417	0
4.74133	0	0	0	0
4.74467	0	0	0	0
4.748	0	0	0	0
4.75133	0	0	0	0
4.75467	0	0	0	0
4.758	0	0	0	0
4.76133	0	0	0	0
4.76467	0	0	0	0
4.768	0	0	0	0
4.77133	0	0	0	0
4.77467	0	0	0	0
4.778	0	0	0	0
4.78133	0	0	0	0
4.78467	0	0	0	0
4.788	0	0	0	0
4.79133	0	0	0	0
4.79467	0	0	0	0
4.798	0	0	0	0
4.80133	0	0	28.4695	0
4.80467	0	0	143.457	0
4.808	0	0	222	0
4.81133	0	0	127.767	0
4.81467	0	0	20.7042	0
4.818	0	0	0	0
4.82133	0	0	16.1778	0
4.82467	0	0	42.7043	0
4.828	0	0	44	0
4.83133	0	0	24.5915	0
4.83467	0	0	7.11812	0
4.838	0	0	0	0
4.84133	0	0	0	0
4.84467	0	0	0	0
4.848	0	0	0	0
4.85133	0	0	0	0
4.85467	0	0	0	0
4.858	0	0	0	0
4.86133	0	0	0	0
4.86467	0	0	0	0
4.868	0	0	0	0
4.87133	0	0	0	0
4.87467	0	0	0	0
4.878	0	0	0	0
4.88133	0	0	0	0
4.88467	0	0	0	0
4.888	0	0	0	0
4.89133	0	0	0	0
4.89467	0	0	0	0
4.898	0	0	0	0
4.90133	0	0	0	0
4.90467	0	0	0	0
4.908	0	0	0	0
4.91133	0	0	0	0
4.91467	244.579	0	0	0
4.918	1222.42	0	0	0
4.92133	1889	0	0	0
4.92467	1088.92	0	0	0
4.928	177.868	0	0	0
4.93133	0	0	0	0
4.93467	0	0	0	0
4.938	0	0	0	0
4.94133	0	0	0	0
4.94467	0	0	0	0
4.948	0	0	0	0
4.95133	0	0	0	0
4.95467	0	0	0	0
4.958	0	0	0	0
4.96133	0	0	0	0
4.96467	0	0	0	0
4.968	0	0	0	0
4.97133	0	0	0	0
4.97467	0	0	0	0
4.978	0	0	0	0
4.98133	0	0	0	0
4.98467	0	0	0	0
4.988	0	0	0	0
4.99133	0	0	0	0
4.99467	0	0	0	0
4.998	0	0	0	0
5.00133	0	0	0	0
5.00467	0	0	0	0
5.008	0	0	0	0
5.01133	0	0	0	0
5.01467	0	0	0	0
5.018	0	0	0	0
5.02133	0	0	0	0
5.02467	0	0	0	0
5.028	0	0	0	0
5.03133	0	0	0	0
5.03467	0	0	0	0
5.038	0	0	0	0
5.04133	0	0	0	0
5.04467	0	0	0	0
5.048	0	0	0	0
5.05133	0	0	0	0
5.05467	0	0	0	0
5.058	0	0	0	0
5.06133	0	0	0	0
5.06467	0	0	0	0
5.068	0	0	0	0
5.07133	0	0	0	0
5.07467	0	0	0	0
5.078	0	0	0	0
5.08133	0	0	0	0
5.08467	0	0	0	0
5.088	0	0	0	0
5.09133	0	0	0	0
5.09467	0	0	0	0
5.098	0	0	0	0
5.10133	0	0	0	0
5.10467	0	0	0	0
5.108	0	0	0	0
5.11133	0	0	0	93.8848
5.11467	0	0	0	211.516
5.118	0	0	0	161.796
5.12133	0	0	0	59.7103
5.12467	0	0	0	15.5275
5.128	0	0	0	0
5.13133	0	0	0	0
5.13467	0	0	0	0
5.138	0	0	0	0
5.14133	0	0	0	0
5.14467	0	0	0	0
5.148	0	0	0	0
5.15133	0	0	0	0
5.15467	0	0	0	0
5.158	0	0	0	0
5.16133	0	0	0	0
5.16467	0	0	0	0
5.168	0	0	0	0
5.17133	0	0	38.8252	0
5.17467	0	0	104.213	0
5.178	0	0	96.7653	0
5.18133	0	0	31.4079	0
5.18467	0	0	16.8216	0
5.188	123.53	0	76.9709	0
5.19133	482.348	0	111	0
5.19467	835.321	0	58.641	0
5.198	741.186	0	7.76525	0
5.20133	264.689	0	620.884	0
5.20467	0	0	1438.07	0
5.208	0	0	1078.78	0
5.21133	0	0	261.681	0
5.21467	0	0	0	0
5.218	0	0	0	0
5.22133	0	0	0	0
5.22467	0	0	0	0
5.228	0	0	0	0
5.23133	29.7638	0	0	0
5.23467	62.9409	0	0	0
5.238	37.8851	0	0	0
5.24133	5.17484	0	0	0
5.24467	0	0	0	0
5.248	0	0	0	0
5.25133	0	0	0	0
5.25467	0	0	0	0
5.258	0	0	0	0
5.26133	0	0	0	0
5.26467	0	0	0	0
5.268	0	0	0	0
5.27133	0	89	0	0
5.27467	0	219.893	0	0
5.278	0	183.242	0	0
5.28133	0	52.3496	0	0
5.28467	0	0	0	0
5.288	0	0	0	0
5.29133	0	0	0	0
5.29467	0	0	0	0
5.298	0	0	0	0
5.30133	0	0	82.1475	0
5.30467	0	0	195.822	0
5.308	0	0	169.641	0
5.31133	0	0	75.414	0
5.31467	0	0	19.4105	0
5.318	0	0	0	0
5.32133	0	0	0	0
5.32467	0	0	0	0
5.328	0	0	0	0
5.33133	0	0	0	0
5.33467	0	0	0	0
5.338	0	141.165	0	0
5.34133	0	376.478	0	0
5.34467	0	400	0	0
5.348	0	235.297	0	0
5.35133	0	70.6006	0	0
5.35467	0	0	0	0
5.358	0	0	0	0
5.36133	0	0	0	0
5.36467	0	0	0	0
5.368	0	0	0	0
5.37133	0	0	0	0
5.37467	0	0	0	0
5.378	0	0	0	0
5.38133	0	0	0	0
5.38467	0	0	0	0
5.388	0	0	0	0
5.39133	0	0	0	0
5.39467	0	0	0	0
5.398	0	0	0	0
5.40133	0	0	0	0
5.40467	0	0	0	0
5.408	0	0	0	0
5.41133	0	0	0	0
5.41467	0	0	0	0
5.418	0	0	0	0
5.42133	0	0	0	0
5.42467	0	0	0	0
5.428	0	0	0	0
5.43133	0	0	0	0
5.43467	0	0	0	0
5.438	0	0	0	0
5.44133	0	0	0	0
5.44467	0	0	0	0
5.448	0	0	0	0
5.45133	0	0	0	0
5.45467	0	0	0	0
5.458	0	0	0	0
5.46133	0	0	0	0
5.46467	0	0	0	0
5.468	0	0	16.8216	0
5.47133	0	0	76.9709	0
5.47467	0	0	111	0
5.478	0	0	58.641	0
5.48133	0	0	7.76525	0
5.48467	0	0	0	0
5.488	0	0	0	0
5.49133	0	0	70.4101	0
5.49467	0	0	180.112	0
5.498	0	0	222	0
5.50133	0	0	91.1259	0
5.50467	0	0	2.58279	0
5.508	0	0	0	0
5.51133	0	0	0	19.4131
5.51467	0	0	0	97.0858
5.518	0	0	0	151.941
5.52133	0	0	0	98.4173
5.52467	0	0	0	32.5849
5.528	0	0	0	8.4117
5.53133	0	0	0	0
5.53467	0	0	0	0
5.538	0	0	0	0
5.54133	0	0	0	0
5.54467	0	0	0	0
5.548	0	0	0	0
5.55133	0	0	0	0
5.55467	0	0	0	0
5.558	0	0	0	0
5.56133	0	0	0	0
5.56467	0	0	0	0
5.568	0	0	0	0
5.57133	0	0	0	0
5.57467	0	0	0	0
5.578	0	0	0	0
5.58133	0	0	0	0
5.58467	0	0	0	0
5.588	0	0	0	0
5.59133	0	0	0	0
5.59467	0	0	0	0
5.598	0	74.3272	0	0
5.60133	0	185.344	12.939	0
5.60467	0	174.883	45.823	0
5.608	0	85.8879	54.825	0
5.61133	0	0	22	0
5.61467	0	0	5.82455	0
5.618	0	0	0	0
5.62133	0	0	0	0
5.62467	0	0	0	0
5.628	0	0	0	0
5.63133	0	0	0	0
5.63467	0	0	0	0
5.638	0	0	0	0
5.64133	0	0	0	0
5.64467	0	0	0	0
5.648	0	0	0	0
5.65133	0	0	0	0
5.65467	0	0	0	0
5.658	0	0	0	0
5.66133	0	11.6491	0	0
5.66467	0	45.8252	0	0
5.668	0	111	0	0
5.67133	0	78.6491	0	0
5.67467	0	24.6415	0	0
5.678	0	6.47018	0	0
5.68133	0	0	0	0
5.68467	0	0	0	0
5.688	0	0	0	0
5.69133	0	0	0	0
5.69467	0	0	0	0
5.698	0	0	0	0
5.70133	0	0	0	0
5.70467	0	0	0	0
5.708	0	0	0	0
5.71133	0	0	0	0
5.71467	0	0	0	0
5.718	0	0	0	0
5.72133	0	0	0	0
5.72467	0	0	0	0
5.728	0	0	0	0
5.73133	0	0	0	0
5.73467	0	0	0	0
5.738	0	0	0	0
5.74133	0	0	0	0
5.74467	0	0	0	0
5.748	0	0	0	0
5.75133	0	0	0	0
5.75467	0	0	0	0
5.758	0	0	0	0
5.76133	0	0	0	0
5.76467	0	0	0	0
5.768	0	0	0	0
5.77133	0	0	0	0
5.77467	0	0	0	0
5.778	0	0	0	0
5.78133	0	0	0	0
5.78467	0	0	0	0
5.788	0	0	0	0
5.79133	0	0	0	0
5.79467	0	0	0	0
5.798	0	0	0	0
5.80133	0	0	0	0
5.80467	0	0	0	0
5.808	0	0	0	0
5.81133	0	0	0	0
5.81467	0	0	0	0
5.818	0	0	0	0
5.82133	0	0	0	0
5.82467	0	0	0	0
5.828	0	0	0	39.4134
5.83133	0	0	0	207.82
5.83467	0	0	0	333
5.838	0	0	0	200
5.84133	0	0	0	52.9294
5.84467	0	0	0	0
5.848	0	0	0	0
5.85133	0	0	0	0
5.85467	0	0	0	0
5.858	0	0	0	0
5.86133	0	0	0	0
5.86467	0	0	0	0
5.868	0	0	0	0
5.87133	0	0	0	0
5.87467	0	0	0	0
5.878	0	0	0	0
5.88133	0	0	0	0
5.88467	0	0	0	0
5.888	0	0	0	0
5.89133	0	0	0	0
5.89467	0	0	0	0
5.898	0	0	0	0
5.90133	0	0	0	0
5.90467	0	0	0	0
5.908	0	0	0	0
5.91133	0	0	0	0
5.91467	0	0	0	0
5.918	0	0	0	0
5.92133	0	0	0	0
5.92467	0	0	0	0
5.928	0	0	0	0
5.93133	0	0	0	104.718
5.93467	0	0	0	407.697
5.938	0	0	0	731.951
5.94133	0	0	0	679.579
5.94467	0	0	0	250.804
5.948	0	0	0	0
5.95133	0	0	0	0
5.95467	0	0	0	0
5.958	0	0	0	0
5.96133	0	0	0	0
5.96467	0	0	0	0
5.968	0	0	0	0
5.97133	0	0	0	0
5.97467	0	0	0	0
5.978	0	0	0	0
5.98133	0	0	0	0
5.98467	0	0	0	0
5.988	0	0	0	0
5.99133	0	0	0	0
5.99467	0	0	0	0
5.998	0	0	0	0
6.00133	0	0	0	0
6.00467	0	0	0	0
6.008	0	0	0	0
6.01133	0	0	0	0
6.01467	0	0	0	0
6.018	0	0	0	0
6.02133	0	0	0	0
6.02467	0	0	0	0
6.028	0	0	0	0
6.03133	0	0	0	0
6.03467	0	0	0	0
6.038	0	0	0	82.1475
6.04133	0	0	0	195.822
6.04467	0	0	0	169.641
6.048	0	0	0	75.414
6.05133	0	0	0	19.4105
6.05467	0	0	0	0
6.058	0	0	0	0
6.06133	0	0	0	0
6.06467	0	0	0	0
6.068	0	0	0	0
6.07133	0	0	0	0
6.07467	0	0	0	0
6.078	0	0	0	0
6.08133	0	0	0	0
6.08467	0	73.293	0	0
6.088	0	318.684	0	0
6.09133	0	444	0	0
6.09467	0	224.734	0	0
6.098	0	26.1721	0	0
6.10133	0	0	12.9404	0
6.10467	0	0	36.2347	0
6.108	0	0	44	0
6.11133	0	0	31.0583	0
6.11467	0	0	10.3532	0
6.118	0	0	0	0
6.12133	0	0	0	0
6.12467	0	0	0	0
6.128	0	0	0	0
6.13133	0	0	0	0
6.13467	0	0	0	0
6.138	0	0	89.9677	0
6.14133	0	0	188.173	0
6.14467	0	0	113.935	0
6.148	0	0	15.7705	0
6.15133	0	0	0	0
6.15467	0	0	0	0
6.158	0	0	0	0
6.16133	0	0	0	0
6.16467	0	0	0	0
6.168	0	0	0	0
6.17133	0	0	0	0
6.17467	0	0	0	0
6.178	0	0	0	0
6.18133	0	0	0	0
6.18467	0	0	0	0
6.188	0	0	0	0
6.19133	0	0	0	0
6.19467	0	0	0	0
6.198	0	0	0	0
6.20133	0	0	0	0
6.20467	0	0	0	0
6.208	0	0	0	0
6.21133	0	0	0	0
6.21467	0	0	0	0
6.218	0	0	0	0
6.22133	0	0	0	0
6.22467	0	0	0	0
6.228	0	0	0	0
6.23133	0	0	0	0
6.23467	0	0	0	0
6.238	0	0	0	0
6.24133	0	0	0	0
6.24467	0	0	0	0
6.248	0	0	0	0
6.25133	0	0	0	0
6.25467	0	0	0	0
6.258	0	0	0	0
6.26133	0	0	0	0
6.26467	0	0	0	0
6.268	0	0	0	0
6.27133	0	0	0	0
6.27467	0	0	0	0
6.278	0	0	0	0
6.28133	0	0	0	0
6.28467	0	0	0	0
6.288	0	0	0	0
6.29133	0	0	0	0
6.29467	0	97.8019	0	0
6.298	0	216.758	0	0
6.30133	0	159.175	0	0
6.30467	0	54.4838	0	0
6.308	0	14.2362	0	0
6.31133	0	0	0	0
6.31467	0	0	0	0
6.318	0	0	0	0
6.32133	0	0	27.1766	0
6.32467	0	0	60.235	0
6.328	0	0	40.5291	0
6.33133	0	0	7.76688	0
6.33467	0	0	0	0
6.338	0	0	0	0
6.34133	0	0	0	0
6.34467	0	0	0	0
6.348	0	0	0	0
6.35133	0	0	0	0
6.35467	0	0	0	0
6.358	0	0	0	0
6.36133	0	0	0	0
6.36467	14.8819	0	0	0
6.368	59.0583	0	0	0
6.37133	95.4679	0	0	0
6.37467	77.3497	0	0	0
6.378	25.6218	0	0	0
6.38133	0	0	0	0
6.38467	0	0	0	0
6.388	0	0	0	0
6.39133	0	0	0	0
6.39467	0	0	0	0
6.398	0	0	0	0
6.40133	0	0	0	0
6.40467	0	0	0	0
6.408	0	0	0	0
6.41133	0	0	0	0
6.41467	0	0	0	0
6.418	0	0	0	0
6.42133	0	0	0	0
6.42467	0	0	0	0
6.428	0	14.2362	0	0
6.43133	0	38.8263	0	0
6.43467	0	44	0	0
6.438	0	28.4695	0	0
6.44133	0	9.05964	0	0
6.44467	0	0	0	0
6.448	0	0	0	0
6.45133	0	0	0	0
6.45467	0	0	0	0
6.458	0	0	0	0
6.46133	0	0	0	0
6.46467	0	0	0	0
6.468	0	0	0	0
6.47133	0	0	0	0
6.47467	0	0	0	0
6.478	0	0	0	0
6.48133	0	0	0	0
6.48467	0	0	0	0
6.488	0	0	0	0
6.49133	0	0	0	0
6.49467	0	0	0	0
6.498	0	0	0	0
6.50133	0	0	0	0
6.50467	0	0	0	0
6.508	0	0	0	0
6.51133	0	0	0	0
6.51467	0	0	0	0
6.518	0	0	0	0
6.52133	0	0	0	0
6.52467	0	0	0	0
6.528	0	0	0	0
6.53133	0	0	0	0
6.53467	0	0	0	0
6.538	0	0	0	0
6.54133	0	0	0	0
6.54467	0	0	0	0
6.548	0	0	0	0
6.55133	0	0	0	0
6.55467	0	0	0	0
6.558	0	0	0	0
6.56133	0	0	0	596.182
6.56467	0	0	0	1485.25
6.568	0	0	0	1448.71
6.57133	0	0	0	873.274
6.57467	0	0	0	444
6.578	0	0	0	313.843
6.58133	0	0	0	99.4838
6.58467	0	0	0	26.1748
6.588	0	0	0	0
6.59133	0	0	0	0
6.59467	0	0	0	0
6.598	0	0	0	0
6.60133	0	0	0	0
6.60467	0	0	0	0
6.608	0	0	0	0
6.61133	0	0	0	0
6.61467	0	0	0	0
6.618	0	0	0	0
6.62133	0	0	0	0
6.62467	0	0	0	0
6.628	0	0	0	0
6.63133	0	0	0	0
6.63467	0	0	0	0
6.638	0	0	0	0
6.64133	0	0	0	0
6.64467	0	0	0	0
6.648	0	0	0	0
6.65133	0	0	0	0
6.65467	0	0	0	0
[truncated: 50,673 more rows]

## Sheet: rplJ
	K.GALSAVVADSR.G [19, 29]			K.AAAFEGELIPASQIDR.L [108, 123]			R.LATLPTYEEAIAR.L [124, 136]
	523.2855++			844.4361++			724.3932++
min	y8 - 804.4210+	y6 - 646.3519+	y2 - 262.1510+	y8 - 899.4945+	y7 - 786.4104+	b3 - 214.1186+	y9 - 1049.5262+	b3 - 286.1761+	b7 - 380.7156++
20.9535	0	0	800
21.0032	0	0	665.436
21.0529	0	0	323.473
21.1026	0	0	99.0346
21.1523	0	0	0
21.202	0	0	0
21.2517	0	0	0
21.3014	0	0	0
21.3511	0	0	66.4439
21.4008	0	0	200
21.4505	0	0	356.906
21.5002	0	0	400
21.5499	0	0	357.01
21.5996	0	0	115.281
21.6493	0	0	0
21.699	0	0	0
21.7487	0	0	0
21.7984	0	0	0
21.8481	0	0	0
21.8978	0	0	0
21.9475	0	0	0
21.9972	0	0	0
22.0469	0	631.617	0
22.0966	0	800	356.638
22.1463	0	800	3.5446
22.196	0	21668.7	217.179
22.2457	0	45891.1	469.49
22.2954	0	77544	709.322
22.3451	0	64478.6	511.856
22.3948	0	22300	800
22.4445	0	4742.19	800
22.4942	0	3070.13	546.243
22.5439	0	1800	200
22.5936	0	1703.72	488.84
22.6433	0	1600	800
22.693	0	1278.93	1014.04
22.7427	0	1000	642.642
22.7924	0	1000	890.967
22.8421	0	647.307	812.179
22.8918	0	163.82	518.09
22.9415	235.929	0	482.036
22.9912	400	0	400
23.0409	164.608	235.392	400
23.0906	0	400	517.561
23.1403	0	400	1514.86
23.19	0	181.989	12779.5
23.2397	0	0	33653.4
23.2894	0	0	44847
23.3391	0	0	44847
23.3888	0	0	44850.1
23.4385	0	0	44855
23.4882	0	0	37161.8
23.5379	0	0	12760.6
23.5876	0	0	6401
23.6373	0	0	6401
23.687	0	0	6401
23.7367	0	0	6837.57
23.7864	0	0	11000.3
23.8361	0	0	13605
23.8858	0	69.2222	11804.2
23.9355	0	160.453	7452.66
23.9852	0	0	3565.32
24.0349	0	0	2892.19
24.0846	0	0	1791
24.1343	0	0	1400
24.184	0	0	1110.98
24.2337	0	0	814.462
24.2834	0	0	1795.41
24.3331	0	0	830.074
24.3828	0	0	1339.6
24.4325	0	0	1376.85
24.4822	0	0	800
24.5319	0	0	800
24.5816	0	0	800
24.6313	0	0	294.706
24.681	0	0	507.663
24.7307	0	0	1028.44
24.7804	0	0	400
24.8301	0	0	400
24.8798	0	0	400
24.9295	0	0	736.762
24.9792	0	0	1400
25.0289	0	0	1400
25.0786	0	0	1400
25.1283	0	327.795	1400
25.178	33.3684	666.527	2100.9
25.2277	185.508	57.967	5296.6
25.2774	200	273.627	5737.81
25.3271	111.969	223.939	5801
25.3768	0	0	4741.11
25.4265	0	0	657.489
25.4762	0	0	118.919
25.5259	0	0	0
25.5756	0	0	77.5864
25.6253	0	0	373.411
25.675	0	0	803.866
25.7247	0	0	750.899
25.7744	0	0	335.814
25.8241	0	0	35.8173
25.8738	0	0	0
25.9235	0	0	0
25.9732	0	0	64.1759
26.0229	0	0	364.193
26.0726	0	0	400
26.1223	0	0	400
26.172	298.549	74.6372	810.691
26.2217	1538.47	384.618	2516.36
26.2714	26514.2	23837.6	28991.9
26.3211	180457	235642	208672
26.3708	320778	432460	373384
26.4205	311180	425978	366147
26.4702	136529	308035	234449
26.5199	59594.6	145864	111089
26.5696	32842.8	39830.6	37751.2
26.6193	28714.9	27964.9	26462.1
26.669	24484.1	27511.4	18455.5
26.7187	12875.2	16195.5	11860.7
26.7684	5291.08	8292.08	7071.87
26.8181	4193.41	7402	4297.27
26.8678	2955.28	7402	3678.59
26.9175	3739.76	6193.93	3466.84
26.9672	3149.94	4112.18	3137.91
27.0169	1596.51	1996.51	2800
27.0666	834.256	1234.26	2800
27.1163	800	1200	2800
27.166	901.144	1200	2699.36
27.2157	1000	1369.37	2092.61
27.2654	964.702	1764.7	752.936
27.3151	498.742	1298.74	131.656
27.3648	400	1200	0
27.4145	699.59	1200	74.8976
27.4642	1200	1022.61	200
27.5139	1200	94.6253	200
27.5636	515.449	2465.07	63.0898
27.6133	200	1992.01	0
27.663	283.632	0	0
27.7127	588.544	0	0
27.7624	600	0	0
27.8121	498.341	203.317	406.634
27.8618	400	400	800
27.9115	400	400	800
27.9612	400	400	800
28.0109	400	851.706	461.22
28.0606	400	1200	327.064
28.1103	371.725	1115.17	600
28.16	70.5141	211.542	600
28.2097	0	0	600
28.2594	0	0	534.04
28.3091	0	33.1301	400
28.3588	0	334.341	400
28.4085	0	162.527	400
28.4582	0	0	470.858
28.5079	0	0	530.07
28.5576	0	0	72.7028
28.6073	0	0	769.307
28.657	0	0	875.305
28.7067	34.5676	0	469.135
28.7564	187.961	0	775.923
28.8061	484.469	853.406	515.531
28.8558	600	1200	301.999
28.9055	600	875.019	200
28.9552	571.025	0	248.292
29.0049	96.1822	0	1039.7
29.0546	0	386.881	1200
29.1043	0	600	1200
29.154	0	600	1200
29.2037	0	549.126	1200
29.2534	0	56.5082	1200
29.3031	0	1178.55	1200
29.3528	0	922.181	974.06
29.4025	0	872.75	642.417
29.4522	0	1326.39	400
29.5019	0	400	427.648
29.5516	0	400	771.204
29.6013	0	400	800
29.651	0	798.01	800
29.7007	107.26	1000	692.74
29.7504	118.151	590.754	681.849
29.8001	56.4374	0	743.563
29.8498	168.972	0	506.915
29.8995	0	22.6188	0
29.9492	0	725.962	0
29.9989	0	800	652.322
30.0486	0	506.418	800
30.0983	0	134.332	401.499
30.148	486.004	0	78.4989
30.1977	359.7	110.075	0
30.2474	299.614	599.485	0
30.2971	323.325	631.1	0
30.3468	0	200	0
30.3965	0	121.499	0
30.4462	0	0	0
30.4959	0	0	0
30.5456	0	0	0
30.5953	0	0	0
30.645	0	0	0
30.6947	0	0	98.9309
30.7444	0	0	400
30.7941	0	0	400
30.8438	0	0	400
30.8935	0	0	400
25.5931				0	0	0
25.6167				0	0	0
25.6403				0	0	0
25.6639				0	0	0
25.6875				0	0	0
25.7111				0	0	0
25.7347				0	0	0
25.7583				0	0	0
25.7819				0	0	0
25.8055				0	0	0
25.8291				0	0	0
25.8527				0	0	0
25.8763				0	0	0
25.8999				0	0	0
25.9235				0	0	0
25.9471				0	0	0
25.9707				0	0	0
25.9943				0	0	0
26.0179				0	0	0
26.0415				0	0	0
26.0651				0	0	0
26.0887				0	0	0
26.1123				0	0	0
26.1359				0	0	0
26.1595				0	0	0
26.1831				0	0	0
26.2067				0	0	0
26.2303				0	0	0
26.2539				0	0	0
26.2775				0	0	0
26.3011				0	0	0
26.3247				0	0	0
26.3483				0	0	0
26.3719				0	0	0
26.3955				0	0	0
26.4191				0	0	0
26.4427				0	0	0
26.4663				0	0	0
26.4899				0	0	0
26.5135				0	0	2.45234
26.5371				0	0	219.187
26.5607				0	0	435.921
26.5843				0	0	547.346
26.6079				0	0	330.618
26.6315				0	0	113.873
26.6551				0	0	0
26.6787				0	0	0
26.7023				0	0	0
26.7259				0	0	0
26.7495				0	0	0
26.7731				0	0	0
26.7967				0	0	0
26.8203				0	0	0
26.8439				0	0	0
26.8675				0	0	0
26.8911				0	0	0
26.9147				0	0	0
26.9383				0	0	0
26.9619				0	0	0
26.9855				0	0	0
27.0091				0	0	0
27.0327				0	0	0
27.0563				0	0	0
27.0799				0	0	0
27.1035				0	0	0
27.1271				0	0	0
27.1507				0	0	0
27.1743				0	0	0
27.1979				0	0	0
27.2215				0	0	0
27.2451				0	0	0
27.2687				0	0	0
27.2923				0	0	0
27.3159				0	0	0
27.3395				0	0	0
27.3631				0	0	0
27.3867				0	0	0
27.4103				0	0	0
27.4339				0	0	0
27.4575				0	0	0
27.4811				0	0	0
27.5047				0	0	0
27.5283				0	0	0
27.5519				0	0	0
27.5755				0	0	0
27.5991				0	0	0
27.6227				0	0	0
27.6463				0	0	0
27.6699				0	0	0
27.6935				0	0	0
27.7171				0	0	0
27.7407				0	0	0
27.7643				0	0	0
27.7879				0	0	0
27.8115				0	0	0
27.8351				0	0	0
27.8587				0	0	0
27.8823				0	0	0
27.9059				0	0	0
27.9295				0	0	0
27.9531				0	0	0
27.9767				0	0	0
28.0003				0	0	0
28.0239				0	0	0
28.0475				0	0	0
28.0711				0	0	5.66425
28.0947				0	0	148.692
28.1183				0	0	291.72
28.1419				0	0	400
28.1655				0	0	400
28.1891				0	0	400
28.2127				0	0	336.156
28.2363				0	0	193.128
28.2599				0	0	50.0997
28.2835				0	0	0
28.3071				0	0	0
28.3307				0	0	0
28.3543				0	0	0
28.3779				0	0	0
28.4015				0	0	0
28.4251				0	0	0
28.4487				0	0	0
28.4723				0	0	20.454
28.4959				0	0	92.8446
28.5195				0	0	165.235
28.5431				0	0	877.558
28.5667				0	0	2180.95
28.5903				0	0	3484.34
28.6139				0	0	6103.63
28.6375				0	0	9145.21
28.6611				0	0	12187
28.6847				0	0	12493.7
28.7083				0	0	12785.1
28.7319				0	0	12931.6
28.7555				0	0	12640.2
28.7791				0	0	12348.8
28.8027				0	0	11282.1
28.8263				0	0	9448.67
28.8499				0	0	7615.3
28.8735				0	0	5646.52
28.8971				0	0	3638.04
28.9207				0	0	1800
28.9443				0	0	1800
28.9679				0	0	1800
28.9915				0	0	1743.95
29.0151				0	0	1593.62
29.0387				0	0	1443.31
29.0623				0	0	1618.66
29.0859				0	0	1925.81
29.1095				0	0	2208.3
29.1331				0	0	2285.59
29.1567				0	0	2362.89
29.1803				0	0	2400
29.2039				0	0	2400
29.2275				0	0	2400
29.2511				0	0	1673.09
29.2747				0	0	893.367
29.2983				0	0	341.961
29.3219				0	0	183.926
29.3455				0	0	25.8901
29.3691				0	0	0
29.3927				0	0	0
29.4163				0	0	0
29.4399				0	0	0
29.4635				0	0	0
29.4871				0	0	0
29.5107				0	0	0
29.5343				0	0	0
29.5579				0	0	0
29.5815				0	0	0
29.6051				0	0	130.851
29.6287				0	0	295.131
29.6523				0	0	400
29.6759				0	0	400
29.6995				0	0	400
29.7231				0	0	400
29.7467				0	0	400
29.7703				0	0	311.005
29.7939				0	0	145.197
29.8175				0	0	0
29.8411				0	0	0
29.8647				0	0	0
29.8883				0	0	0
29.9119				0	0	0
29.9355				0	0	100
29.9591				0	0	433.954
29.9827				0	0	767.935
30.0063				0	0	487.034
30.0299				0	0	140.828
30.0535				0	0	0
30.0771				0	0	0
30.1007				0	0	0
30.1243				0	0	0
30.1479				0	0	0
30.1715				0	0	0
30.1951				0	0	0
30.2187				0	0	0
30.2423				0	0	0
30.2659				0	0	106.939
30.2895				0	0	288.942
30.3131				0	0	400
30.3367				0	0	400
30.3603				0	0	361.65
30.3839				0	0	178.231
30.4075				0	7.78239	0
30.4311				0	282.901	0
30.4547				0	558.042	0
30.4783				0	600	156.665
30.5019				0	600	341.523
30.5255				0	600	400
30.5491				0	600	400
30.5727				0	648.047	351.953
30.5963				0	740.472	259.528
30.6199				0	800	200
30.6435				0	800	200
30.6671				0	1053.12	258.412
30.6907				0	2264.29	537.914
30.7143				11.7177	3370.71	800
30.7379				200.008	2899.98	800
30.7615				388.298	2429.26	800
30.7851				400	2934.49	800
30.8087				400	3504.41	800
30.8323				1582.4	12357	3796.19
30.8559				3005.94	22898.9	7403.46
30.8795				71356.8	359117	81998.1
30.9031				165325	819994	183764
30.9267				390151	1.54556e+06	431438
30.9503				704730	2.45269e+06	779189
30.9739				873536	2939466	965795
30.9975				873536	2939466	965795
31.0211				756579	2643026	847182
31.0447				442943	1.84809e+06	529106
31.0683				200375	1.17256e+06	275977
31.0919				138349	800489	187853
31.1155				90794.2	504689	117403
31.1391				88333.4	446564	102031
31.1627				81593.8	387640	86597.5
31.1863				58088.8	325584	70921.1
31.2099				38464.4	266900	56744.9
31.2335				36414.6	223469	49360.6
31.2571				34203	183053	41722.9
31.2807				31437	152959	33217.3
31.3043				27531.9	126112	25351.3
31.3279				20567.1	107999	19206.5
31.3515				14417.3	87196.5	15006
31.3751				10028.6	60584.1	15006
31.3987				7201.82	42789.9	15006
31.4223				7201.31	40951.9	15006
31.4459				7201	39636.5	13295.5
31.4695				7201	39119.4	8971.02
31.4931				7201	36367.1	6507.98
31.5167				7201	30904.3	6302.17
31.5403				6206.45	28166.4	5782.35
31.5639				4250.71	28063	4959.1
31.5875				2870.56	24131.9	4130.09
31.6111				1933.52	17254.1	3296.65
31.6347				1464.69	14264.1	2661.73
31.6583				1254.59	13422.6	2136.47
31.6819				1355.5	12659.8	2000
31.7055				1565.58	11924.5	2000
31.7291				1242.3	12430	2000
31.7527				814.521	13178.6	2000
31.7763				1425.65	13621.6	1582.9
31.7999				1987.65	14005	1323.59
31.8235				1878.39	14005	2416.68
31.8471				1800	13047.7	2923.08
31.8707				1800	9658.45	1939.21
31.8943				1750.15	7801	1749.2
31.9179				1639.87	7801	2521.72
31.9415				1318.36	7942.17	2307.78
31.9651				877.255	8163.28	1535.29
31.9887				1163.85	8202	1127.11
32.0123				1592.3	8202	800
32.0359				911.582	8202	800
32.0595				823.109	7552.95	1025.66
32.0831				2525.17	4941.99	1933.43
32.1067				2462.78	4978.82	2400
32.1303				533.773	7816.73	2400
32.1539				656.433	8602	2153.84
32.1775				1564.2	8602	1813.43
32.2011				1600	8712.04	1800
32.2247				1600	8978.14	1925.94
32.2483				1600	9798.78	2512.7
32.2719				1842.44	10202	2922.22
32.2955				2319.24	10202	3160.62
32.3191				2003.97	10103	3002.98
32.3427				1600	9838.32	2655.41
32.3663				1600	8765.53	1701.23
32.3899				1373.74	8202	1200
32.4135				896.946	8202	1200
32.4371				800	6091.01	1104.07
32.4607				800	3965.98	950.506
32.4843				800	5182.58	585.527
32.5079				800	5196.55	400
32.5315				800	3966.77	400
32.5551				800	4756.86	612.517
32.5787				683.33	5338.49	887.503
32.6023				191.615	4232.13	1256.29
32.6259				299.99	3801	1400
32.6495				791.656	3801	1400
32.6731				316.63	3801	1400
32.6967				176.85	3491.29	1444.21
32.7203				673.748	2621.1	1568.44
32.7439				429.472	2307.37	1600
32.7675				16.8457	2166.31	1515.77
32.7911				141.07	1917.86	894.649
32.8147				200	1932.4	600
32.8383				200	2184.36	600
32.8619				554.429	1963.71	718.143
32.8855				800	2201.64	800
32.9091				800	3348.37	800
32.9327				800	3203.39	800
32.9563				694.604	2800	800
32.9799				190.755	2800	800
33.0035				234.881	2565.12	643.413
33.0271				600	2200	408.512
33.0507				600	2200	660.503
33.0743				600	2200	800
33.0979				600	2200	800
33.1215				715.139	2200	1260.56
33.1451				845.089	2200	1600
33.1687				973.824	2200	1600
33.1923				1000	2097.44	1292.32
33.2159				904.793	2285.78	1000
33.2395				512.88	3462.17	1000
33.2631				214.02	2963.63	1000
33.2867				0	2218.39	1024.25
33.3103				0	3425.89	1158.34
33.3339				0	3430.84	1662.12
33.3575				0	3212.36	2067.36
33.3811				0	4285.59	1397.01
33.4047				0	3834.2	625.258
33.4283				0	2774.76	0
33.4519				0	1803.1	0
33.4755				444.505	1488.87	111.126
33.4991				800	1400	200
33.5227				800	1400	200
33.5463				240.292	1400	899.635
33.5699				0	1313.34	1200
33.5935				0	1200	1200
33.6171				0	1200	1200
33.6407				129.169	1070.83	941.662
33.6643				200	1000	567.069
33.6879				200	1000	280.985
33.7115				200	1000	729.156
33.7351				327.351	1254.7	545.299
33.7587				400	1006.8	400
33.7823				340.139	459.861	400
33.8059				37.6085	762.391	400
33.8295				0	800	265.791
33.8531				0	891.392	200
33.8767				257.897	1000	148.421
33.9003				1000	1023.88	0
33.9239				1000	1348.61	0
33.9475				589.867	853.157	0
33.9711				201.837	996.325	198.163
33.9947				0	1337.67	773.972
34.0183				0	1364.99	1600
34.0419				0	2371.53	1600
34.0655				326.075	1421.78	947.851
34.0891				134.635	934.635	667.318
34.1127				0	376.204	282.153
34.1363				0	324.827	0
34.1599				112.861	574.278	0
34.1835				400	126.781	0
34.2071				386.176	813.824	0
34.2307				35.6374	1164.36	0
34.2543				0	1200	787.252
34.2779				0	1200	326.625
34.3015				112.565	862.306	225.129
34.3251				108.175	600	400
34.3487				144.913	600	400
34.3723				293.855	653.073	400
34.3959				0	1001.99	467.328
34.4195				0	2114.44	800
34.4431				0	3559.13	800
34.4667				0	2195.94	448.986
34.4903				0	2308.35	400
34.5139				0	1215.44	400
34.5375				0	1601.58	511.225
34.5611				0	1934.26	600
34.5847				0	1400	446.605
34.6083				0	1338.92	200
34.6319				0	1200	200
34.6555				0	1166.3	200
34.6791				0	1000	200
34.7027				6.32435	993.676	200
34.7263				192.652	807.348	200
34.7499				200	263.153	378.949
34.7735				34.7237	200	69.4474
34.7971				0	232.342	0
34.8207				0	390.887	0
34.8443				0	677.39	118.435
34.8679				0	908.02	456.04
34.8915				0	900.782	560
34.9151				0	613.564	737.624
34.9387				0	431.188	1036.83
34.9623				0	429.609	1179.22
34.9859				0	499.208	1051.98
35.0095				0	460.782	763.13
35.0331				0	380.792	1035.25
35.0567				0	271.188	1130.4
35.0803				0	240	1327.26
35.1039				63.6486	425.025	1428.86
35.1275				268.474	794.123	1346.2
35.1511				320	813.338	1120.01
35.1747				107.139	267.847	902.616
35.1983				4.75477	50.4501	657.086
35.2219				0	101.222	702.21
35.2455				0	149.804	770.196
35.2691				0	33.6963	873.696
35.2927				0	0	793.945
35.3163				0	48.4966	494.51
35.3399				0	340.364	99.8786
35.3635				89.7174	711.774	17.9435
35.3871				512.745	841.699	102.549
35.4107				800	1070.07	302.552
35.4343				398.632	1358.68	801.368
35.4579				47.9605	1560.76	1212.66
35.4815				0	2217.14	1280
35.5051				0	2166.01	665.953
35.5287				0	2073.46	509.961
24.8063							0	0	0
24.8316							0	0	0
24.8569							0	0	0
24.8822							0	0	78.7137
24.9075							0	0	235.538
24.9328							0	0	392.351
24.9581							0	0	400
24.9834							0	0	400
25.0087							0	0	337.187
25.034							0	0	180.375
25.0593							0	0	23.5503
25.0846							0	0	0
25.1099							0	0	0
25.1352							0	0	0
25.1605							0	0	0
25.1858							0	0	0
25.2111							0	0	0
25.2364							0	0	0
25.2617							0	0	0
25.287							0	0	0
25.3123							0	0	0
25.3376							0	0	0
25.3629							0	0	0
25.3882							0	0	0
25.4135							0	0	0
25.4388							0	0	0
25.4641							0	0	0
25.4894							0	0	0
25.5147							0	0	0
25.54							0	0	0
25.5653							0	0	0
25.5906							0	0	0
25.6159							0	0	0
25.6412							0	0	0
25.6665							0	0	0
25.6918							0	0	0
25.7171							0	0	0
25.7424							0	0	0
25.7677							0	0	0
25.793							0	0	0
25.8183							0	0	0
25.8436							0	0	0
25.8689							0	0	0
25.8942							0	0	0
25.9195							0	0	0
25.9448							0	0	0
25.9701							0	0	0
25.9954							0	0	0
26.0207							0	0	0
26.046							0	0	0
26.0713							0	0	0
26.0966							0	0	0
26.1219							0	0	0
26.1472							0	0	0
26.1725							0	0	0
26.1978							0	0	0
26.2231							0	0	0
26.2484							0	0	0
26.2737							0	0	0
26.299							0	0	0
26.3243							0	0	0
26.3496							0	0	0
26.3749							0	0	0
26.4002							0	0	0
26.4255							0	0	0
26.4508							0	0	0
26.4761							0	0	0
26.5014							0	0	0
26.5267							0	0	0
26.552							0	0	0
26.5773							0	0	0
26.6026							0	0	0
26.6279							0	0	0
26.6532							0	0	0
26.6785							0	0	0
26.7038							0	0	0
26.7291							0	0	0
26.7544							0	0	0
26.7797							107.381	53.6906	0
26.805							418.432	209.216	0
26.8303							729.507	364.753	0
26.8556							556.443	400	0
26.8809							241.491	400	0
26.9062							0	363.584	0
26.9315							0	207.406	0
26.9568							0	51.2392	0
26.9821							0	0	0
27.0074							0	0	0
27.0327							0	0	0
27.058							0	0	0
27.0833							0	0	0
27.1086							0	0	0
27.1339							0	0	0
27.1592							0	0	0
27.1845							0	0	0
27.2098							0	0	0
27.2351							0	0	0
27.2604							0	0	0
27.2857							0	0	0
27.311							0	0	0
27.3363							0	0	0
27.3616							0	0	0
27.3869							0	0	0
27.4122							0	0	0
27.4375							0	0	0
27.4628							0	0	0
27.4881							0	0	0
27.5134							0	0	0
27.5387							0	0	0
27.564							0	0	0
27.5893							0	0	0
27.6146							0	0	0
27.6399							0	0	0
27.6652							0	0	0
27.6905							0	0	0
27.7158							0	0	0
27.7411							0	0	0
27.7664							0	0	0
27.7917							0	0	0
27.817							0	0	0
27.8423							0	0	0
27.8676							0	0	0
27.8929							0	0	0
27.9182							0	0	0
27.9435							0	0	0
27.9688							0	0	0
27.9941							0	0	0
28.0194							0	0	0
28.0447							0	0	0
28.07							0	0	0
28.0953							0	0	0
28.1206							0	0	0
28.1459							0	0	0
28.1712							0	0	0
28.1965							0	0	0
28.2218							0	0	0
28.2471							0	0	0
28.2724							0	0	0
28.2977							0	0	0
28.323							0	0	0
28.3483							0	0	0
28.3736							0	0	0
28.3989							0	0	0
28.4242							0	0	0
28.4495							0	0	0
28.4748							0	0	0
28.5001							0	0	0
28.5254							0	0	0
28.5507							0	0	0
28.576							0	0	0
28.6013							0	0	0
28.6266							0	0	0
28.6519							0	0	0
28.6772							0	0	0
28.7025							0	0	0
28.7278							0	0	0
28.7531							0	0	0
28.7784							0	0	0
28.8037							0	53.2105	0
28.829							0	131.779	0
28.8543							0	200	0
28.8796							0	200	0
28.9049							0	200	0
[truncated: 231 more rows]

## Sheet: rplK
	K.GLPIPVVITVYADR.S [50, 63]			R.SFTFVTK.T [64, 70]			K.TPPAAVLLK.K [71, 79]			R.AQLQEIAQTK.A [102, 111]
[truncated: 1,855 more rows]

[truncated: 45 more sheets: rplL, rplM, rplN, rplO, rplP, rplQ, rplR, rplS, rplT, rplU, rplV, rplW, rplX, rplY, rpmA, rpmB, rpmC, rpmD, rpmE, rpmF …]
