# Supplementary material for: Selected reaction monitoring for the quantification of Escherichia coli ribosomal proteins
Source: PLoS One. 2020 Dec 14;15(12):e0236850. doi: 10.1371/journal.pone.0236850 (PMC7735604; doi:10.1371/journal.pone.0236850)
Supplement: S2 Table — (XLSX) [file pone.0236850.s006.xlsx]

## Sheet: Sheet1
	S2 Table Selected reaction monitoring methods for r-proteins
	r-protein name	Peptide sequence*	Precursor m/z	Precursor charge	CE	Product m/z	Product charge	Fragment ion	R2 of the calibration curve**	Protease	R2 of the calibration curve**	Retention time (min)***
	rplA	GATVLPHGTGR	355.865	3	12.3	312.664	2	y6	0.998641	Trypsin	0.998641	21.6
		VAVFTQGANAEAAK	688.862	2	27	270.181	1	b3	0.997472	Trypsin	0.997472	25.1
		VVGQLGQVLGPR	611.867	2	24	726.426	1	y7	0.987701	Trypsin	0.987701	29.0667
	rplB	GKPFAPLLEK	550.329	2	21.5	914.535	1	y8	0.989133	Trypsin	0.989133	28.3333
		SAGTYVQIVAR	582.822	2	22.8	685.436	1	y6	0.99479	Trypsin	0.99479	27.2667
		DGAYVTLR	447.738	2	17.4	173.056	1	b2	0.993124	Trypsin	0.993124	25.7333
	rplC	VTVQSLDVVR	558.325	2	21.8	915.526	1	y8	0.993986	Trypsin	0.993986	28.2
		NLLLVK	350.242	2	13.5	228.134	1	b2	0.998017	Trypsin	0.998017	29.0667
	rplD	SGGVTFAARPQDHSQK	562.617	3	20	771.395	2	y14	0.997282	Trypsin	0.997282	21.7667
		LIVVEK	350.734	2	13.5	474.292	1	y4	0.999716	Trypsin	0.999716	24.6
		FSVEAPK	389.211	2	15.1	631.309	1	b6	0.995514	Trypsin	0.995514	24.9
	rplE	LLDNAAADLAAISGQKPLITK	708.407	3	25.4	949.023	2	y19	0.988627	Trypsin	0.988627	33.0667
		LITIAVPR	441.792	2	17.2	227.175	1	b2	0.999084	Trypsin	0.999084	30.2333
		ALLAAFDFPFR	634.345	2	24.9	185.128	2	b4	0.977864	Trypsin	0.977864	38.4333
	rplF	APVVVPAGVDVK	575.845	2	22.5	169.097	1	b2	0.999726	Trypsin	0.999726	27.7333
		LQLVGVGYR	502.798	2	19.6	551.294	1	y5	0.999375	Trypsin	0.999375	29.3667
		QVIGQVAADLR	585.335	2	22.9	288.203	1	y2	0.999528	Trypsin	0.999528	28.2
	rplI	NFLVPQGK	451.758	2	17.6	641.398	1	y6	0.975657	Trypsin	0.975657	27.4
		NIEFFEAR	513.256	2	20	228.134	1	b2	0.994977	Trypsin	0.994977	30.7333
		INALETVTIASK	630.364	2	24.7	1032.59	1	y10	0.995358	Trypsin	0.995358	29.4667
	rplJ	GALSAVVADSR	523.285	2	20.4	262.151	1	y2	0.989361	Trypsin	0.989361	26.4
		AAAFEGELIPASQIDR	844.436	2	33.3	899.495	1	y8	0.999577	Trypsin	0.999577	30.9667
		LATLPTYEEAIAR	724.393	2	28.5	380.716	2	b7	0.99229	Trypsin	0.99229	30.2667
	rplK	GLPIPVVITVYADR	756.943	2	29.8	1132.64	1	y10	0.995154	Trypsin	0.995154	36.8333
		SFTFVTK	415.226	2	16.1	494.297	1	y4	0.983665	Trypsin	0.983665	28.2667
		AQLQEIAQTK	565.314	2	22.1	200.103	1	b2	0.996956	Trypsin	0.996956	24
	rplL	TEFDVILK	482.771	2	18.8	587.376	1	y5	0.999305	Trypsin	0.999305	31.0333
		DLVESAPAALK	557.311	2	21.8	786.436	1	y8	0.989375	Trypsin	0.989375	27.5
		ALEEAGAEVEVK	622.822	2	24.4	185.128	1	b2	0.990886	Trypsin	0.990886	24.8
	rplM	DWYVVDATGK	577.28	2	22.6	689.383	1	y7	0.997946	Trypsin	0.997946	29.5
		VIEIAVK	386.252	2	14.9	672.429	1	y6	0.99965	Trypsin	0.99965	26.8667
	rplN	YAGVGDIIK	468.263	2	18.2	701.419	1	y7	0.990581	Trypsin	0.990581	28.2
		FDGNACVLLNNNSEQPIGTR	1110.03	2	43.9	1229.59	1	y11	0.999016	Trypsin	0.999016	29
		IFGPVTR	395.235	2	15.3	676.378	1	y6	0.999243	Trypsin	0.999243	25.8
	rplO	LNTLSPAEGSK	558.798	2	21.8	675.331	1	y7	0.999624	Trypsin	0.999624	22.8
		VEGGVVDLNTLK	622.348	2	24.4	1015.58	1	y10	0.998312	Trypsin	0.998312	29.0667
		VILAGEVTTPVTVR	727.932	2	28.6	326.244	1	b3	0.996267	Trypsin	0.996267	29.9333
	rplP	GLAQGTDVSFGSFGLK	792.407	2	31.2	242.15	1	b3	0.995359	Trypsin	0.995359	32.7333
		GNVEYWVALIQPGK	787.422	2	31	172.072	1	b2	0.996326	Trypsin	0.996326	35.6667
	rplQ	VVEPLITLAK	541.845	2	21.2	199.144	1	b2	0.995357	Trypsin	0.995357	31.8
		LFNELGPR	473.261	2	18.4	329.193	1	y3	0.9661	Trypsin	0.966083	28.3333
	rplR	LQELGATR	444.251	2	17.3	646.352	1	y6	0.999682	Trypsin	0.999682	22.6
		HIYAQVIAPNGSEVLVAASTVEK	799.432	3	28.7	896.499	1	b8	0.99712	Trypsin	0.99712	31.8
		VQALADAAR	457.756	2	17.8	687.378	1	y7	0.999864	Trypsin	0.999864	22.3
	rplS	LQAFEGVVIAIR	658.39	2	25.8	242.15	1	b2	0.977097	Trypsin	0.977097	34.2
		GLHSAFTVR	329.851	3	11.4	274.187	1	y2	0.992132	Trypsin	0.992132	25.0667
		VFQTHSPVVDSISVK	548.298	3	19.5	698.875	2	y13	0.878263	Trypsin	0.878263	27.6333
	rplT	VAFQAVIK	438.271	2	17	171.113	1	b2	0.994925	Trypsin	0.994925	28.5667
		ILADIAVFDK	552.819	2	21.6	878.462	1	y8	0.988411	Trypsin	0.988411	32.7667
	rplU	VSEGQTVR	438.233	2	17	689.358	1	y6	0.95715	Trypsin	0.95715	27
		IGVPFVDGGVIK	600.853	2	23.5	466.266	2	y9	0.999664	Trypsin	0.999664	33.2
		QWFTDVK	462.235	2	18	609.324	1	y5	0.974478	Trypsin	0.974478	29.3667
	rplV	LVADLIR	400.255	2	15.5	401.287	1	y3	0.978569	Trypsin	0.978569	29.1
		TSHITVVVSDR	405.223	3	14.2	476.246	1	y4	0.998825	Trypsin	0.998825	23.8333
	rplW	SNTIVLK	387.74	2	15	573.397	1	y5	0.99459	Trypsin	0.99459	24.3
		AYVTLK	347.71	2	13.4	460.313	1	y4	0.997071	Trypsin	0.997071	24.7
	rplX	VIVEGINLVK	542.342	2	21.2	871.525	1	y8	0.99869	Trypsin	0.99869	30.6333
		HQKPVPALNQPGGIVEK	604.676	3	21.5	557.312	2	b10	0.991145	Trypsin	0.991145	24.3
	rplY	AEFYSEVLTIVVDGK	835.438	2	32.9	517.298	1	y5	0.986554	Trypsin	0.986554	37.8
		AQDVQR	358.688	2	13.8	303.178	1	y2	0.995968	Trypsin	0.995968	24.8
		LQHIDFVR	343.194	3	11.9	421.256	1	y3	0.999432	Trypsin	0.999432	26.6
	rpmA	FGGESVLAGSIIVR	702.896	2	27.6	644.409	1	y6	0.997146	Trypsin	0.997146	32.5333
		FHAGANVGCGR	382.514	3	13.3	449.193	1	y4	0.998584	Trypsin	0.998584	20.5667
	rpmB	FLPNLHSHR	374.205	3	13	430.728	2	y7	0.999075	Trypsin	0.999075	24
		GIDTVLAELR	543.811	2	21.2	601.367	1	y5	0.982397	Trypsin	0.982397	33.9
	rpmC	SVEELNTELLNLLR	821.954	2	32.4	515.33	1	y4	0.998093	Trypsin	0.998093	38.4
		EQFNLR	403.711	2	15.6	402.246	1	y3	0.99965	Trypsin	0.99965	25.1
		TLLNEK	359.211	2	13.9	286.158	2	b5	0.996932	Trypsin	0.996932	24.8
	rpmD	ATLLGLGLR	457.295	2	17.8	741.498	1	y7	0.997016	Trypsin	0.997016	32.8
	rpmE	STVGHDLNLDVCSK	515.584	3	18.2	189.087	1	b2	0.989954	Trypsin	0.989954	26
		CHPFFTGK	331.825	3	11.4	305.182	1	y3	0.999639	Trypsin	0.999639	24.8667
	rpmF	HHITADGYYR	411.532	3	24.2	673.294	1	y5	0.999339	Trypsin	0.999339	21.7
	rpmG	LVSSAGTGHFYTTTK	785.399	2	30.9	1112.54	1	y10	0.989519	Trypsin	0.989519	23.9
		FDPVVR	366.706	2	14.2	263.103	1	b2	0.995411	Trypsin	0.995411	25.1
	rpmH	TFQPSVLK	460.266	2	17.9	671.409	1	y6	0.999373	Trypsin	0.999373	26.8
	rpmI	HANLRHILTK	401.575	3	14	209.103	1	b2	0.903298	Lys-C	0.903298	22
	rpmJ	VICSAEPK	452.234	2	17.6	804.392	1	y7	0.996087	Trypsin	0.996087	26
	rpsA	VSLGLK	308.705	2	11.8	187.108	1	b2	0.991889	Trypsin	0.991889	25.9
		ISLGVK	308.705	2	11.8	416.287	1	y4	0.987785	Trypsin	0.987785	25.4
		GATVELADGVEGYLR	775.396	2	30.5	508.288	1	y4	0.999063	Trypsin	0.999063	31.9333
	rpsB	ILFVGTK	389.247	2	15.1	664.403	1	y6	0.986871	Trypsin	0.986871	29.1667
		DAALSCDQFFVNHR	560.591	3	19.9	187.071	1	b2	0.995415	Trypsin	0.995415	28.9333
		AVTLYLGAVAATVR	702.914	2	27.6	272.16	1	b3	0.992436	Trypsin	0.992436	33.9
	rpsC	IVIERPAK	309.199	3	10.6	357.219	2	y6	0.999103	Trypsin	0.999103	22.2667
		LVADSITSQLER	666.362	2	26.1	733.384	1	y6	0.999147	Trypsin	0.999147	29.1667
		LGGAEIAR	393.727	2	15.2	488.283	1	y4	0.99901	Trypsin	0.99901	22.3
	rpsD	LSDYGVQLR	525.783	2	20.5	850.442	1	y7	0.930784	Trypsin	0.930784	27.0667
		LDNVVYR	439.74	2	17.1	650.362	1	y5	0.998063	Trypsin	0.998063	24
		AALELAEQR	500.775	2	19.5	745.384	1	y6	0.99789	Trypsin	0.99789	25.4
	rpsE	AYGSTNPINVVR	645.844	2	25.3	811.478	1	y7	0.998117	Trypsin	0.998117	26.7667
		SVEEILGK	437.748	2	17	159.113	2	y3	0.99803	Trypsin	0.99803	26.9
	rpsF	YTAAITGAEGK	541.28	2	21.1	562.283	1	y6	0.999753	Trypsin	0.999753	22.8
		QLAYPINK	473.771	2	18.4	634.356	1	y5	0.99685	Trypsin	0.99685	25.4667
		FNDAVIR	417.727	2	16.2	573.335	1	y5	0.998895	Trypsin	0.998895	25.1
	rpsG	FGSELLAK	432.745	2	16.8	205.097	1	b2	0.998262	Trypsin	0.998262	27.3
		STAESIVYSALETLAQR	613.655	3	21.9	588.346	1	y5	0.971916	Trypsin	0.971916	39.7333
		WIVEAAR	422.737	2	16.4	300.163	2	b5	0.998505	Trypsin	0.998505	27.2
	rpsH	AVVESIQR	451.259	2	17.5	731.405	1	y6	0.996985	Trypsin	0.996985	22.5667
		VSRPGLR	392.743	2	15.2	288.203	1	y2	0.988085	Trypsin	0.988085	22.6333
	rpsI	VFIKPGNGK	320.527	3	11	430.753	2	y8	0.998035	Trypsin	0.998035	22.4
		SLEQYFGR	500.248	2	19.5	799.373	1	y6	0.996901	Trypsin	0.996901	29.4667
		GGGISGQAGAIR	522.283	2	20.4	759.411	1	y8	0.999798	Trypsin	0.999798	22.5667
	rpsJ	LIDQATAEIVETAK	501.275	3	17.7	547.309	1	y5	0.999218	Trypsin	0.999218	29.1
		GPIPLPTR	425.761	2	16.5	583.356	1	y5	0.989097	Trypsin	0.989097	27.5
		LVDIVEPTEK	571.819	2	22.4	474.256	1	y4	0.997596	Trypsin	0.997596	27.2
	rpsK	STPFAAQVAAER	624.323	2	24.5	217.108	2	b4	0.995683	Trypsin	0.995683	26.5
		ALNAAGFR	410.227	2	15.9	185.128	1	b2	0.995823	Trypsin	0.995823	25
		ITNITDVTPIPHNGCRPPK	710.709	3	25.5	844.93	2	y15	0.992477	Trypsin	0.992477	26.8
	rpsL	ATVNQLVR	450.767	2	17.5	173.092	1	b2	0.997454	Trypsin	0.997454	24.5
		SNVPALEACPQK	657.33	2	25.8	202.082	1	b2	0.996849	Trypsin	0.996849	24.6
	rpsM	IAGINIPDHK	359.873	3	12.5	496.251	1	y4	0.998139	Trypsin	0.998139	26.2667
		HAVIALTSIYGVGK	476.945	3	16.8	492.293	1	b5	0.997796	Trypsin	0.997796	30.6
	rpsN	LQTLPR	364.227	2	14.1	486.303	1	y4	0.998422	Trypsin	0.998422	23.3
		GEIPGLK	357.213	2	13.8	414.271	1	y4	0.977278	Trypsin	0.977278	26.2333
	rpsO	IVSEFGR	404.222	2	15.7	595.283	1	y5	0.996395	Trypsin	0.996395	24.4
		LLDYLK	382.731	2	14.8	538.287	1	y4	0.999387	Trypsin	0.999387	29.2
		YTQLIER	461.753	2	18	530.33	1	y4	0.994094	Trypsin	0.994094	24.6
	rpsP	RPFYQVVVADSR	479.593	3	16.9	547.283	1	y5	0.997196	Trypsin	0.997196	28.2667
		VGFFNPIASEK	403.549	3	14.1	283.142	2	b5	0.99527	Trypsin	0.99527	24.3
		IAHWVGQGATISDR	504.264	3	17.8	719.368	1	y7	0.999321	Trypsin	0.999321	25.6
	rpsQ	SIVVAIER	443.771	2	17.2	686.42	1	y6	0.999647	Trypsin	0.999647	27.5
		HPIYGK	357.7	2	13.8	511.266	1	b4	0.999808	Trypsin	0.999808	26
	rpsR	YLSLLPYTDR	620.832	2	24.3	964.51	1	y8	0.998853	Trypsin	0.998853	32.9
	rpsS	GPFIDLHLLK	384.897	3	13.4	499.805	2	y8	0.984149	Trypsin	0.984149	33.5333
		LGEFAPTR	445.74	2	17.3	444.257	1	y4	0.999156	Trypsin	0.999156	25.2
	rpsT	VYAAIEAGDK	518.769	2	20.2	774.399	1	y8	0.995984	Trypsin	0.995984	23.8
		ANLTAQINK	486.777	2	19	186.087	1	b2	0.988058	Trypsin	0.988058	23.1667
	rpsU	ENEPFDVALR	595.296	2	23.3	359.24	1	y3	0.962533	Trypsin	0.962533	30.0667
		AGVLAEVR	407.743	2	15.8	228.134	1	b3	0.954981	Trypsin	0.954981	25.7
		EFYEKPTTER	433.879	3	15.2	430.727	2	y7	0.998897	Trypsin	0.998897	22.1
	* Underlined C represents a carbamidomethylated cysteine.
	** R2 values were calcurated by using three independent data.
	*** Values represent the mean of three independent analysis.
