# Supplementary material for: Selected reaction monitoring for the quantification of Escherichia coli ribosomal proteins
Source: PLoS One. 2020 Dec 14;15(12):e0236850. doi: 10.1371/journal.pone.0236850 (PMC7735604; doi:10.1371/journal.pone.0236850)
Supplement: S3 Table — (XLSX) [file pone.0236850.s007.xlsx]

## Sheet: Sheet1
	S3 Table Calibration curves of selected reaction monitoring methods for r-proteins
	rplA		GATVLPHGTGR			VAVFTQGANAEAAK			VVGQLGQVLGPR
		The amount on column (ng)	y9 - 469.2643++	y7 - 369.2063++	y6 - 312.6643++	y8 - 731.3682+	b2 - 171.1128+	b3 - 270.1812+	y7 - 726.4257+	y3 - 329.1932+	b2 - 199.1441+
		0.0008	36013	9141.69	18554.5	14255	41162.4	48913.7	15926.7	9690	21997.5
		0.008	102731	49810.4	60268.2	49797.6	95546.1	79146.9	150317	96557.5	108121
		0.08	638969	296934	359612	351121	556503	474602	1.14332e+06	784112	870128
		0.2	1.52181e+06	868497	1.15238e+06	921573	1.31025e+06	1.23361e+06	2.55617e+06	2241893	1.95942e+06
		0.4	2.42375e+06	1.62396e+06	2.1672e+06	1.59725e+06	2.22308e+06	2.22847e+06	4.93341e+06	3.76668e+06	4.27028e+06
		0.8	5.18941e+06	2.75248e+06	4.1708e+06	3.03823e+06	6.32181e+06	4.90479e+06	8.1041e+06	5144170	6.19804e+06
		R	0.998059	0.995182	0.99932	0.998681	0.988014	0.998735	0.993831	0.968174	0.984076
		R2	0.996121	0.990387	0.998641	0.997363	0.976172	0.997472	0.987701	0.937362	0.968406
	rplB		GKPFAPLLEK			SAGTYVQIVAR			DGAYVTLR
		The amount on column (ng)	b2 - 186.1237+	y8 - 914.5346+	y6 - 670.4134+	b4 - 317.1456+	y6 - 685.4355+	y5 - 586.3671+	b2 - 173.0557+	b3 - 244.0928+	b4 - 407.1561+
		0.08	372698	241695	64133.3	120199	278615	298901	432967	482686	102478
		0.8	2.4925e+06	2.02469e+06	526419	997336	2.22695e+06	2.16068e+06	3.08071e+06	3.81696e+06	801338
		2	5.14929e+06	3.72028e+06	1.0873e+06	2.0443e+06	4.93181e+06	4.77766e+06	6.17862e+06	6.58885e+06	1.5847e+06
		4	1.23612e+07	9.51847e+06	2.64592e+06	3.32086e+06	9.33067e+06	1.0255e+07	1.03634e+07	1.22598e+07	2.61041e+06
		8	1.92302e+07	1.61389e+07	4.27574e+06	6.26356e+06	16408879	1.73272e+07	23554706	1.88359e+07	4.71774e+06
		R	0.989486	0.994552	0.992284	0.997235	0.997392	0.995824	0.996556	0.987149	0.996266
		R2	0.979083	0.989133	0.984627	0.994478	0.99479	0.991666	0.993124	0.974464	0.992545
	rplC		VTVQSLDVVR			NLLLVK
		The amount on column (ng)	y8 - 915.5258+	y7 - 816.4574+	y6 - 688.3988+	b2 - 228.1343+	b4 - 227.6548++	y4 - 472.3493+
		0.08	126661	192751	356777	84767.4	91977.2	459691
		0.8	1.12091e+06	1.79174e+06	2.57062e+06	1.03029e+06	768773	3.52173e+06
		2	2.06172e+06	3.813e+06	4980040	2.3759e+06	1.88307e+06	8.04435e+06
		4	4.88155e+06	7.58417e+06	10268423	4.24422e+06	2.91971e+06	11983684
		8	8.61894e+06	1.0886e+07	14376195	8.10844e+06	4.72845e+06	2.24069e+07
		R	0.996988	0.979833	0.977188	0.999008	0.986514	0.9946
		R2	0.993986	0.960073	0.954897	0.998017	0.973209	0.98923
	rplD		SGGVTFAARPQDHSQK				LIVVEK			FSVEAPK
		The amount on column (ng)	y14 - 771.3946++	y12 - 693.3497++	y11 - 642.8258++	b3 - 202.0822+	y4 - 474.2922+	y3 - 375.2238+	b2 - 227.1754+	y6 - 630.3457+	y5 - 543.3137+	b6 - 631.3086+
		0.0008	0	3921.19	0	2203.24	16497.4	0	21366.9	6340.26	11256.3	1281.91
		0.008	2771.6	10302.6	0	878.15	63010.4	4811.4	31753.8	36941.2	15006.3	524.656
		0.08	6309.95	58632.8	11482.1	17482	280531	30979.3	132758	142445	167959	34860.9
		0.2	25192.9	169394	55589.7	35163.1	774187	81719.8	401681	376977	436637	73757.1
		0.4	46807.8	382493	104388	59941	1.55999e+06	181637	630344	571378	689237	195771
		0.8	98468.4	595586	226384	134293	3.09985e+06	420715	1351489	861614	1602668	364262
		R	0.99864	0.990625	0.998543	0.997461	0.999858	0.996829	0.997838	0.978506	0.996627	0.997755
		R2	0.997282	0.981339	0.997089	0.994928	0.999716	0.993669	0.995681	0.957474	0.993266	0.995514
	rplE		LLDNAAADLAAISGQKPLITK			LITIAVPR			ALLAAFDFPFR
		The amount on column (ng)	y19 - 949.0231++	y16 - 798.9696++	y15 - 763.4510++	b2 - 227.1754+	y6 - 656.4090+	y5 - 555.3613+	b4 - 185.1285++	y6 - 828.4039+	y4 - 566.3085+
		0.0008	1.35653e+06	1.44863e+06	1.01536e+06	33629.8	58935.3	11514	9992.76	5466.81	0
		0.008	187438	134611	57440.6	141291	260520	44487.7	8480.03	938.598	2916.79
		0.08	1.35799e+06	969443	532202	971807	2.43141e+06	442151	45589.5	13139.4	10254.6
		0.2	3.8853e+06	2.63046e+06	1.34868e+06	2.23066e+06	4.92572e+06	1.05606e+06	89070.7	27335.7	37246
		0.4	7.38304e+06	5.41093e+06	2.89408e+06	4.62902e+06	9.98022e+06	1.57644e+06	206532	71078.2	82109
		0.8	13046582	9283842	5024543	9.688e+06	2.08261e+07	4.26791e+06	311091	104776	119460
		R	0.994297	0.987495	0.979155	0.999542	0.999459	0.990438	0.98887	0.985203	0.983254
		R2	0.988627	0.975145	0.958744	0.999084	0.998919	0.980968	0.977864	0.970626	0.966788
	rplF		APVVVPAGVDVK					LQLVGVGYR			QVIGQVAADLR
		The amount on column (ng)	y8 - 784.4563+	y7 - 685.3879+	b2 - 169.0972+	b3 - 268.1656+	b4 - 367.2340+	y7 - 763.4461+	y5 - 551.2936+	b2 - 242.1499+	y9 - 942.5367+	y8 - 829.4526+	y5 - 545.3042+	y2 - 288.2030+
		0.08	369265	951544	595719	434265	561304	418125	197416	510126	16900.4	26595.1	30697.2	50834.8
		0.8	2.44915e+06	6404998	3.72383e+06	3.46946e+06	4727987	2.83425e+06	2.04554e+06	4.61929e+06	210301	194126	254635	390703
		2	5.26503e+06	1.51666e+07	8.96734e+06	6.64304e+06	7.86369e+06	7023431	4.21638e+06	8.90473e+06	362674	417533	526210	857049
		4	1.12553e+07	3.04605e+07	16619115	13079229	1.52246e+07	1.32448e+07	8.12403e+06	1.67296e+07	852148	794954	956273	1.69009e+06
		8	17508184	5.01017e+07	3.30473e+07	28433006	3.68707e+07	2.324e+07	16377118	3.09995e+07	1.23302e+06	1.46039e+06	1.898e+06	3.4701e+06
		R	0.989978	0.994065	0.999863	0.998346	0.993625	0.997203	0.999687	0.998723	0.981191	0.998951	0.99949	0.999764
		R2	0.980057	0.988165	0.999726	0.996695	0.987292	0.994415	0.999375	0.997449	0.962735	0.997903	0.99898	0.999528
	rplI		NFLVPQGK			NIEFFEAR			INALETVTIASK
		The amount on column (ng)	b3 - 375.2027+	y6 - 641.3981+	y4 - 429.2456+	b2 - 228.1343+	y6 - 798.3781+	y5 - 669.3355+	b2 - 228.1343+	y10 - 1032.5936+	y8 - 848.4724+
		0.0008	21311.8	20202.3	36108.2	70511.2	85256	38448.4	91805.1	32826	24318.9
		0.008	30761.3	33442.6	79130.6	202755	291129	120912	140717	36224.2	65147.4
		0.08	386198	653672	833059	1.41579e+06	2.55052e+06	915695	596609	180201	322939
		0.2	972188	1.63455e+06	2.81755e+06	3.50718e+06	5.73136e+06	2.54133e+06	1.36708e+06	365086	684297
		0.4	1.05212e+06	2.11052e+06	3.08798e+06	6.23402e+06	1.06825e+07	4.1929e+06	2.69531e+06	895661	1.43793e+06
		0.8	3.73471e+06	5.80665e+06	8.9364e+06	14425349	2.52317e+07	1.02212e+07	6.57911e+06	1.88014e+06	3.39691e+06
		R	0.972104	0.987754	0.981958	0.997485	0.996785	0.995638	0.994741	0.997676	0.995917
		R2	0.944986	0.975657	0.964242	0.994977	0.99358	0.991296	0.98951	0.995358	0.991852
	rplJ		GALSAVVADSR			AAAFEGELIPASQIDR			LATLPTYEEAIAR
		The amount on column (ng)	y8 - 804.4210+	y6 - 646.3519+	y2 - 262.1510+	y8 - 899.4945+	y7 - 786.4104+	b3 - 214.1186+	y9 - 1049.5262+	b3 - 286.1761+	b7 - 380.7156++
		0.0008	17943.1	24630.5	29270.4	28410.7	156757	38320.6	192418	167630	34299.8
		0.008	39918.1	64480.8	24901	89124.8	438045	109676	461870	406130	120791
		0.08	356618	439087	430426	538470	2.78752e+06	560278	3.59195e+06	3.25988e+06	729197
		0.2	1.0889e+06	1.50575e+06	1.28087e+06	1.38434e+06	7.37474e+06	1.29507e+06	5.9851e+06	6170462	1.41343e+06
		0.4	1.33437e+06	2.25595e+06	1.81273e+06	2.95259e+06	14773728	3483504	1.73308e+07	15484889	3.30384e+06
		0.8	3.63161e+06	4.20771e+06	4.25554e+06	5.77875e+06	2.66467e+07	6.52406e+06	2.28661e+07	2.60071e+07	5.60183e+06
		R	0.987259	0.994089	0.994666	0.999789	0.998565	0.997456	0.970988	0.995161	0.996138
		R2	0.974681	0.988213	0.989361	0.999577	0.997133	0.994918	0.942818	0.990345	0.99229
	rplK		GLPIPVVITVYADR			SFTFVTK			AQLQEIAQTK
		The amount on column (ng)	b3 - 268.1656+	b4 - 381.2496+	y10 - 1132.6361+	b2 - 235.1077+	y5 - 595.3450+	y4 - 494.2973+	b2 - 200.1030+	y8 - 930.5255+	y6 - 689.3828+
		0.0008	184869	44061.6	138745	8312.72	14436.2	3454.65	66270.1	21214.5	9323.05
		0.008	202645	40859.8	160282	26720.2	34799.8	2564.85	239153	83281.7	40624.1
		0.08	1.15186e+06	230792	903464	354569	1.0227e+06	130722	1.70432e+06	610870	322048
		0.2	2.97314e+06	632543	2.25362e+06	1.01572e+06	2.50168e+06	247005	3411022	1.44583e+06	798662
		0.4	5.47957e+06	1.13645e+06	4.14194e+06	1.0127e+06	2.47554e+06	402023	6.58702e+06	2.08815e+06	1.35957e+06
		0.8	9369191	1.92174e+06	7.30214e+06	2.21248e+06	6.44219e+06	1.04855e+06	14491763	5.04826e+06	3.17461e+06
		R	0.996176	0.995134	0.997574	0.972699	0.976291	0.991799	0.998477	0.994068	0.997103
		R2	0.992366	0.990292	0.995154	0.946144	0.953145	0.983665	0.996956	0.988171	0.994214
	rplL		TEFDVILK			DLVESAPAALK			ALEEAGAEVEVK
		The amount on column (ng)	b2 - 231.0975+	y6 - 734.4447+	y5 - 587.3763+	y8 - 786.4356+	y7 - 657.3930+	b4 - 229.1183++	b2 - 185.1285+	y10 - 1060.5157+	y8 - 802.4305+	y7 - 731.3934+
		0.0008	33343	26233.3	4032.27	21748.2	16016.9	54460	1.30314e+06	378272	675162	857834
		0.008	36976.1	35993.9	2186.47	33107.3	14953.1	54862.2	639726	166755	280160	514769
		0.08	116408	124531	15286	163226	126147	489410	2.60373e+06	670029	927017	2.09399e+06
		0.2	274185	321915	34408.7	371658	308886	1.33449e+06	9.56192e+06	2.26329e+06	3.69777e+06	6.29237e+06
		0.4	504725	562989	69522.5	553316	461951	1.72985e+06	1.84744e+07	3.22913e+06	5.8753e+06	8.54647e+06
		0.8	1.08139e+06	1.08414e+06	139993	1.32381e+06	1.17155e+06	3953155	43421528	11789050	1.87629e+07	2.00438e+07
		R	0.998805	0.999438	0.999653	0.994674	0.992995	0.992429	0.995433	0.970651	0.978943	0.993185
		R2	0.99761	0.998877	0.999305	0.989375	0.986038	0.984915	0.990886	0.942164	0.958329	0.986416
	rplM		DWYVVDATGK			VIEIAVK
		The amount on column (ng)	y8 - 852.4462+	y7 - 689.3828+	b2 - 302.1135+	y6 - 672.4291+	y5 - 559.3450+	b2 - 213.1598+
		0.08	193052	173416	473581	113113	871060	380616
		0.8	1.8719e+06	1.11398e+06	2.74422e+06	1.24828e+06	7.63936e+06	2.86889e+06
		2	3.64252e+06	2.76434e+06	8.10086e+06	3.63393e+06	1.56653e+07	6486055
		4	4.86105e+06	4.90499e+06	13068972	7.1343e+06	3.51059e+07	1.24576e+07
		8	1.14621e+07	9.2544e+06	2.26596e+07	1.40756e+07	6.99426e+07	2.89433e+07
		R	0.98994	0.998973	0.993136	0.999825	0.999413	0.997004
		R2	0.979981	0.997946	0.98632	0.99965	0.998826	0.994018
	rplN		YAGVGDIIK				FDGNACVLLNNNSEQPIGTR				IFGPVTR
		Amount on column (ng)	y8 - 772.4563+	y7 - 701.4192+	y5 - 545.3293+	b2 - 235.1077+	y11 - 1229.5869+	y5 - 543.3249+	y3 - 333.1881+	b6 - 333.1210++	y6 - 676.3777+	y5 - 529.3093+	y4 - 472.2878+	b2 - 261.1598+
		0.08	204259	676200	181120	405674	3603.67	17775.3	5219.1	7521.04	229368	1.49721e+06	121065	421897
		0.8	1.25777e+06	4.89126e+06	1.21815e+06	3.40584e+06	45300	112046	89547.5	106708	2.57796e+06	1.10533e+07	1.06853e+06	3157180
		2	2.27211e+06	8128164	1.98215e+06	7.08572e+06	101614	411475	284243	308953	5.41766e+06	21791094	2.26363e+06	7760081
		4	6.14766e+06	1.8884e+07	5.03429e+06	1.46458e+07	189793	746227	667895	664127	10477416	4.9115e+07	4.45488e+06	14379473
		8	8.44655e+06	3.20598e+07	8.35869e+06	1.83667e+07	366120	1.12509e+06	932310	953790	20225764	7.62987e+07	7.04236e+06	24367498
		R	0.973641	0.995279	0.993257	0.956211	0.999508	0.981866	0.975072	0.979265	0.999622	0.989728	0.990789	0.99516
		R2	0.947978	0.990581	0.98656	0.914339	0.999016	0.964061	0.950765	0.95896	0.999243	0.979562	0.981662	0.990343
	rplO		LNTLSPAEGSK			VEGGVVDLNTLK			VILAGEVTTPVTVR
		The amount on column (ng)	b2 - 228.1343+	y9 - 889.4625+	y7 - 675.3308+	y10 - 1015.5782+	y7 - 802.4669+	y6 - 703.3985+	b2 - 213.1598+	b3 - 326.2438+	y7 - 773.4516+
		0.0008	7234.93	0	7088.12	11319.4	25589.8	3472.67	83699.2	40719.2	44683.2
		0.008	16221.6	6926.97	6711.15	39771.7	57351.9	33832.2	137939	91281.3	52592.3
		0.08	65012.2	39373.4	64551.5	216824	156479	85610.4	481282	285722	278365
		0.2	172348	71085.9	178268	459634	419931	199947	1.28505e+06	614327	658680
		0.4	413201	178367	339081	793521	642580	325353	1.81776e+06	1.28317e+06	1.16795e+06
		0.8	709783	365789	692778	1.60633e+06	1.43253e+06	803025	3.16524e+06	2.24527e+06	1.95139e+06
		R	0.996342	0.998031	0.999812	0.999156	0.996892	0.993943	0.990026	0.998132	0.994603
		R2	0.992698	0.996066	0.999624	0.998312	0.993794	0.987923	0.980151	0.996267	0.989235
	rplP		GLAQGTDVSFGSFGLK			GNVEYWVALIQPGK
		The amount on column (ng)	y12 - 1214.6052+	b2 - 171.1128+	b3 - 242.1499+	y7 - 726.4509+	y3 - 301.1870+	b2 - 172.0717+
		0.0008	13254.8	47193.7	18039	722.32	6873.23	3629.38
		0.008	11871.6	20601.1	13807.8	3333.69	20750.4	9559.11
		0.08	124867	207211	115840	40572.3	163600	68513.5
		0.2	297046	526579	289115	84034.7	372798	139597
		0.4	555954	1.01641e+06	561407	153508	619290	244614
		0.8	821201	1.68341e+06	986065	228403	1.07525e+06	455996
		R	0.984062	0.994713	0.997677	0.98323	0.994354	0.998161
		R2	0.968377	0.989454	0.995359	0.966741	0.988741	0.996326
	rplQ		VVEPLITLAK			LFNELGPR
		The amount on column (ng)	b2 - 199.1441+	y8 - 884.5451+	y7 - 755.5026+	b2 - 261.1598+	y6 - 685.3628+	y3 - 329.1932+
		0.0008	199528	90545.1	106605	24098	21899.4	16117
		0.008	254656	99547.9	159902	14146.1	47278.4	21047
		0.08	998816	396144	567440	111801	229218	111572
		0.2	2.19157e+06	1.00947e+06	1.35644e+06	175930	562830	308929
		0.4	3.35107e+06	1.75367e+06	2.03673e+06	420286	844249	438109
		0.8	7.08477e+06	3.04374e+06	4.68162e+06	1.36409e+06	3.0426e+06	1.35298e+06
		R	0.997676	0.996579	0.995957	0.975818	0.973236	0.982895
		R2	0.995357	0.99317	0.991929	0.95222	0.947188	0.966083
	rplR		LQELGATR			HIYAQVIAPNGSEVLVAASTVEK			VQALADAAR
		The amount on column (ng)	b2 - 242.1499+	y6 - 646.3519+	y4 - 404.2252+	b6 - 712.3777+	b8 - 896.4989+	y15 - 750.8988++	b2 - 228.1343+	b3 - 299.1714+	y7 - 687.3784+
		0.0008	5955.92	10476.9	386.224	9849.51	8655.46	15652.6	14796.5	2277.95	14252.6
		0.008	27190.7	38768.1	17226.2	14485.6	10421.4	12007.6	62675.1	23948.5	90603.1
		0.08	104411	171019	78261.3	37444.6	37541.4	52448.5	421557	162475	593198
		0.2	365774	443761	177359	97591.5	100760	200238	1.10392e+06	439013	1.38221e+06
		0.4	579585	895475	346056	159831	184463	337155	2.24197e+06	798630	2.70233e+06
		0.8	1.14797e+06	1.8158e+06	641592	357207	334016	547295	4.3824e+06	1.854e+06	5.3022e+06
		R	0.997394	0.999841	0.999197	0.997392	0.998559	0.989616	0.999912	0.99754	0.999932
		R2	0.994795	0.999682	0.998394	0.994792	0.99712	0.979339	0.999825	0.995086	0.999864
	rplS		LQAFEGVVIAIR			GLHSAFTVR			VFQTHSPVVDSISVK
		The amount on column (ng)	b2 - 242.1499+	y10 - 1074.6306+	y7 - 727.4825+	b6 - 307.1583++	y3 - 375.2350+	y2 - 274.1874+	b2 - 247.1441+	y14 - 772.4094++	y13 - 698.8752++
		0.0008	293582	152094	105335	1562.97	5167.1	2072.14	6605.65	4231.44	19.1924
		0.008	209519	108366	54708	2079.24	13538.8	17104.1	6760.08	7080.56	8033.78
		0.08	325759	160096	92204.4	24781.5	107806	43650.2	34997.3	53137.3	96954.9
		0.2	474990	230152	146151	74604.8	210305	80671	210640	180888	222415
		0.4	803023	409779	255345	73134.2	423111	228391	97448	124301	145988
		0.8	1.13097e+06	580061	393220	176183	1.00901e+06	459004	378385	817314	832189
		R	0.988482	0.987767	0.986686	0.975698	0.995813	0.996058	0.89875	0.935297	0.937157
		R2	0.977097	0.975683	0.973549	0.951986	0.991644	0.992132	0.807752	0.874781	0.878263
	rplT		VAFQAVIK			ILADIAVFDK
		The amount on column (ng)	y7 - 776.4665+	y6 - 705.4294+	b2 - 171.1128+	y8 - 878.4618+	y3 - 409.2082+	b2 - 227.1754+
		0.0008	2642.1	7007.37	9684.2	2280.68	0	8973.06
		0.008	5972.68	25929.8	20433.9	8605.53	1238.07	17428.8
		0.08	115691	302584	301485	22586.2	3443.69	17150.7
		0.2	114567	350146	434787	39197.1	9098.25	45512.7
		0.4	279130	1.01439e+06	913255	63864.3	17979.7	71895.5
		0.8	818606	1.90102e+06	1.77788e+06	109822	20433.6	101136
		R	0.979373	0.994102	0.997459	0.994189	0.9391	0.977464
		R2	0.959171	0.988239	0.994925	0.988411	0.881909	0.955435
	rplU		VSEGQTVR			IGVPFVDGGVIK			QWFTDVK
		The amount on column (ng)	b2 - 187.1077+	b4 - 187.0895++	y6 - 689.3577+	b2 - 171.1128+	b3 - 270.1812+	y9 - 466.2660++	y5 - 609.3243+	y3 - 361.2082+	y2 - 246.1812+
		0.0008	42561.1	16378.4	2079.58	9728.81	3718.41	65241.5	3636.39	4086.29	9470.78
		0.008	4919.67	2610.21	7267.33	15137.2	12062.5	111422	9255.33	11623	34411.9
		0.08	28498	23483.3	47567.8	54543.9	41644.8	406918	93338.2	42767	198360
		0.2	70412.6	65661.2	87255	104527	84322.5	810372	196014	80009.8	364679
		0.4	71319.8	73067.4	123482	198453	185007	1.51806e+06	470029	207200	1.08535e+06
		0.8	234214	247081	400808	385202	348778	3011713	701693	298133	1.43991e+06
		R	0.95068	0.970595	0.97834	0.999831	0.999301	0.999832	0.987156	0.983535	0.971782
		R2	0.903792	0.942054	0.95715	0.999662	0.998603	0.999664	0.974478	0.967341	0.94436
	rplV		LVADLIR			TSHITVVVSDR
		The amount on column (ng)	y5 - 587.3511+	y3 - 401.2871+	b2 - 213.1598+	y4 - 476.2463+	y3 - 377.1779+	b6 - 639.3461+
		0.0008	30347.9	39807.2	16060.9	26760.4	21758.5	16437.1
		0.008	176945	39565.5	48316.7	22590.6	15476.8	3691.43
		0.08	1.16748e+06	190499	488196	114114	115830	52102.8
		0.2	2.55866e+06	251796	1.00044e+06	335517	299836	91716.2
		0.4	2.7266e+06	408955	1.23113e+06	705309	582455	156279
		0.8	9.38262e+06	1.00465e+06	3.66281e+06	1.36574e+06	1.02525e+06	505448
		R	0.972017	0.989226	0.982054	0.999412	0.997759	0.977339
		R2	0.944817	0.978569	0.96443	0.998825	0.995522	0.955192
	rplW		SNTIVLK			AYVTLK
		The amount on column (ng)	b2 - 202.0822+	y5 - 573.3970+	y2 - 260.1969+	b2 - 235.1077+	y4 - 460.3130+	y3 - 361.2445+
		0.0008	5491.24	1938.64	6937.5	12229.3	2020.55	0
		0.008	16287.1	10981.8	14512.9	8481.84	21750.9	2001.02
		0.08	86473.4	74464.2	31289.3	56830.1	159268	18227.7
		0.2	189892	275611	78478	122680	271468	67138.9
		0.4	444964	445394	197980	238752	633300	114427
		0.8	639008	869710	458491	381079	1.1954e+06	198838
		R	0.983502	0.997291	0.993864	0.992901	0.998534	0.993972
		R2	0.967277	0.99459	0.987766	0.985853	0.997071	0.987981
	rplX		VIVEGINLVK			HQKPVPALNQPGGIVEK
		The amount on column (ng)	y8 - 871.5247+	y7 - 772.4563+	b2 - 213.1598+	y7 - 699.4036+	b8 - 436.2611++	b10 - 557.3118++
		0.0008	36308.9	14146	53064.5	969.592	4360.93	1956.62
		0.008	65905.9	26366.8	99945.4	1710.19	4453.27	0
		0.08	430567	154265	527881	6435.09	6083.85	4987.29
		0.2	957661	361612	1.07978e+06	31468.4	15504.2	17897.6
		0.4	2.07288e+06	575398	2.41872e+06	58228.2	15472.8	35736.1
		0.8	3.86112e+06	1.32057e+06	5.12882e+06	82189.6	14256.7	85145.1
		R	0.999345	0.996833	0.998573	0.97535	0.729727	0.995562
		R2	0.99869	0.993676	0.997149	0.951308	0.532502	0.991145
	rplY		AEFYSEVLTIVVDGK				AQDVQR			LQHIDFVR
		The amount on column (ng)	b2 - 201.0870+	b3 - 348.1554+	y8 - 844.5138+	y5 - 517.2980+	b4 - 414.1983+	y2 - 303.1775+	y4 - 259.1401++	y4 - 536.2827+	y3 - 421.2558+	y7 - 457.7458++
		0.08	55305.3	30821.5	14663.6	15409.2	39149.9	10687	15286.2	5964.84	2982.42	621.338
		0.8	178136	139098	48097.1	61024.1	478791	103478	70348.5	23487.8	37780.5	30947.6
		2	647415	512495	212831	245980	1.56621e+06	233860	155507	78055.6	81539.4	72835.7
		4	1.4235e+06	1.02235e+06	356243	468140	2.7129e+06	461194	309004	145067	154276	147184
		8	3.83927e+06	2.80313e+06	1.01283e+06	1.20622e+06	6.44468e+06	1.04169e+06	703841	219620	307515	314647
		R	0.990313	0.990257	0.988115	0.993254	0.996601	0.997982	0.997277	0.984189	0.999716	0.999436
		R2	0.98072	0.980608	0.976372	0.986554	0.993214	0.995968	0.99456	0.968628	0.999432	0.998873
	rpmA		FGGESVLAGSIIVR			FHAGANVGCGR
		The amount on column (ng)	y8 - 828.5302+	y7 - 715.4461+	y6 - 644.4090+	y4 - 449.1925+	y3 - 392.1711+	b6 - 598.2732+
		0.0008	82213	41931.6	83499.4	1790	0	0
		0.008	121640	157677	127067	7014.85	842.564	2808.4
		0.08	220722	201765	197471	54757.1	16660.8	34632.8
		0.2	486169	394634	437265	169208	45248	72046.1
		0.4	888339	700683	691356	379908	88214.4	112205
		0.8	1.5394e+06	1.3277e+06	1.38369e+06	735003	235879	360956
		R	0.998373	0.997529	0.998572	0.999292	0.991897	0.980919
		R2	0.996749	0.995064	0.997146	0.998584	0.98386	0.962202
	rpmB		FLPNLHSHR			GIDTVLAELR
		The amount on column (ng)	y8 - 487.2699++	y7 - 430.7279++	b2 - 261.1598+	y8 - 916.5098+	y5 - 601.3668+	y4 - 488.2827+
		0.0008	0	102971	21992	68581.4	180446	61506.8
		0.008	1393.85	81854.3	22643.4	79531.1	219187	88016.9
		0.08	2647.5	366676	48608.7	385572	1.21751e+06	471745
		0.2	28768.9	1.06706e+06	103380	848097	2.7237e+06	1.10719e+06
		0.4	76273.5	2.11119e+06	221530	1.78789e+06	5471513	2.26785e+06
		0.8	116373	4.0987e+06	320894	2.616e+06	8521275	3.19269e+06
		R	0.984652	0.999538	0.986668	0.985864	0.991159	0.980594
		R2	0.96954	0.999075	0.973513	0.971927	0.982397	0.961565
	rpmC		SVEELNTELLNLLR				EQFNLR			TLLNEK
		The amount on column (ng)	b2 - 187.1077+	b4 - 445.1929+	y9 - 1085.6313+	y4 - 515.3300+	y4 - 549.3144+	y3 - 402.2459+	y2 - 288.2030+	b4 - 221.6366++	b5 - 286.1579++	y2 - 276.1554+
		0.08	64630.9	42255.3	35047.8	31317.3	389348	465184	390436	17025.6	33553.4	42189.9
		0.8	535575	386691	287707	327342	3.33345e+06	2.52826e+06	2.32853e+06	158314	53193.4	259059
		2	2.17072e+06	1.37637e+06	1.17529e+06	1.32526e+06	8.55158e+06	6.3621e+06	5971937	400902	87065	664895
		4	4.77206e+06	3.20821e+06	2.60405e+06	3.00746e+06	1.81407e+07	1.23849e+07	8.41248e+06	580252	130650	1.78088e+06
		8	1.08616e+07	6.74789e+06	5.59293e+06	6.27545e+06	29935570	2.38418e+07	2.27778e+07	1.41129e+06	251474	3.03367e+06
		R	0.997725	0.998913	0.998805	0.999046	0.994018	0.999825	0.988175	0.993089	0.998465	0.994154
		R2	0.995455	0.997826	0.997611	0.998093	0.988072	0.99965	0.976489	0.986225	0.996932	0.988342
	rpmD		ATLLGLGLR
		The amount on column (ng)	y7 - 741.4981+	y6 - 628.4141+	y5 - 515.3300+
		0.0008	894.383	3683.69	3196.54
		0.008	10900.9	21426.3	35684.6
		0.08	64078.4	183235	281916
		0.2	209643	415014	822202
		0.4	393490	716549	1.38882e+06
		0.8	729307	1.30568e+06	2.36652e+06
		R	0.998507	0.997244	0.993364
		R2	0.997016	0.994495	0.986771
	rpmE		STVGHDLNLDVCSK			CHPFFTGK
		The amount on column (ng)	b2 - 189.0870+	y5 - 608.2708+	y12 - 678.8325++	b4 - 542.2180+	y3 - 305.1819+	y6 - 348.6894++
		0.0008	11058.8	7545.95	20249.6	2999	6908.79	0
		0.008	23047.6	23021.7	20270.1	6448.83	8996.05	783.909
		0.08	176214	281253	441523	51597.7	88155.5	55949.1
		0.2	419444	609136	1.00479e+06	164724	258307	207119
		0.4	636054	1.11932e+06	1.2954e+06	307689	520135	291173
		0.8	1.53251e+06	2.83691e+06	3.51127e+06	528664	1053642	793789
		R	0.994964	0.994002	0.987774	0.995619	0.99982	0.990265
		R2	0.989954	0.98804	0.975698	0.991258	0.999639	0.980625
	rpmF		HHITADGYYR
		The amount on column (ng)	y5 - 673.2940+	y2 - 338.1823+	b4 - 245.1321++	b6 - 338.1641++
		0.0008	4349.5	5527.26	6551.48	8548.52
		0.008	4115.69	12973.5	11956.5	13802.8
		0.08	23248	40591.2	34620.1	52931.4
		0.2	52630.7	110162	83129.8	113364
		0.4	94010.1	257577	142324	251174
		0.8	190577	445438	256550	523610
		R	0.99967	0.996695	0.998108	0.99877
		R2	0.999339	0.993402	0.99622	0.997541
	rpmG		LVSSAGTGHFYTTTK				FDPVVR
		The amount on column (ng)	y10 - 1112.5371+	y14 - 728.8570++	y13 - 679.3228++	y12 - 635.8068++	y5 - 585.3355+	y4 - 235.6579++	b2 - 263.1026+
		0.08	6461.83	1864.01	27340.6	6710.21	3852.29	182495	73950.4
		0.8	50710.5	38155.1	272765	81409.6	51887.6	1.29502e+06	558203
		2	158260	99935.4	593438	148371	136481	2.4317e+06	1.16894e+06
		4	246779	166460	940266	214847	237156	4.55091e+06	1.9302e+06
		8	598960	421480	2.57963e+06	598973	570358	1.0902e+07	4.19332e+06
		R	0.994746	0.993808	0.988569	0.984935	0.99603	0.9949	0.997703
		R2	0.989519	0.987654	0.977269	0.970096	0.992076	0.989826	0.995411
	rpmH		TFQPSVLK
		The amount on column (ng)	y6 - 671.4087+	y5 - 543.3501+	b2 - 249.1234+
		0.08	26469.6	41387.4	45924
		0.8	202334	373429	240939
		2	443707	772067	636197
		4	829430	1.53987e+06	1.13254e+06
		8	1.699e+06	2.78996e+06	1.86023e+06
		R	0.999687	0.998593	0.992534
		R2	0.999373	0.997189	0.985124
	rpmI		HANLRHILTK
		The amount on column (ng)	b2 - 209.1033+	b8 - 478.2829++	y9 - 533.3300++
		0.08	2351.99	17875.1	3998.38
		0.8	18251.4	183394	112918
		2	93345.8	497183	200575
		4	244646	1.245e+06	687558
		8	301521	1.16903e+06	458153
		R	0.95042	0.870967	0.724659
		R2	0.903298	0.758583	0.525131
	rpmJ		VICSAEPK
		The amount on column (ng)	y7 - 804.3920+	y3 - 187.1077++	b3 - 187.0988++
		0.08	55060.5	61027.2	56922.6
		0.8	363867	420651	541048
		2	755428	912538	990964
		4	1.38762e+06	2.20166e+06	1.87637e+06
		8	3.07638e+06	3.92084e+06	4.1696e+06
		R	0.998042	0.99732	0.997471
		R2	0.996087	0.994648	0.994949
	rpsA		VSLGLK			ISLGVK			GATVELADGVEGYLR
		The amount on column (ng)	y5 - 517.3344+	y4 - 430.3024+	b2 - 187.1077+	y5 - 503.3188+	y4 - 416.2867+	b2 - 201.1234+	y7 - 793.4203+	y4 - 508.2878+	y2 - 288.2030+	b3 - 230.1135+
		0.0008	6642.52	2126.78	7383.68	51092.1	19060.5	24089.6	86386.5	99382.6	36902.9	108979
		0.008	6354.3	4495.1	9158.72	111528	59943.7	41029	170736	102891	70972.8	163304
		0.08	186828	156507	57084.8	920848	441212	196407	374538	354647	180743	486693
		0.2	614466	302767	115616	2.46572e+06	891444	585647	1.19065e+06	938417	499102	1.36164e+06
		0.4	585458	386116	258302	3.84786e+06	1.83527e+06	731446	2.16127e+06	1.7376e+06	936833	2.44241e+06
		0.8	2.40889e+06	1.41475e+06	600470	1.12188e+07	4.58565e+06	2.09407e+06	3.65413e+06	3.2906e+06	1.62811e+06	3.46783e+06
		R	0.963521	0.971515	0.995936	0.987125	0.993874	0.985359	0.995139	0.999531	0.997292	0.979554
		R2	0.928372	0.943842	0.991889	0.974416	0.987785	0.970932	0.990302	0.999063	0.994592	0.959526
	rpsB		ILFVGTK			DAALSCDQFFVNHR			AVTLYLGAVAATVR
		The amount on column (ng)	y6 - 664.4028+	y5 - 551.3188+	b2 - 227.1754+	y11 - 711.8328++	y10 - 655.2908++	b2 - 187.0713+	y9 - 857.5203+	y8 - 744.4363+	b3 - 272.1605+
		0.0008	2779.29	21720.9	27274.1	0	4853.59	5536.08	64223.3	151045	87664.5
		0.008	9008.18	66110.3	46673.8	5535.65	3936.99	8985.87	132511	245388	115328
		0.08	148187	586462	276487	46801.6	71332.9	75326.5	394199	817723	389650
		0.2	374036	1.30333e+06	515916	98695.5	163451	153212	1.04035e+06	2.07301e+06	848128
		0.4	551161	1.83721e+06	878654	297029	442690	408227	1.92625e+06	4.0476e+06	1.62251e+06
		0.8	1.02994e+06	3.53273e+06	1.45577e+06	508709	823973	828271	2642448	5.9596e+06	2.70456e+06
		R	0.993414	0.99268	0.992286	0.993976	0.997467	0.997705	0.975552	0.985802	0.996211
		R2	0.986871	0.985415	0.984631	0.987989	0.99494	0.995415	0.951702	0.971805	0.992436
	rpsC		IVIERPAK			LVADSITSQLER			LGGAEIAR
		The amount on column (ng)	y7 - 406.7531++	y6 - 357.2189++	b2 - 213.1598+	y6 - 733.3839+	b2 - 213.1598+	b3 - 284.1969+	y7 - 673.3628+	y4 - 488.2827+	b2 - 86.0600++
		0.0008	15748.1	32875.1	8214.86	19219.8	32784.2	17163.3	15308.3	2818.78	23956.5
		0.008	36343	60361.5	10887.5	24401.6	70498.6	5099.88	35835	14535.8	39841.6
		0.08	202524	490442	49997.3	124865	283842	39210.8	251257	59608.1	216057
		0.2	541579	984216	125650	289838	462832	115545	584186	175696	628733
		0.4	851014	1.88487e+06	234760	505822	858318	147428	1.40267e+06	372193	1.18178e+06
		0.8	1.61945e+06	3.63836e+06	403808	1.01358e+06	1.7827e+06	310000	2.39748e+06	717503	2.51474e+06
		R	0.996978	0.999551	0.996812	0.999573	0.998347	0.991333	0.996335	0.999505	0.999322
		R2	0.993966	0.999103	0.993633	0.999147	0.996697	0.982742	0.992683	0.99901	0.998644
	rpsD		LSDYGVQLR			LDNVVYR			AALELAEQR
		The amount on column (ng)	y7 - 850.4417+	y6 - 735.4148+	y5 - 572.3515+	y6 - 765.3890+	y5 - 650.3620+	y3 - 437.2507+	y6 - 745.3839+	y5 - 616.3413+	y4 - 503.2572+
		0.0008	1797.31	1774.43	7980.4	0	4550.38	4977.62	5308.73	8717.36	8738.75
		0.008	7834.01	6113.79	3133.82	3722.92	6629.16	3122.93	11380.6	14605.2	14364
		0.08	32085.3	53386.3	55500.6	23732.2	69133.4	60885.1	35448	63326.4	70812.8
		0.2	116715	83656.8	132995	65987.7	147999	117510	81645.5	132081	143149
		0.4	144945	133075	238946	144853	305160	337387	188202	250119	221077
		0.8	605810	567580	1.05065e+06	258357	559684	562716	372850	560538	413827
		R	0.964771	0.960422	0.960152	0.998069	0.999031	0.993375	0.998944	0.997858	0.996178
		R2	0.930784	0.922411	0.921891	0.996141	0.998063	0.986793	0.99789	0.99572	0.992371
	rpsE		AYGSTNPINVVR			SVEEILGK
		The amount on column (ng)	y7 - 811.4785+	y6 - 697.4355+	b2 - 235.1077+	y6 - 688.3876+	y3 - 159.1128++	b2 - 187.1077+
		0.08	98627.4	343744	174270	295568	450595	206358
		0.8	848319	2.66194e+06	1.46217e+06	2.03854e+06	3.18212e+06	1.44763e+06
		2	1.84679e+06	6122456	3.07927e+06	5.34911e+06	6.75634e+06	3.32999e+06
		4	3.21254e+06	9225560	5.16249e+06	9.14613e+06	1.34029e+07	5.54643e+06
		8	6260394	2.20805e+07	1.08209e+07	1.96368e+07	2.87499e+07	12951558
		R	0.999058	0.994058	0.998433	0.99873	0.999015	0.996226
		R2	0.998117	0.988151	0.996868	0.997462	0.99803	0.992466
	rpsF		YTAAITGAEGK			QLAYPINK			FNDAVIR
		The amount on column (ng)	y9 - 817.4414+	y6 - 562.2831+	b2 - 265.1183+	y6 - 705.3930+	y5 - 634.3559+	y4 - 471.2926+	y5 - 573.3355+	y3 - 387.2714+	b2 - 262.1186+
		0.0008	14898	11386.9	19309.7	0	0	2132.34	17426	5224.98	21946.1
		0.008	30372.1	26528.5	34013.1	0	0	4521.41	18022.6	9948.01	11900
		0.08	151412	134236	120518	9321.31	8222.17	52432.1	135213	64161.1	67100.5
		0.2	410223	301329	399009	29225.8	18916	194228	274719	184842	177551
		0.4	787033	561020	657196	100685	40452.5	319526	587495	283449	341822
		0.8	1.43546e+06	1.11374e+06	1.18482e+06	150639	73011.2	670693	1.10559e+06	732562	819596
		R	0.998771	0.999877	0.996052	0.982947	0.998424	0.99825	0.999447	0.992812	0.995297
		R2	0.997543	0.999753	0.99212	0.966185	0.99685	0.996502	0.998895	0.985676	0.990616
	rpsG		FGSELLAK			STAESIVYSALETLAQR			WIVEAAR
		The amount on column (ng)	y7 - 717.4141+	y6 - 660.3927+	b2 - 205.0972+	y6 - 717.3890+	y5 - 588.3464+	y3 - 374.2146+	y5 - 545.3042+	b2 - 300.1707+	b5 - 300.1630++
		0.08	492268	329753	345000	65746.9	58538.1	87876.4	722967	289056	281157
		0.8	3.50639e+06	2.58175e+06	2.29044e+06	419118	361381	550402	5.58621e+06	2.04143e+06	1.99481e+06
		2	7.22801e+06	6.0134e+06	4.90099e+06	1.82926e+06	1.77767e+06	2.23016e+06	1.14567e+07	3.59774e+06	4238727
		4	13349278	9.27409e+06	10238842	4.06192e+06	3.71863e+06	5068600	2.45642e+07	8.64635e+06	8.5811e+06
		8	2.88554e+07	20420158	1.88524e+07	12630122	1.11705e+07	1.53305e+07	51501952	1.70622e+07	15876832
		R	0.998665	0.996676	0.999131	0.98352	0.985858	0.984872	0.999144	0.998409	0.999252
		R2	0.997331	0.993364	0.998262	0.967312	0.971916	0.969972	0.998288	0.996821	0.998505
	rpsH		AVVESIQR			VSRPGLR
		The amount on column (ng)	y6 - 731.4046+	y5 - 632.3362+	b2 - 171.1128+	y4 - 442.2772+	y2 - 288.2030+	y6 - 343.2088++
		0.0008	20803.6	8499.98	28563.3	774.235	1979.1	7407.64
		0.008	44006.5	18618.6	45878	1548.48	2193.47	1751.25
		0.08	186180	132266	188797	8386.55	3348.17	4923.48
		0.2	486045	328766	460780	14666.4	9157.6	14681.1
		0.4	893684	522824	797819	19816.8	17551.5	23498.2
		0.8	1.98083e+06	1.2617e+06	1.84744e+06	62340.4	28276.6	31613.5
		R	0.998491	0.995533	0.997033	0.978702	0.994025	0.958798
		R2	0.996985	0.991087	0.994075	0.957858	0.988085	0.919293
	rpsI		VFIKPGNGK			SLEQYFGR			GGGISGQAGAIR
		The amount on column (ng)	y8 - 430.7531++	y7 - 357.2189++	b2 - 247.1441+	y6 - 799.3733+	y4 - 542.2722+	b2 - 201.1234+	y8 - 759.4108+	y7 - 672.3787+	b4 - 285.1557+
		0.0008	3754.3	10347.9	12729.9	2011.4	5117.4	15025.4	16791	9479.58	20055.4
		0.008	5320.83	9025.2	15540.2	42960.4	21112.3	43873	43460	23870.7	43343.5
		0.08	69143.8	73204.9	16201.7	141022	160311	233112	266482	109155	64669.5
		0.2	160895	118919	43318.7	363794	254608	365642	630531	258871	207631
		0.4	376195	279133	76857.7	662454	469988	583580	1.18157e+06	475242	373406
		0.8	778498	642271	186613	1.46536e+06	1.06982e+06	1.6035e+06	2.34997e+06	1.1037e+06	801094
		R	0.999017	0.995151	0.989272	0.998449	0.996039	0.986849	0.999899	0.997139	0.99766
		R2	0.998035	0.990325	0.978659	0.996901	0.992093	0.97387	0.999798	0.994287	0.995326
	rpsJ		LIDQATAEIVETAK			GPIPLPTR			LVDIVEPTEK
		The amount on column (ng)	y6 - 660.3927+	y5 - 547.3086+	y4 - 448.2402+	y5 - 583.3562+	b2 - 155.0815+	b3 - 268.1656+	y8 - 930.4779+	y4 - 474.2558+	b2 - 213.1598+	b3 - 328.1867+
		0.08	497.07	4597.75	10252.7	44555.5	32809.7	17523	219234	100678	215682	195358
		0.8	28899.4	83471.7	52388.7	411709	267549	136605	1314722	753221	1.61122e+06	1.45476e+06
		2	80493	186488	95462.9	998558	537147	276700	3.30059e+06	1.72685e+06	2.96951e+06	2.51594e+06
		4	168581	382649	226029	1.85127e+06	1.0503e+06	514838	6.11297e+06	3.59003e+06	6.26783e+06	5.64617e+06
		8	433999	799849	426061	3.11277e+06	1.65644e+06	729564	1.07443e+07	6528163	10520821	1.06197e+07
		R	0.993668	0.999609	0.998434	0.994533	0.990657	0.977072	0.997181	0.998797	0.995415	0.998618
		R2	0.987377	0.999218	0.99687	0.989097	0.981402	0.95467	0.994369	0.997596	0.990851	0.997237
	rpsK		STPFAAQVAAER			ALNAAGFR			ITNITDVTPIPHNGCRPPK
		The amount on column (ng)	y8 - 815.4370+	y10 - 530.2827++	b4 - 217.1077++	y6 - 635.3260+	y4 - 450.2459+	b2 - 185.1285+	y15 - 844.9305++	y5 - 329.1787++	b3 - 329.1819+
		0.08	74943.6	577269	60212.9	284923	184626	214631	60777.4	50708.6	46108.9
		0.8	456060	4.40132e+06	574878	2655266	1.3932e+06	1.36921e+06	567955	286477	280852
		2	1.27882e+06	1.0327e+07	1.26612e+06	7.13448e+06	3.46306e+06	3.52997e+06	1.14084e+06	877683	823545
		4	2.29985e+06	1.87989e+07	2.6862e+06	14798931	6.85876e+06	6.75961e+06	1.85123e+06	1.34981e+06	1.63217e+06
		8	4.01094e+06	31380372	4.75466e+06	25503538	11481374	1.20571e+07	3.39982e+06	2.46805e+06	2.38827e+06
		R	0.996054	0.994074	0.997839	0.996395	0.994927	0.997909	0.996232	0.99427	0.981427
		R2	0.992125	0.988184	0.995683	0.992803	0.98988	0.995823	0.992477	0.988572	0.963199
	rpsL		ATVNQLVR			SNVPALEACPQK
		The amount on column (ng)	y6 - 728.4413+	y5 - 629.3729+	b2 - 173.0921+	y9 - 507.2579++	b2 - 202.0822+	b3 - 301.1506+
		0.0008	1007.26	8801.62	9127.09	2813.55	990.691	2470.65
		0.008	13465.4	12913.3	27164.4	2359.62	6046.71	2014.52
		0.08	63557	115137	92135.5	1915.49	18653.7	508.671
		0.2	179953	313013	209669	28760.2	49207.2	7048.02
		0.4	400915	566729	475248	64468.7	79093.4	9045.78
		0.8	1.0702e+06	1.58266e+06	869628	106778	162775	20199.5
		R	0.990541	0.989447	0.998726	0.989569	0.998423	0.976941
		R2	0.981172	0.979004	0.997454	0.979246	0.996849	0.954415
	rpsM		IAGINIPDHK			HAVIALTSIYGVGK
		The amount on column (ng)	y4 - 496.2514+	y9 - 482.7642++	y8 - 447.2456++	y5 - 523.2875+	b5 - 492.2929+	b6 - 605.3770+
		0.08	104656	292052	212835	128214	146684	75073.3
		0.8	1.04215e+06	2.10673e+06	1.59152e+06	1.02337e+06	1.01674e+06	667451
		2	2.9202e+06	4.42884e+06	3.9038e+06	2.01905e+06	2.15234e+06	1.62623e+06
		4	5.07921e+06	8.17883e+06	6.21831e+06	4.14141e+06	3.92833e+06	2.25951e+06
		8	1.07329e+07	1.86997e+07	1.46782e+07	6.71254e+06	7.27928e+06	4.42946e+06
		R	0.999069	0.997211	0.99558	0.993176	0.998897	0.992889
		R2	0.998139	0.994429	0.991179	0.986399	0.997796	0.985828
	rpsN		LQTLPR			GEIPGLK
		The amount on column (ng)	b2 - 242.1499+	y5 - 614.3620+	y4 - 486.3035+	b6 - 567.3137+	y5 - 527.3552+	y4 - 414.2711+
		0.0008	20039.2	421.892	5043.47	8039.67	524.488	1539.22
		0.008	34861.4	3588.7	58478.7	14502.5	4104.58	4888.09
		0.08	113628	27379.2	404818	160813	8294.17	6761.56
		0.2	385190	102993	780233	370675	14942.5	24289
		0.4	693267	152762	1.73969e+06	492184	21516.6	39701.7
		0.8	1.62759e+06	312479	3.55192e+06	1.70712e+06	72681.7	107682
		R	0.996484	0.995931	0.999211	0.975777	0.972682	0.988574
		R2	0.992981	0.991878	0.998422	0.952141	0.946109	0.977278
	rpsO		IVSEFGR			LLDYLK			YTQLIER
		The amount on column (ng)	b2 - 213.1598+	y6 - 694.3519+	y5 - 595.2835+	b2 - 227.1754+	y5 - 651.3712+	y4 - 538.2871+	b2 - 265.1183+	y5 - 658.3883+	y4 - 530.3297+
		0.0008	15022.4	1955.19	12716.8	6378.99	966.928	4342.76	13063.7	8816.65	4785.99
		0.008	34278.6	7115.46	40125	14435.2	1907.73	9920.33	22823.8	23505.8	6971.35
		0.08	113530	31412.3	309520	42301.7	36270.7	99044.7	47953	104391	43408.9
		0.2	225433	100630	709517	59598.2	87260.3	219458	131260	259280	191084
		0.4	450187	171984	1.27469e+06	107164	165127	437778	322082	558757	347409
		0.8	774663	284029	2.86734e+06	305864	517966	910472	516876	833991	638184
		R	0.997538	0.991741	0.998196	0.982514	0.98269	0.999693	0.992432	0.987389	0.997042
		R2	0.995082	0.98355	0.996395	0.965333	0.965679	0.999387	0.984921	0.974937	0.994094
	rpsP		RPFYQVVVADSR				VGFFNPIASEK				IAHWVGQGATISDR
		The amount on column (ng)	b6 - 396.2136++	y5 - 547.2835+	y4 - 448.2150+	y2 - 262.1510+	b5 - 283.1421++	b9 - 467.2451++	y6 - 322.6843++	y5 - 274.1579++	y7 - 719.3682+	y5 - 591.3097+	y4 - 490.2620+	y10 - 502.2620++
		0.08	4970.7	2982.42	2236.82	2609.62	14303.2	24927.2	16688.4	2040.82	20133.8	58667.3	47227.9	7083.25
		0.8	17523	28958.7	13918	21064.6	128237	338513	48111.2	39759.4	153082	540759	281144	120942
		2	46730.8	70034.1	64375.6	53563.1	259568	599658	94296	83138	407382	1.08239e+06	914030	239872
		4	100248	118208	89988.4	81098.9	606010	1.45101e+06	138249	186102	742123	2.3245e+06	1.35848e+06	418552
		8	216127	229747	170613	150967	1082056	2.24987e+06	235092	282077	1.47226e+06	4.6461e+06	2.28921e+06	703067
		R	0.998556	0.998597	0.989336	0.994837	0.997632	0.988599	0.99315	0.986692	0.99966	0.999562	0.986917	0.992785
		R2	0.997114	0.997196	0.978787	0.989701	0.99527	0.977328	0.986347	0.97356	0.999321	0.999123	0.974005	0.985621
	rpsQ		SIVVAIER			HPIYGK
		The amount on column (ng)	y6 - 686.4196+	y5 - 587.3511+	b2 - 201.1234+	b3 - 348.2030+	b4 - 511.2663+	b5 - 568.2878+
		0.08	409414	304634	438253	30573.6	82905.7	131258
		0.8	2.6571e+06	1.97168e+06	3.15373e+06	271722	631686	919191
		2	6.47162e+06	4.75283e+06	6.62505e+06	572556	1.50909e+06	2.08036e+06
		4	12768824	8.94348e+06	1.2563e+07	1.22961e+06	2.90046e+06	4.49053e+06
		8	2.45245e+07	1.42401e+07	1.95701e+07	2.51078e+06	5.90488e+06	8148060
		R	0.999824	0.99099	0.989325	0.999554	0.999904	0.99865
		R2	0.999647	0.98206	0.978764	0.999108	0.999808	0.997303
	rpsR		YLSLLPYTDR
		The amount on column (ng)	b2 - 277.1547+	b3 - 364.1867+	y8 - 964.5098+	y5 - 651.3097+
		0.0008	7993.44	8872.78	7902.63	24823.7
		0.008	14397.2	6106.7	9525.79	38452.4
		0.08	58354.1	41235.5	53225.3	126143
		0.2	144948	62585.3	145379	408824
		0.4	292403	116593	278390	681855
		0.8	495925	232996	588216	1.24648e+06
		R	0.996603	0.998031	0.999426	0.996992
		R2	0.993217	0.996065	0.998853	0.993993
	rpsS		GPFIDLHLLK			LGEFAPTR
		The amount on column (ng)	y8 - 499.8053++	y7 - 426.2711++	y5 - 312.2156++	y7 - 777.3890+	y5 - 591.3249+	y4 - 444.2565+	y3 - 373.2194+
		0.0008	0	1156.3	8465.02	16295.8	6029.35	7324.86	19112
		0.008	3262.39	2557.08	8012.29	9457.86	10692.9	7566.24	19592.3
		0.08	15896.7	3896.94	13681.8	54233.1	50556.8	59431.9	102690
		0.2	45677.6	21402.8	37638	181785	193790	155422	215568
		0.4	86251.3	21127	43543.4	215994	380506	339449	388494
		0.8	139039	51958.7	59268.9	517172	810398	681080	957198
		R	0.992043	0.975746	0.942228	0.988516	0.998853	0.999578	0.994345
		R2	0.984149	0.952081	0.887794	0.977164	0.997707	0.999156	0.988721
	rpsT		VYAAIEAGDK				ANLTAQINK
		The amount on column (ng)	y8 - 774.3992+	y7 - 703.3621+	b2 - 263.1390+	b8 - 775.3985+	y7 - 787.4672+	y6 - 674.3832+	y5 - 573.3355+	b2 - 186.0873+
		0.0008	3803.13	1367.18	5034.3	1367.18	3656.48	0	0	5964.76
		0.008	5108.68	1856.44	3925.25	0	3715.62	3321.25	0	9885.09
		0.08	12675.8	905.775	11785.9	6255.33	7907.32	16120.6	7435.68	18998.9
		0.2	38703.5	8957.28	30541	17360.9	18911.3	47264.6	16166.4	46232.1
		0.4	62427.7	20915.3	74867.5	19647.8	48470.2	54346.5	57846.1	107013
		0.8	133223	48363.6	142919	64634.1	72760.6	126382	97427.2	248566
		R	0.99799	0.991421	0.997591	0.976665	0.987364	0.986801	0.990789	0.994011
		R2	0.995984	0.982915	0.995187	0.953875	0.974888	0.973776	0.981664	0.988058
	rpsU		ENEPFDVALR			AGVLAEVR			EFYEKPTTER
		The amount on column (ng)	y5 - 573.3355+	y3 - 359.2401+	y7 - 409.2320++	y5 - 587.3511+	y4 - 474.2671+	b3 - 228.1343+	y8 - 512.2589++	y7 - 430.7272++	y6 - 366.2060++
		0.0008	8374.99	8326.72	3082.37	27051.8	17659.1	21709.3	5209.57	6627.96	2002.08
		0.008	2681.14	7107	7492.74	30004.9	22700.9	41480.2	32172.7	5293.47	19062.9
		0.08	9014.15	8609.28	18041.4	333554	390796	252658	94399.6	46147.9	66932.6
		0.2	18066.5	27810.5	77987.5	629299	621819	378335	240639	111345	160980
		0.4	49018	57528.6	88838.6	1.06622e+06	1.18949e+06	636677	492714	249264	408286
		0.8	67195.5	163599	299844	3.64474e+06	4.01042e+06	2.05584e+06	881858	496973	695565
		R	0.974357	0.981088	0.975414	0.976066	0.976085	0.977231	0.998427	0.999448	0.99559
		R2	0.949372	0.962533	0.951433	0.952704	0.952742	0.954981	0.996856	0.998897	0.9912
	Highlighed columns indicate product ions with the highest R2 values.
