# Supplementary material for: Selected reaction monitoring for the quantification of Escherichia coli ribosomal proteins
Source: PLoS One. 2020 Dec 14;15(12):e0236850. doi: 10.1371/journal.pone.0236850 (PMC7735604; doi:10.1371/journal.pone.0236850)
Supplement: S4 Table — (XLSX) [file pone.0236850.s008.xlsx]

## Sheet: Sheet1
	S4 Table Whole peaks corresponding to selected transitions associated with LacZ
		R.DWENPGVTQLNR.L [15, 26]							R.LAAHPPFASWR.N [27, 37]									R.VVQPNATAWSEAGHISAWQQWR.L [700, 721]									R.IDPNAWVER.W [801, 809]								R.IGLNCQLAQVAER.V [882, 894]								R.GDFQFNISR.Y [953, 961]
		714.8469++							418.2244+++									841.4156+++									550.2802++								736.3879++								542.2645++
		b2 - 302.1135+	b3 - 431.1561+	y8 - 884.4948+	y5 - 631.3522+	y8 - 442.7511++			b2 - 185.1285+	y7 - 860.4413+	y4 - 519.2674+	y3 - 448.2303+	y10 - 570.2909++	y9 - 534.7723++	y8 - 499.2538++			b2 - 199.1441+	b3 - 327.2027+	y7 - 961.4639+	y19 - 1098.5221++	y16 - 957.4557++	y15 - 906.9319++	y14 - 871.4133++			y7 - 871.4421+	y6 - 774.3893+	y5 - 660.3464+	y4 - 589.3093+	y3 - 403.2300+	y7 - 436.2247++			b2 - 86.0600++	y7 - 786.4468+	y6 - 673.3628+	y5 - 602.3257+	y4 - 474.2671+	y3 - 375.1987+			b3 - 320.1241+	y6 - 764.4050+	y5 - 636.3464+	y4 - 489.2780+	y2 - 262.1510+	y7 - 456.2403++
	21.92	0	0	0	0	0		22.4312	0	0	0	0	0	0	0		26.3705	0	0	0	0	0	0	0		22.22	0	0	0	0	0	0		23.3113	0	0	0	0	0	0		23.3921	0	0	0	0	0	0
	21.9249	0	0	0	0	0		22.4361	0	0	0	0	0	0	0		26.3739	0	0	0	0	0	0	0		22.2249	0	0	0	0	0	0		23.3162	0	0	0	0	0	0		23.397	0	0	0	0	41.0403	0
	21.9298	0	0	0	0	0		22.441	0	0	0	0	0	0	0		26.3772	0	0	0	0	0	0	0		22.2298	0	0	0	0	0	0		23.3211	0	0	0	0	0	0		23.4019	0	0	0	0	96.711	0
	21.9347	0	0	0	0	0		22.4459	0	0	0	0	0	0	0		26.3805	0	0	0	0	0	0	0		22.2347	0	0	0	0	0	0		23.326	0	0	0	0	0	0		23.4068	0	0	0	0	163.386	0
	21.9396	0	0	0	0	0		22.4508	0	0	0	0	0	0	0		26.3839	0	0	0	0	0	0	0		22.2396	0	0	0	0	0	0		23.3309	0	0	0	0	0	0		23.4117	0	0	0	0	197.798	0
	21.9445	0	0	0	0	0		22.4557	0	0	0	0	0	0	0		26.3872	0	0	0	0	0	0	0		22.2445	0	0	0	0	0	0		23.3358	0	0	0	0	0	0		23.4166	0	0	0	0	162.314	0
	21.9494	0	0	0	0	196.998		22.4606	0	0	0	0	0	0	0		26.3905	0	0	0	0	0	0	0		22.2494	0	0	0	0	0	0		23.3407	0	0	0	0	0	0		23.4215	0	0	0	0	109.898	0
	21.9543	0	0	0	0	17.426		22.4655	0	0	0	0	0	0	0		26.3939	0	0	0	0	0	0	0		22.2543	0	0	0	0	0	0		23.3456	0	0	0	0	0	0		23.4264	0	0	0	0	41.1202	0
	21.9592	0	0	0	0	0		22.4704	0	0	0	0	0	0	0		26.3972	0	0	0	0	0	0	0		22.2592	0	0	0	0	0	0		23.3505	0	0	0	0	0	0		23.4313	0	0	0	0	4.3958	0
	21.9641	0	0	0	0	0		22.4753	0	0	0	0	0	0	0		26.4005	0	0	0	0	0	0	0		22.2641	0	0	0	0	0	0		23.3554	0	0	0	0	0	0		23.4362	0	0	0	0	0	0
	21.969	0	0	0	0	0		22.4802	0	0	0	0	0	0	0		26.4039	0	0	0	0	0	0	0		22.269	0	0	0	0	0	0		23.3603	0	0	0	0	0	0		23.4411	0	0	0	0	0	0
	21.9739	0	0	0	0	0		22.4851	0	0	0	0	0	0	0		26.4072	0	0	0	0	0	0	0		22.2739	0	0	0	0	0	0		23.3652	0	0	0	0	0	0		23.446	0	0	0	0	0	0
	21.9788	0	0	0	0	0		22.49	0	0	0	0	0	0	0		26.4105	0	0	0	0	0	0	0		22.2788	0	0	0	0	0	0		23.3701	0	0	30.2426	0	0	0		23.4509	0	0	0	0	0	0
	21.9837	0	0	0	0	0		22.4949	0	0	0	0	0	0	0		26.4139	0	0	0	0	0	0	0		22.2837	0	0	0	0	0	0		23.375	0	0	124.62	0	0	0		23.4558	0	0	0	0	20.3529	0
	21.9886	21.6853	0	0	0	0		22.4998	34.8362	0	0	0	0	0	0		26.4172	0	0	0	0	0	0	0		22.2886	0	0	0	0	0	0		23.3799	0	0	196.958	0	0	0		23.4607	0	0	0	0	124.345	0
	21.9935	2.06152	0	0	0	0		22.5047	188.621	0	0	0	0	0	0		26.4205	0	0	0	0	0	0	0		22.2935	0	0	0	0	0	0		23.3848	0	0	135.811	0	0	0		23.4656	0	0	0	0	241.605	0
	21.9984	0	0	0	0	0		22.5096	147.851	0	0	0	0	0	0		26.4239	0	0	0	0	0	0	0		22.2984	0	0	0	0	0	0		23.3897	0	0	33.2599	0	0	0		23.4705	0	0	0	0	364.392	0
	22.0033	0	418.896	0	0	0		22.5145	19.4002	0	0	0	0	0	0		26.4272	0	0	0	0	0	0	0		22.3033	0	0	0	0	0	0		23.3946	0	0	0	0	0	0		23.4754	0	0	0	0	455.274	0
	22.0082	0	36.9778	0	162.403	0		22.5194	0	0	0	0	0	0	0		26.4305	0	0	0	0	0	0	0		22.3082	0	0	0	0	0	0		23.3995	0	0	0	0	104.959	0		23.4803	0	0	0	0	420.272	0
	22.0131	0	0	0	8.94728	0		22.5243	0	0	0	0	0	0	0		26.4339	0	0	0	0	0	0	0		22.3131	0	0	0	0	0	0		23.4044	6.04292	0	0	0	236.532	0		23.4852	0	0	0	0	329.022	0
	22.018	0	0	0	0	0		22.5292	0	0	0	0	0	0	0		26.4372	0	0	0	0	0	0	0		22.318	0	0	0	0	0	0		23.4093	32.9948	0	0	0	333	0		23.4901	0	0	0	0	155.5	0
	22.0229	0	0	0	0	0		22.5341	0	0	0	0	0	0	0		26.4405	0	0	0	0	0	0	0		22.3229	0	0	0	0	0	0		23.4142	60.6714	0	0	0	236.596	0		23.495	0	0	0	0	126.947	0
	22.0278	0	0	0	0	64.1251		22.539	42.1638	0	0	0	0	0	0		26.4439	0	0	0	0	0	0	0		22.3278	0	0	0	0	0	0		23.4191	45.1516	0	0	0	73.6595	0		23.4999	0	0	0	0	302.087	0
	22.0327	0	0	0	0	7.95565		22.5439	44	0	0	0	0	0	0		26.4472	0	0	0	0	0	0	0		22.3327	0	0	0	0	0	0		23.424	18.1559	0	0	0	27.6465	0		23.5048	0	0	0	0	520.152	0
	22.0376	0	0	0	0	0		22.5488	0	0	0	0	0	0	0		26.4505	0	0	0	0	0	0	0		22.3376	0	0	0	0	0	0		23.4289	0	0	0	0	0	0		23.5097	0	0	0	0	755.821	0
	22.0425	0	0	0	0	0		22.5537	0	0	0	0	0	0	0		26.4539	0	0	0	0	0	0	0		22.3425	0	0	0	0	0	0		23.4338	0	0	0	0	0	0		23.5146	0	0	0	0	1083.34	0
	22.0474	0	0	0	0	0		22.5586	0	0	0	0	0	0	0		26.4572	0	0	0	0	0	0	0		22.3474	0	0	0	0	0	0		23.4387	0	0	0	0	0	0		23.5195	0	0	0	0	1482.98	0
	22.0523	0	0	0	0	0		22.5635	0	0	0	0	0	0	0		26.4605	0	0	0	0	0	0	0		22.3523	0	0	0	0	0	0		23.4436	0	0	0	0	0	0		23.5244	0	0	0	47.8317	1569.01	0
	22.0572	0	0	0	0	0		22.5684	0	0	0	0	0	0	0		26.4639	0	0	0	0	0	0	0		22.3572	0	0	0	0	0	0		23.4485	0	0	0	0	0	0		23.5293	0	0	0	115.696	1553.21	0
	22.0621	0	0	0	0	0		22.5733	0	0	0	0	0	0	0		26.4672	0	0	0	0	0	0	0		22.3621	0	0	0	0	42.3216	0		23.4534	0	0	0	0	0	0		23.5342	0	0	0	224.728	1385.72	0
	22.067	0	0	0	0	0		22.5782	0	0	0	0	0	0	0		26.4705	0	0	0	0	0	0	0		22.367	0	0	0	0	44	0		23.4583	0	0	0	0	0	0		23.5391	0	0	0	200.239	1249.74	0
	22.0719	0	0	0	0	21.5235		22.5831	0	0	0	0	0	0	0		26.4739	0	0	0	0	0	0	0		22.3719	0	0	0	0	6.35111	0		23.4632	0	0	0	0	0	0		23.544	0	0	0	91.2483	1092.36	0
	22.0768	0	0	0	0	2.20315		22.588	0	0	0	0	0	0	0		26.4772	0	0	0	0	0	0	0		22.3768	0	0	0	0	0	0		23.4681	0	0	0	0	0	0		23.5489	0	0	0	35.6085	862.236	0
	22.0817	0	0	0	0	0		22.5929	0	0	0	0	0	0	0		26.4805	0	0	0	0	0	0	0		22.3817	0	0	0	0	0	0		23.473	0	0	0	0	0	0		23.5538	0	0	0	0	635.369	0
	22.0866	0	0	0	0	0		22.5978	0	0	0	0	0	0	0		26.4839	0	0	0	0	0	0	0		22.3866	0	0	0	0	0	0		23.4779	0	0	0	0	0	0		23.5587	0	0	0	0	475.152	0
	22.0915	0	0	0	0	0		22.6027	0	0	0	0	0	0	0		26.4872	0	0	0	0	0	0	0		22.3915	0	0	0	0	0	0		23.4828	0	0	0	0	0	0		23.5636	0	0	0	0	405.497	0
	22.0964	0	0	0	0	0		22.6076	32.9869	0	0	0	0	0	0		26.4905	0	0	0	0	0	0	0		22.3964	0	0	0	0	0	0		23.4877	0	0	0	0	0	0		23.5685	0	0	0	0	400	0
	22.1013	0	43.6763	0	0	0		22.6125	78.68	0	0	0	0	0	0		26.4939	0	0	0	0	0	0	0		22.4013	0	0	0	0	0	0		23.4926	0	0	0	0	0	0		23.5734	0	0	0	0	400	0
	22.1062	0	3.85551	0	0	0		22.6174	53.3862	0	0	0	0	0	0		26.4972	0	0	0	0	0	0	0		22.4062	0	0	0	0	0	0		23.4975	0	0	0	0	0	0		23.5783	0	0	0	0	412.096	0
	22.1111	0	0	0	0	0		22.6223	8.25437	0	0	0	0	0	0		26.5005	0	0	0	0	0	0	0		22.4111	0	0	0	0	0	0		23.5024	0	0	0	0	0	0		23.5832	0	0	0	0	456.871	0
	22.116	44	0	0	0	0		22.6272	0	0	0	0	0	0	0		26.5039	0	0	0	0	0	0	0		22.416	0	0	0	0	0	0		23.5073	0	0	0	0	0	0		23.5881	0	0	0	0	533	0
	22.1209	3.5867	0	0	0	81.7451		22.6321	0	0	0	0	0	0	0		26.5072	0	0	0	0	0	0	0		22.4209	0	0	0	0	264.917	0		23.5122	0	0	0	0	0	0		23.593	0	0	0	0	587.503	0
	22.1258	0	0	0	0	3.82052		22.637	0	0	0	0	0	0	0		26.5105	0	0	0	0	0	0	0		22.4258	0	0	0	0	119.38	0		23.5171	0	0	0	0	0	0		23.5979	0	0	0	0	642.236	0
	22.1307	0	0	0	0	0		22.6419	0	0	0	0	0	0	0		26.5139	0	0	0	0	0	0	0		22.4307	0	0	0	0	23.9371	0		23.522	0	0	0	0	0	0		23.6028	0	0	0	0	711.535	0
	22.1356	0	0	0	0	0		22.6468	0	0	0	0	0	0	0		26.5172	0	0	0	0	0	0	0		22.4356	0	0	0	0	0	0		23.5269	0	0	0	0	0	0		23.6077	0	0	0	0	773.494	0
	22.1405	0	21.2178	0	0	0		22.6517	0	0	0	0	0	0	0		26.5205	0	0	0	0	0	0	0		22.4405	0	0	0	0	0	0		23.5318	0	0	0	0	0	0		23.6126	0	0	0	0	790.38	0
	22.1454	0	61.9464	0	0	0		22.6566	0	0	0	0	0	0	0		26.5239	0	0	0	0	0	0	0		22.4454	0	0	0	0	0	0		23.5367	0	0	0	0	0	0		23.6175	0	0	0	0	784.578	0
	22.1503	0	5.25705	0	0	0		22.6615	0	0	0	0	0	0	0		26.5272	0	0	0	0	0	0	0		22.4503	0	0	0	0	0	0		23.5416	0	0	0	0	0	0		23.6224	0	0	0	0	691.565	0
	22.1552	0	0	0	0	42.7588		22.6664	0	0	0	0	0	0	0		26.5305	0	0	0	0	0	0	0		22.4552	0	0	0	0	0	0		23.5465	0	0	0	0	0	0		23.6273	0	0	0	0	662.404	0
	22.1601	0	0	0	0	4.67215		22.6713	0	0	0	0	0	0	0		26.5339	0	0	0	0	0	0	0		22.4601	0	0	0	0	0	0		23.5514	0	0	0	0	0	0		23.6322	0	0	0	0	951.514	0
	22.165	0	0	0	0	0		22.6762	23.8443	0	0	0	0	0	0		26.5372	0	0	0	0	0	0	0		22.465	0	0	0	0	0	0		23.5563	0	0	0	0	0	0		23.6371	0	0	0	0	1299.86	0
	22.1699	0	0	0	0	0		22.6811	144.138	0	0	0	0	0	0		26.5405	0	0	0	0	0	0	0		22.4699	0	0	0	0	0	0		23.5612	0	0	0	0	0	0		23.642	0	0	0	0	1564.85	0
	22.1748	0	0	0	0	0		22.686	170.072	0	0	0	0	0	0		26.5439	0	0	0	0	0	0	0		22.4748	0	0	0	0	0	0		23.5661	0	0	0	0	0	0		23.6469	0	0	0	0	1630.81	0
	22.1797	0	0	0	0	0		22.6909	52.6293	0	0	0	0	0	0		26.5472	0	0	0	0	0	0	0		22.4797	0	0	0	0	0	0		23.571	0	0	0	0	0	0		23.6518	0	0	0	0	1520.96	0
	22.1846	0	0	0	0	0		22.6958	0	0	0	0	0	0	0		26.5505	0	0	0	0	0	0	0		22.4846	0	0	0	0	0	0		23.5759	0	0	0	0	0	0		23.6567	0	0	0	0	1178.59	0
	22.1895	0	0	0	0	0		22.7007	0	0	0	0	0	0	0		26.5539	0	0	0	0	0	0	0		22.4895	0	0	0	0	0	0		23.5808	0	0	0	0	0	0		23.6616	0	0	0	0	833.171	0
	22.1944	0	0	0	0	0		22.7056	59.3569	0	0	0	0	0	0		26.5572	0	0	0	0	0	0	0		22.4944	0	0	0	0	0	0		23.5857	0	0	0	0	0	0		23.6665	0	0	0	0	613.566	0
	22.1993	0	0	0	0	0		22.7105	89	0	0	0	0	0	0		26.5605	0	0	0	0	0	0	0		22.4993	0	0	0	0	0	0		23.5906	0	0	0	0	0	0		23.6714	0	0	0	0	614.32	0
	22.2042	0	0	0	0	0		22.7154	25.9539	0	0	0	0	0	0		26.5639	0	0	0	0	0	0	0		22.5042	0	0	0	0	0	0		23.5955	0	0	0	0	0	0		23.6763	0	0	0	0	622	0
	22.2091	0	0	0	0	0		22.7203	0	0	0	0	0	0	0		26.5672	0	0	0	0	0	0	0		22.5091	0	0	0	0	0	0		23.6004	0	0	0	0	0	0		23.6812	0	0	0	0	646.489	0
	22.214	0	0	0	0	0		22.7252	0	0	0	0	0	0	0		26.5705	0	0	0	0	0	0	0		22.514	0	0	0	0	0	0		23.6053	0	0	0	0	0	0		23.6861	0	0	0	0	822.053	0
	22.2189	0	0	0	0	68.9109		22.7301	0	0	0	0	0	0	0		26.5739	0	0	0	0	0	0	0		22.5189	0	0	0	0	0	0		23.6102	0	0	0	0	0	0		23.691	0	0	0	0	1126.66	0
	22.2238	0	0	0	0	34.6469		22.735	0	0	0	0	0	0	0		26.5772	0	0	0	0	0	0	0		22.5238	0	0	0	0	0	0		23.6151	0	0	0	0	0	0		23.6959	0	0	0	0	1453.76	0
	22.2287	0	0	0	0	4.50108		22.7399	108.059	0	0	0	0	0	0		26.5805	0	0	0	0	0	0	0		22.5287	0	0	0	0	0	0		23.62	0	0	0	0	0	0		23.7008	0	0	0	0	1532.22	0
	22.2336	0	0	0	0	0		22.7448	207.178	0	0	0	0	0	0		26.5839	0	0	0	0	0	0	0		22.5336	0	0	0	0	0	0		23.6249	0	0	0	0	0	0		23.7057	0	0	0	0	1453.57	0
	22.2385	0	0	0	0	0		22.7497	69.9539	0	0	0	0	0	0		26.5872	0	0	0	0	0	0	0		22.5385	0	0	0	0	0	0		23.6298	0	0	0	0	0	0		23.7106	0	0	0	0	1072.57	0
	22.2434	0	0	0	0	0		22.7546	5.49126	0	0	0	0	0	0		26.5905	0	0	0	0	0	0	0		22.5434	0	0	0	0	0	0		23.6347	0	0	0	0	0	0		23.7155	0	0	0	0	766.392	0
	22.2483	0	0	0	0	0		22.7595	0	0	0	0	0	0	0		26.5939	0	0	0	0	0	0	0		22.5483	0	0	0	0	0	0		23.6396	0	0	0	0	0	0		23.7204	0	0	0	0	745.366	0
	22.2532	0	0	0	0	0		22.7644	0	0	0	0	0	0	0		26.5972	0	0	0	0	0	0	0		22.5532	0	0	0	0	0	0		23.6445	0	0	0	0	0	0		23.7253	0	0	0	0	769.213	0
	22.2581	0	0	0	0	0		22.7693	0	0	0	0	0	0	0		26.6005	0	0	0	0	0	0	0		22.5581	0	0	0	0	0	0		23.6494	0	0	0	0	0	0		23.7302	0	0	0	0	846.728	0
	22.263	0	0	0	0	0		22.7742	0	0	0	0	0	0	0		26.6039	0	0	0	0	0	0	0		22.563	0	0	0	0	0	0		23.6543	0	0	0	0	0	0		23.7351	0	0	0	0	1022.52	0
	22.2679	0	0	0	0	0		22.7791	0	0	0	0	0	0	0		26.6072	0	0	0	0	0	0	0		22.5679	0	0	0	0	0	0		23.6592	0	0	0	0	0	0		23.74	0	0	0	0	1262.04	0
	22.2728	0	0	0	0	0		22.784	0	0	0	0	0	0	0		26.6105	0	0	0	0	0	0	0		22.5728	0	0	0	0	0	0		23.6641	0	0	0	0	0	0		23.7449	0	0	0	0	1226.79	0
	22.2777	0	0	0	0	0		22.7889	0	0	0	0	0	0	0		26.6139	0	0	0	0	0	0	0		22.5777	0	0	0	0	0	0		23.669	0	0	0	0	0	0		23.7498	0	0	0	0	1143.43	0
	22.2826	0	0	0	0	209.364		22.7938	36.2961	0	0	0	0	0	0		26.6172	0	0	0	0	0	0	0		22.5826	0	0	0	0	0	0		23.6739	0	0	0	0	0	0		23.7547	0	0	0	0	1023.44	0
	22.2875	0	0	0	0	46.5254		22.7987	91.7533	0	0	0	0	0	0		26.6205	0	0	0	0	0	0	0		22.5875	0	0	0	0	0	0		23.6788	0	0	0	0	0	0		23.7596	0	0	0	0	1000	0
	22.2924	0	0	0	0	0		22.8036	59.0715	0	0	0	0	0	0		26.6239	0	0	0	0	0	0	0		22.5924	0	0	0	0	0	0		23.6837	0	0	0	0	0	0		23.7645	0	0	0	0	975.797	0
	22.2973	0	0	0	0	0		22.8085	35.2944	0	0	0	0	0	0		26.6272	0	0	0	0	0	0	0		22.5973	0	0	0	0	0	0		23.6886	0	0	0	0	0	0		23.7694	0	0	0	0	927.055	0
	22.3022	0	0	0	0	0		22.8134	99.6206	0	0	0	0	0	0		26.6305	0	0	0	0	0	0	0		22.6022	0	0	0	0	0	0		23.6935	0	0	0	0	0	0		23.7743	0	0	0	0	805.916	0
	22.3071	0	0	0	0	0		22.8183	247.964	0	0	0	0	0	0		26.6339	0	0	0	0	0	0	0		22.6071	0	0	0	0	0	0		23.6984	0	0	0	0	0	0		23.7792	0	0	0	0	618.046	0
	22.312	0	0	0	0	0		22.8232	415	0	0	0	0	0	0		26.6372	0	0	0	0	0	0	0		22.612	0	0	0	0	0	0		23.7033	0	0	0	0	0	0		23.7841	0	0	0	0	467	0
	22.3169	0	0	0	0	0		22.8281	405.804	0	0	0	0	0	0		26.6405	0	0	0	0	0	0	0		22.6169	0	0	0	0	0	0		23.7082	0	0	0	0	0	0		23.789	0	0	0	0	425.96	0
	22.3218	0	0	0	0	0		22.833	157.693	0	0	0	0	0	0		26.6439	0	0	0	0	0	0	0		22.6218	0	0	0	0	0	0		23.7131	0	0	0	0	0	0		23.7939	0	0	0	0	449.969	0
	22.3267	0	0	0	0	35.2458		22.8379	18.1347	0	0	0	0	0	0		26.6472	0	0	0	0	0	0	0		22.6267	0	0	0	0	0	0		23.718	0	0	0	0	0	0		23.7988	0	0	0	0	676.436	0
	22.3316	0	0	0	0	82.1895		22.8428	0	0	0	0	0	0	0		26.6505	0	0	0	0	0	0	0		22.6316	0	0	0	0	0	0		23.7229	0	0	0	0	0	0		23.8037	0	0	0	0	1095.43	0
	22.3365	0	0	0	0	3.35631		22.8477	0	0	0	0	0	0	0		26.6539	0	0	0	0	0	0	0		22.6365	0	0	0	0	0	0		23.7278	24.7487	0	0	0	0	0		23.8086	0	0	0	0	1383.35	0
	22.3414	0	0	0	0	0		22.8526	0	0	0	0	0	0	0		26.6572	0	2.38114	0	0	0	0	0		22.6414	0	0	0	0	0	0		23.7327	75.1521	0	0	0	0	0		23.8135	0	0	0	0	1554.55	0
	22.3463	0	0	0	0	0		22.8575	0	0	0	0	0	0	0		26.6605	0	17.2462	0	0	0	0	0		22.6463	0	0	0	0	0	0		23.7376	210.028	0	0	0	0	0		23.8184	0	0	0	0	1472.47	0
	22.3512	0	0	0	0	0		22.8624	0	0	0	0	0	0	0		26.6639	0	32.1067	0	0	0	0	0		22.6512	0	0	0	0	155.846	0		23.7425	302.187	0	0	0	0	0		23.8233	0	0	0	0	1355.18	0
	22.3561	0	0	0	0	0		22.8673	0	0	0	0	0	0	0		26.6672	0	47.1117	0	0	0	0	0		22.6561	0	0	0	0	420.091	0		23.7474	219.793	0	0	0	0	0		23.8282	0	0	0	0	1469.84	0
	22.361	0	0	0	0	0		22.8722	0	0	0	0	0	0	0		26.6705	0	62.6436	0	0	0	0	0		22.661	0	0	0	0	299.382	0		23.7523	110.761	0	0	0	0	0		23.8331	0	0	0	0	1660.97	0
	22.3659	0	0	0	0	0		22.8771	0	0	0	0	0	0	0		26.6739	0	55.8113	0	0	0	0	0		22.6659	0	0	0	0	59.7537	0		23.7572	23.1016	0	0	0	0	0		23.838	0	0	0	0	1780.83	0
	22.3708	0	0	0	0	0		22.882	0	0	0	0	0	0	0		26.6772	0	47.7341	0	0	0	0	0		22.6708	0	0	0	0	0	0		23.7621	0	0	0	0	0	0		23.8429	0	0	0	0	1602.49	0
	22.3757	0	0	0	0	0		22.8869	0	0	0	0	0	0	0		26.6805	0	63.2659	0	0	0	0	0		22.6757	0	0	0	0	0	0		23.767	0	0	0	0	0	0		23.8478	0	0	0	0	1082.33	0
	22.3806	0	0	0	0	0		22.8918	0	0	0	0	0	0	0		26.6839	0	100.893	0	0	0	0	0		22.6806	0	0	0	0	0	16.7994		23.7719	0	0	0	0	0	0		23.8527	0	0	0	0	609.794	0
	22.3855	0	0	0	0	0		22.8967	0	0	0	0	0	0	0		26.6872	0	149.857	0	0	0	0	0		22.6855	0	0	0	0	0	57.306		23.7768	0	0	0	0	0	0		23.8576	0	0	0	0	297.253	0
	22.3904	0	0	0	0	0		22.9016	0	0	0	0	0	0	0		26.6905	0	209.959	0	0	0	0	0		22.6904	0	0	0	0	0	30.7604		23.7817	0	0	0	0	0	0		23.8625	0	0	0	0	404.585	0
	22.3953	0	0	0	0	0		22.9065	0	0	0	0	0	0	0		26.6939	0	222	0	0	0	0	0		22.6953	0	0	0	0	0	3.82114		23.7866	0	0	0	0	0	0		23.8674	0	0	0	0	503.299	0
	22.4002	0	0	0	0	0		22.9114	0	0	0	0	0	0	0		26.6972	0	202.769	0	0	0	0	0		22.7002	0	0	0	0	0	0		23.7915	0	0	0	0	0	0		23.8723	0	0	0	0	616.007	0
	22.4051	0	0	0	0	0		22.9163	0	0	0	0	0	0	0		26.7005	0	142.633	0	0	0	0	0		22.7051	0	0	0	0	0	0		23.7964	0	0	0	0	0	0		23.8772	0	0	0	0	827.115	0
	22.41	0	0	0	0	0		22.9212	0	0	0	0	0	0	0		26.7039	0	82.4772	0	0	0	0	0		22.71	0	0	0	0	0	0		23.8013	0	0	0	0	0	0		23.8821	0	0	0	0	1344.6	0
	22.4149	0	0	0	0	0		22.9261	0	0	0	0	0	0	0		26.7072	0	33.3019	0	0	0	0	0		22.7149	0	0	0	0	0	0		23.8062	0	0	0	0	0	0		23.887	0	0	0	0	1652.42	0
	22.4198	0	0	0	0	0		22.931	0	0	0	0	0	0	0		26.7105	0	3.5717	0	0	0	0	0		22.7198	0	0	0	0	0	0		23.8111	0	0	0	0	0	0		23.8919	0	0	0	0	1604.46	0
	22.4247	0	0	0	0	50.6203		22.9359	0	0	0	0	0	0	0		26.7139	0	0	0	0	0	0	0		22.7247	0	0	0	0	0	0		23.816	0	0	0	0	0	0		23.8968	0	0	0	0	1365	0
	22.4296	0	0	0	0	14.2077		22.9408	0	0	0	0	0	0	0		26.7172	0	0	0	0	0	0	0		22.7296	0	0	0	0	0	0		23.8209	0	0	0	0	0	0		23.9017	0	0	0	0	1146.79	0
	22.4345	0	0	0	0	0		22.9457	0	0	0	0	0	0	0		26.7205	0	0	0	0	0	0	0		22.7345	0	0	0	0	0	0		23.8258	0	0	0	0	0	0		23.9066	0	0	0	0	1038.87	0
	22.4394	0	0	0	0	0		22.9506	0	0	0	0	0	0	0		26.7239	0	0	0	0	0	0	0		22.7394	0	0	0	0	0	0		23.8307	0	0	0	0	0	0		23.9115	0	0	0	0	1040.7	0
	22.4443	0	0	0	0	0		22.9555	0	0	0	0	0	0	0		26.7272	0	0	0	0	0	0	0		22.7443	0	0	0	0	0	0		23.8356	0	0	0	0	0	0		23.9164	0	0	0	0	1116.02	0
	22.4492	0	0	0	0	0		22.9604	0	0	0	0	0	0	0		26.7305	0	0	0	0	0	0	0		22.7492	0	0	0	0	0	0		23.8405	0	0	0	0	0	0		23.9213	0	0	0	0	1191.2	0
	22.4541	0	0	0	0	0		22.9653	0	0	0	0	0	0	0		26.7339	0	0	0	0	0	0	0		22.7541	0	0	0	0	0	0		23.8454	0	0	0	0	0	0		23.9262	0	0	0	0	1175.27	0
	22.459	0	0	0	0	0		22.9702	0	0	0	0	0	0	0		26.7372	0	0	0	0	0	0	0		22.759	0	0	0	0	0	0		23.8503	0	0	0	0	0	0		23.9311	0	0	0	0	1133	0
	22.4639	0	0	0	0	0		22.9751	0	0	0	0	0	0	0		26.7405	0	0	0	0	0	0	0		22.7639	0	0	0	0	0	0		23.8552	0	0	0	0	0	0		23.936	0	0	0	0	1198.34	0
	22.4688	0	0	0	0	0		22.98	0	0	0	0	0	0	0		26.7439	0	0	0	0	0	0	0		22.7688	0	0	0	0	0	0		23.8601	0	0	0	0	0	0		23.9409	0	0	0	0	1080	0
	22.4737	0	0	0	0	0		22.9849	0	0	0	0	0	0	0		26.7472	0	39.0023	0	0	0	0	0		22.7737	0	0	0	0	0	0		23.865	0	0	0	0	0	0		23.9458	0	0	0	0	867.858	0
	22.4786	0	105.419	0	0	0		22.9898	0	0	0	0	0	0	0		26.7505	0	113.962	0	0	0	0	0		22.7786	0	0	0	0	0	0		23.8699	0	0	0	0	0	0		23.9507	0	0	0	0	659.751	0
	22.4835	0	227.099	0	0	0		22.9947	0	0	0	0	0	0	0		26.7539	0	188.992	0	0	0	0	0		22.7835	0	0	0	0	0	0		23.8748	0	0	0	0	0	0		23.9556	0	0	0	0	819.012	0
	22.4884	0	177.915	0	0	0		22.9996	0	0	0	0	0	0	0		26.7572	0	264.006	0	0	0	0	0		22.7884	0	0	0	0	0	0		23.8797	0	0	0	0	0	0		23.9605	0	0	0	0	819.803	0
	22.4933	0	37.7083	0	0	0		23.0045	0	0	0	0	0	0	0		26.7605	0	327.034	0	0	0	0	0		22.7933	0	0	0	0	0	0		23.8846	0	0	0	0	0	0		23.9654	0	0	0	0	720.761	0
	22.4982	0	0	0	0	0		23.0094	0	0	0	0	0	0	0		26.7639	0	252.003	0	0	0	0	0		22.7982	0	0	0	0	0	135.922		23.8895	0	0	0	0	0	0		23.9703	0	0	0	0	482.322	0
	22.5031	0	0	0	0	0		23.0143	0	0	0	0	0	0	0		26.7672	0	176.991	0	0	0	0	0		22.8031	0	0	0	0	0	282.349		23.8944	0	0	0	0	0	0		23.9752	0	0	0	0	370.855	0
	22.508	0	0	0	0	0		23.0192	0	0	0	0	0	0	0		26.7705	0	102.029	0	0	0	0	0		22.808	0	0	0	0	0	167.652		23.8993	0	0	0	0	0	0		23.9801	0	0	0	0	311	0
	22.5129	0	0	0	0	0		23.0241	0	0	0	0	0	0	0		26.7739	0	26.9988	0	0	0	0	0		22.8129	0	0	0	0	0	23.1442		23.9042	0	0	0	0	0	0		23.985	0	0	0	0	256.484	0
	22.5178	0	0	0	0	0		23.029	0	0	0	0	0	0	0		26.7772	0	0	0	0	0	0	0		22.8178	0	0	0	0	0	0		23.9091	0	0	0	0	0	0		23.9899	0	0	0	0	222	0
	22.5227	0	0	0	0	0		23.0339	0	0	0	0	0	0	0		26.7805	0	0	0	0	0	0	0		22.8227	0	0	0	0	19.0894	0		23.914	0	0	0	0	0	0		23.9948	0	0	0	0	342.11	0
	22.5276	0	0	0	0	0		23.0388	0	0	0	0	0	0	0		26.7839	0	0	0	0	0	0	0		22.8276	0	0	0	0	101.095	79.0954		23.9189	0	0	0	0	0	0		23.9997	0	0	0	0	599.768	0
	22.5325	0	0	0	0	0		23.0437	0	0	0	0	0	0	0		26.7872	0	0	0	0	0	0	0		22.8325	0	0	0	0	70.9857	250.876		23.9238	0	0	0	0	0	0		24.0046	0	0	0	0	772.18	0
	22.5374	0	0	0	0	0		23.0486	0	0	0	0	0	0	0		26.7905	0	0	0	0	0	0	0		22.8374	0	0	0	0	4.68494	101.447		23.9287	0	0	0	0	0	0		24.0095	0	0	0	0	826.696	0
	22.5423	0	0	0	0	0		23.0535	0	0	0	0	0	0	0		26.7939	0	0	0	0	0	0	0		22.8423	0	0	0	0	0	4.35095		23.9336	0	0	0	0	0	0		24.0144	0	0	0	0	557.52	0
	22.5472	0	0	0	0	0		23.0584	0	0	0	0	0	0	0		26.7972	0	0	0	0	0	0	0		22.8472	0	0	0	0	0	129.248		23.9385	0	0	0	0	0	0		24.0193	0	0	0	0	266.464	0
	22.5521	0	0	0	0	0		23.0633	0	0	0	0	0	0	0		26.8005	0	0	0	0	0	0	0		22.8521	0	0	0	0	0	398.09		23.9434	0	0	0	0	0	0		24.0242	0	0	0	0	165.124	0
	22.557	0	0	0	0	0		23.0682	0	0	0	0	0	0	0		26.8039	0	0	0	0	0	0	0		22.857	0	0	0	0	0	129.695		23.9483	0	0	0	0	0	0		24.0291	0	0	0	0	144.234	0
	22.5619	0	0	0	0	0		23.0731	0	0	0	0	0	0	0		26.8072	0	0	0	0	0	0	0		22.8619	0	0	0	0	0	0		23.9532	0	0	0	0	0	0		24.034	0	0	0	0	349.917	0
	22.5668	0	0	0	0	0		23.078	0	0	0	0	0	0	0		26.8105	0	0	0	0	0	0	0		22.8668	0	0	0	0	0	0		23.9581	0	0	0	0	0	0		24.0389	0	0	0	0	544.705	0
	22.5717	0	0	0	0	0		23.0829	0	0	0	0	0	0	0		26.8139	0	0	0	0	0	0	0		22.8717	0	0	0	0	0	0		23.963	0	0	0	0	0	0		24.0438	0	0	0	0	618.686	0
	22.5766	0	0	0	0	0		23.0878	0	0	0	0	0	0	0		26.8172	0	0	0	0	0	0	0		22.8766	0	0	0	0	0	0		23.9679	0	0	0	0	0	0		24.0487	0	0	0	0	622	0
	22.5815	0	0	0	0	63.7525		23.0927	0	0	0	0	0	0	0		26.8205	0	0	0	0	0	0	0		22.8815	0	0	0	0	0	0		23.9728	0	0	0	0	0	0		24.0536	0	0	0	33.4015	622	0
	22.5864	0	0	0	0	109.793		23.0976	0	0	222.553	0	0	0	0		26.8239	0	0	0	0	0	0	0		22.8864	0	0	0	0	0	0		23.9777	0	0	0	0	0	0		24.0585	0	0	0	195.868	635.208	0
	22.5913	0	0	0	0	22.6011		23.1025	0	0	418.192	0	0	0	0		26.8272	0	0	0	0	0	0	0		22.8913	0	0	0	0	0	0		23.9826	0	0	0	0	0	0		24.0634	0	0	0	486.574	607.68	0
	22.5962	0	0	0	0	7.12742		23.1074	0	0	133.304	0	0	0	0		26.8305	0	0	0	0	0	0	0		22.8962	0	0	0	0	0	0		23.9875	0	0	0	0	0	0		24.0683	0	0	0	533	494.97	0
	22.6011	0	0	0	0	0		23.1123	0	0	9.2642	0	0	0	0		26.8339	0	0	0	0	0	0	0		22.9011	0	0	0	0	0	0		23.9924	0	0	0	0	0	0		24.0732	0	0	0	459.809	357.076	0
	22.606	0	0	0	0	0		23.1172	0	0	0	0	0	0	0		26.8372	0	0	0	0	0	0	0		22.906	0	0	0	0	0	0		23.9973	0	0	0	0	0	0		24.0781	0	0	0	177.958	166.463	0
	22.6109	0	0	0	0	0		23.1221	0	0	0	0	0	0	0		26.8405	0	5.94434	0	0	0	0	0		22.9109	0	0	0	0	0	0		24.0022	0	0	0	0	0	0		24.083	0	0	0	24.4464	40.4034	0
	22.6158	0	0	0	0	0		23.127	0	0	0	0	0	0	0		26.8439	0	20.8094	0	0	0	0	0		22.9158	0	0	0	0	0	0		24.0071	0	0	0	0	0	0		24.0879	0	0	0	0	1.09108	0
	22.6207	0	0	0	0	0		23.1319	0	0	0	0	0	0	0		26.8472	0	35.6798	0	0	0	0	0		22.9207	0	0	0	0	0	0		24.012	0	0	0	0	0	0		24.0928	0	78.1514	0	0	0	0
	22.6256	0	0	0	0	0		23.1368	0	0	0	0	0	0	0		26.8505	0	50.8369	0	0	0	0	0		22.9256	0	0	0	0	0	0		24.0169	0	0	0	0	0	0		24.0977	0	168.608	0	0	0	0
	22.6305	0	0	0	0	44.2141		23.1417	0	0	0	0	0	0	0		26.8539	0	66.3777	0	0	0	0	0		22.9305	0	0	0	0	0	0		24.0218	0	0	0	0	0	0		24.1026	0	222	0	0	0	0
	22.6354	0	0	0	0	384.147		23.1466	0	0	0	0	0	0	0		26.8572	0	52.0847	0	0	0	0	0		22.9354	0	0	0	0	0	0		24.0267	0	0	0	0	0	0		24.1075	0	146.327	0	0	0	0
	22.6403	0	0	0	0	533		23.1515	0	0	0	0	0	0	0		26.8605	0	36.8651	0	0	0	0	0		22.9403	0	0	0	0	0	0		24.0316	0	0	0	0	0	0		24.1124	0	61.4895	0	0	0	0
	22.6452	31.7807	0	0	0	196.414		23.1564	0	0	0	0	0	0	0		26.8639	0	22	0	0	0	0	0		22.9452	0	0	0	0	0	0		24.0365	0	0	0	0	0	0		24.1173	0	0	0	0	13.2189	0
	22.6501	44	0	0	0	33.5541		23.1613	0	0	0	0	0	0	0		26.8672	0	7.13766	0	0	0	0	0		22.9501	0	0	0	0	0	0		24.0414	0	0	0	0	0	0		24.1222	0	0	0	0	67.6368	0
	22.655	10.3838	0	0	0	89.9964		23.1662	0	0	0	0	0	0	0		26.8705	0	0	0	0	0	0	0		22.955	0	0	0	0	0	0		24.0463	0	0	0	0	0	0		24.1271	0	0	0	0	155.761	0
	22.6599	0	0	0	0	76.4611		23.1711	0	0	0	0	0	0	0		26.8739	0	0	0	0	0	0	0		22.9599	0	0	0	0	0	0		24.0512	0	0	0	0	0	0		24.132	0	0	0	0	220.909	0
	22.6648	0	0	0	0	13.0167		23.176	0	0	0	0	0	0	0		26.8772	0	0	0	0	0	0	0		22.9648	0	0	0	0	0	0		24.0561	0	0	0	0	0	0		24.1369	0	0	0	0	275.413	0
	22.6697	0	0	0	0	0		23.1809	0	0	0	0	0	0	0		26.8805	0	0	0	0	0	0	0		22.9697	0	0	0	0	0	0		24.061	0	0	0	0	0	0		24.1418	0	0	0	0	292.284	0
	22.6746	0	0	0	0	0		23.1858	0	0	0	0	0	0	0		26.8839	0	0	0	0	0	0	0		22.9746	0	0	0	0	0	0		24.0659	0	0	0	0	0	0		24.1467	0	0	0	0	179.881	0
	22.6795	0	0	0	0	0		23.1907	0	0	0	0	0	0	0		26.8872	0	0	0	0	0	0	0		22.9795	0	0	0	0	35.8292	0		24.0708	0	0	0	0	0	0		24.1516	0	0	0	0	55.1197	0
	22.6844	0	0	0	0	0		23.1956	16.5022	0	0	0	0	0	0		26.8905	0	0	0	0	0	0	0		22.9844	0	0	0	0	116.433	0		24.0757	0	0	0	0	0	0		24.1565	0	0	0	0	19.7969	0
	22.6893	0	0	0	0	0		23.2005	56.6979	0	0	0	0	0	0		26.8939	0	0	0	0	0	0	0		22.9893	0	0	0	0	104.708	0		24.0806	0	0	0	0	0	0		24.1614	0	0	0	0	0	0
	22.6942	0	0	0	0	0		23.2054	31.3683	0	0	0	0	0	0		26.8972	0	0	0	0	0	0	0		22.9942	0	0	0	0	26.9917	0		24.0855	0	0	0	0	0	0		24.1663	0	0	0	0	24.2136	0
	22.6991	0	0	0	0	0		23.2103	4.12555	0	0	0	0	0	0		26.9005	0	0	0	0	0	0	0		22.9991	0	0	0	0	0	0		24.0904	0	0	0	0	0	0		24.1712	0	0	0	51.9514	130.844	0
	22.704	0	0	0	0	0		23.2152	0	0	0	0	0	0	0		26.9039	0	0	0	0	0	0	0		23.004	0	0	0	0	0	0		24.0953	0	0	0	0	0	0		24.1761	0	0	0	133	333	0
	22.7089	0	0	0	0	0		23.2201	0	0	0	0	0	0	0		26.9072	0	0	0	0	0	0	0		23.0089	0	0	0	0	0	0		24.1002	0	0	0	0	0	0		24.181	0	0	0	187.516	400.992	0
	22.7138	0	0	0	0	0		23.225	0	0	0	0	0	0	0		26.9105	0	0	0	0	0	0	0		23.0138	0	0	0	0	60.5596	0		24.1051	0	0	0	0	0	0		24.1859	0	0	0	212.096	394.031	0
	22.7187	0	0	0	0	0		23.2299	0	0	0	0	0	0	0		26.9139	0	0	0	0	0	0	0		23.0187	0	0	0	0	337.937	0		24.11	0	0	0	29.69	0	0		24.1908	0	0	0	125.047	288.433	0
	22.7236	0	0	0	0	0		23.2348	0	0	0	0	0	0	0		26.9172	0	0	0	0	0	0	0		23.0236	0	0	0	0	316.174	0		24.1149	0	0	0	124.087	0	0		24.1957	0	0	0	48.485	226.485	0
	22.7285	0	0	0	0	0		23.2397	0	0	0	0	0	0	0		26.9205	0	0	0	0	0	0	0		23.0285	0	0	0	0	68.6329	0		24.1198	0	0	0	183.06	0	0		24.2006	0	0	0	19.2467	159.554	0
	22.7334	0	0	0	0	0		23.2446	0	0	0	0	0	0	0		26.9239	0	0	0	0	0	0	0		23.0334	0	0	0	0	0	0		24.1247	0	0	0	190.848	0	0		24.2055	0	0	0	0	87.5484	0
	22.7383	0	0	0	0	0		23.2495	0	0	0	0	0	0	0		26.9272	0	0	0	0	0	0	0		23.0383	0	0	0	0	0	0		24.1296	0	0	0	81.8155	0	0		24.2104	0	0	0	0	18.6953	0
	22.7432	0	0	0	0	0		23.2544	0	0	0	0	0	0	0		26.9305	0	0	0	0	0	0	0		23.0432	0	0	0	0	0	0		24.1345	0	0	0	8.80839	0	0		24.2153	0	0	0	0	0	0
	22.7481	0	0	0	0	0		23.2593	0	0	0	0	0	0	0		26.9339	0	0	0	0	0	0	0		23.0481	0	0	0	0	0	0		24.1394	0	0	0	0	0	0		24.2202	0	0	0	0	0	0
	22.753	0	0	0	0	0		23.2642	0	0	0	0	0	0	0		26.9372	0	0	0	0	0	0	0		23.053	0	0	0	0	0	0		24.1443	0	0	0	0	0	0		24.2251	0	0	0	0	0	0
	22.7579	0	0	0	0	0		23.2691	0	0	0	0	0	0	0		26.9405	0	0	0	0	0	0	0		23.0579	0	0	0	0	0	0		24.1492	0	0	0	0	0	0		24.23	0	0	0	0	0	0
	22.7628	0	0	0	0	0		23.274	0	0	0	0	0	0	0		26.9439	0	0	0	0	0	0	0		23.0628	0	0	0	0	0	0		24.1541	0	0	0	0	0	0		24.2349	0	0	0	0	0	0
	22.7677	0	0	0	0	0		23.2789	0	0	0	0	0	0	0		26.9472	0	0	0	0	0	0	0		23.0677	0	0	0	0	0	0		24.159	0	0	0	0	0	0		24.2398	0	0	0	0	0	0
	22.7726	0	0	0	0	0		23.2838	0	0	0	0	0	0	0		26.9505	0	0	0	0	0	0	0		23.0726	0	0	0	0	0	0		24.1639	0	0	0	0	0	0		24.2447	0	0	0	0	25.3047	0
	22.7775	0	0	0	0	0		23.2887	0	0	0	0	0	0	0		26.9539	0	0	0	0	0	0	0		23.0775	0	0	0	0	0	0		24.1688	0	0	0	0	0	0		24.2496	0	0	0	0	52.6319	0
	22.7824	0	0	0	0	0		23.2936	59.3333	0	0	0	0	0	0		26.9572	0	0	0	0	0	0	0		23.0824	0	0	0	0	0	0		24.1737	0	0	0	0	0	0		24.2545	0	0	0	0	53.1978	0
	22.7873	0	0	0	0	0		23.2985	89	0	0	0	0	0	0		26.9605	0	0	0	0	0	0	0		23.0873	0	0	0	0	0	0		24.1786	0	0	0	0	0	0		24.2594	0	0	0	0	25.8503	0
	22.7922	0	0	0	0	0		23.3034	25.9539	0	0	0	0	0	0		26.9639	0	0	0	0	0	0	0		23.0922	0	0	0	0	0	0		24.1835	0	0	0	35.169	0	0		24.2643	0	0	0	140.185	10.4492	0
	22.7971	0	0	0	0	0		23.3083	0	0	0	0	0	0	0		26.9672	0	0	0	0	0	0	0		23.0971	0	0	0	0	0	0		24.1884	0	0	0	79.0858	0	0		24.2692	0	0	0	315.702	0	0
	22.802	0	0	0	0	0		23.3132	74.8051	0	0	0	0	0	0		26.9705	0	0	0	0	0	0	0		23.102	0	0	0	0	0	0		24.1933	0	0	0	111	0	0		24.2741	0	0	0	444	0	0
	22.8069	0	0	0	0	0		23.3181	191.396	0	0	0	0	0	0		26.9739	0	0	0	0	0	0	0		23.1069	0	0	0	0	0	0		24.1982	0	0	0	79.1068	0	0		24.279	0	0	0	315.679	0	0
	22.8118	0	0	0	0	0		23.323	169.157	0	0	0	0	0	0		26.9772	0	0	0	0	0	0	0		23.1118	0	0	0	0	0	0		24.2031	0	0	0	24.2532	0	0		24.2839	0	0	0	97.9127	0	0
	22.8167	0	0	0	0	0		23.3279	69.0346	0	0	0	0	0	0		26.9805	0	0	0	0	0	0	0		23.1167	0	0	0	0	0	0		24.208	0	0	0	9.07795	0	0		24.2888	0	0	0	36.712	25.8503	0
	22.8216	0	0	0	0	0		23.3328	16.4984	0	0	0	0	0	0		26.9839	0	0	0	0	0	0	0		23.1216	0	0	0	0	0	0		24.2129	0	0	0	0	0	0		24.2937	0	0	0	0	124.019	0
	22.8265	0	0	0	0	0		23.3377	0	0	0	0	0	0	0		26.9872	0	0	0	0	0	0	0		23.1265	0	0	0	0	0	0		24.2178	0	0	0	0	0	0		24.2986	0	0	0	0	397.169	0
	22.8314	0	89.9001	0	0	0		23.3426	0	0	0	0	0	0	0		26.9905	0	0	0	0	0	0	0		23.1314	0	0	0	0	0	0		24.2227	0	0	0	0	0	0		24.3035	0	0	0	0	659.052	0
	22.8363	0	85.406	0	0	0		23.3475	37.1258	0	0	0	0	0	0		26.9939	0	0	0	0	0	0	0		23.1363	0	0	0	0	0	0		24.2276	0	0	0	0	0	0		24.3084	0	0	0	0	545.476	0
	22.8412	0	19.5614	0	0	0		23.3524	242.666	0	0	0	0	0	0		26.9972	0	0	0	0	0	0	0		23.1412	0	0	0	0	0	0		24.2325	0	0	0	0	0	0		24.3133	0	0	0	0	362.01	0
	22.8461	0	0	0	0	0		23.3573	413.668	0	0	0	0	0	0		27.0005	0	0	0	0	0	0	0		23.1461	0	0	0	0	0	0		24.2374	0	0	0	0	0	0		24.3182	0	0	0	0	198.898	0
	22.851	0	0	0	0	53.1454		23.3622	262.446	0	0	0	0	0	0		27.0039	0	0	0	0	0	0	0		23.151	0	0	0	0	0	0		24.2423	0	0	0	0	0	0		24.3231	0	0	0	0	111.239	0
	22.8559	0	0	0	0	199.012		23.3671	71.2008	0	0	0	0	0	0		27.0072	0	0	0	0	0	0	0		23.1559	0	0	0	0	0	0		24.2472	0	0	0	0	0	0		24.328	0	0	0	0	197.247	0
	22.8608	0	0	0	0	153.284		23.372	16.755	0	0	0	0	0	0		27.0105	0	0	0	0	0	0	0		23.1608	0	0	0	0	0	107.108		24.2521	0	0	0	0	0	0		24.3329	0	0	0	0	573.2	0
	22.8657	0	0	0	0	30.2798		23.3769	0	0	0	0	0	0	0		27.0139	0	0	0	0	0	0	0		23.1657	0	0	0	0	0	206.542		24.257	0	0	0	0	0	0		24.3378	0	0	0	0	841.12	0
	22.8706	0	0	0	0	0		23.3818	0	0	0	0	0	0	0		27.0172	0	0	0	0	0	0	0		23.1706	0	0	0	0	0	71.2269		24.2619	0	0	0	0	0	0		24.3427	0	0	0	0	693.456	0
	22.8755	0	0	0	0	0		23.3867	68.3477	0	0	0	0	0	0		27.0205	0	0	0	0	0	0	0		23.1755	0	0	0	0	0	5.82122		24.2668	0	0	0	0	0	0		24.3476	0	0	0	0	288.479	0
	22.8804	0	0	0	0	0		23.3916	192.968	0	0	0	0	0	0		27.0239	0	0	0	0	0	0	0		23.1804	0	0	0	0	0	0		24.2717	0	0	0	0	0	0		24.3525	0	0	0	0	121.884	0
	22.8853	0	0	0	0	0		23.3965	329.86	0	0	0	0	0	0		27.0272	0	0	0	0	0	0	0		23.1853	0	0	0	0	0	0		24.2766	0	0	0	0	0	0		24.3574	0	0	0	0	29.1516	0
	22.8902	0	0	0	0	0		23.4014	397.797	0	0	0	0	0	0		27.0305	0	0	0	0	0	0	0		23.1902	0	0	0	0	0	0		24.2815	0	0	0	0	0	0		24.3623	0	0	0	0	56.6462	0
	22.8951	0	0	0	0	0		23.4063	321.862	0	0	0	0	0	0		27.0339	0	0	0	0	0	0	0		23.1951	0	0	0	0	0	0		24.2864	0	0	0	0	0	0		24.3672	0	0	0	0	49.1769	0
	22.9	0	0	0	0	0		23.4112	213.413	0	0	0	0	0	0		27.0372	0	0	0	0	0	0	0		23.2	0	0	0	0	0	65.1101		24.2913	0	0	0	0	0	0		24.3721	0	0	0	0	22	0
	22.9049	0	0	0	0	109.899		23.4161	77.4015	0	0	0	0	0	0		27.0405	0	0	0	0	0	0	0		23.2049	0	0	0	0	0	155.363		24.2962	0	0	0	0	0	0		24.377	0	0	0	0	8.52408	0
	22.9098	0	0	0	0	585.319		23.421	6.60944	0	0	0	0	0	0		27.0439	0	0	0	0	0	0	0		23.2098	0	0	0	0	0	65.4479		24.3011	0	0	0	9.89318	0	0		24.3819	0	0	0	0	19.8073	0
	22.9147	0	0	0	0	435.232		23.4259	0	0	0	0	0	0	0		27.0472	0	0	0	0	0	0	0		23.2147	0	0	0	0	0	10.2439		24.306	0	0	0	52.3648	0	0		24.3868	0	0	0	0	104.069	0
	22.9196	0	0	0	0	44.4974		23.4308	0	0	0	0	0	0	0		27.0505	0	0	0	0	0	0	0		23.2196	0	0	0	0	0	0		24.3109	0	0	0	147.087	0	0		24.3917	0	0	0	0	253.581	0
	22.9245	0	0	0	0	0		23.4357	0	0	0	0	0	0	0		27.0539	0	0	0	0	0	0	0		23.2245	0	0	0	0	0	0		24.3158	0	0	0	255.533	0	0		24.3966	0	0	0	0	291.749	0
	22.9294	0	0	0	0	0		23.4406	32.9895	0	0	0	0	0	0		27.0572	0	0	0	0	0	0	0		23.2294	0	0	0	0	0	0		24.3207	0	0	0	348.73	0	0		24.4015	15.401	0	0	0	279.848	0
	22.9343	0	0	0	0	0		23.4455	87.8627	0	0	0	0	0	0		27.0605	0	0	0	0	0	0	0		23.2343	0	0	0	0	0	0		24.3256	0	0	0	378	0	0		24.4064	69.8798	0	0	0	299.064	0
	22.9392	0	0	0	0	0		23.4504	89	0	0	0	0	0	0		27.0639	0	0	0	0	0	0	0		23.2392	0	0	0	0	0	255.485		24.3305	0	0	0	324.419	0	0		24.4113	124.192	0	0	0	426.383	0
	22.9441	0	0	0	0	0		23.4553	69.8798	0	0	0	0	0	0		27.0672	0	0	0	0	0	0	0		23.2441	0	0	0	0	0	576.091		24.3354	0	0	0	197.247	0	0		24.4162	87.3965	0	0	34.3307	648.959	22.5455
	22.949	0	0	0	0	0		23.4602	15.401	0	0	0	0	0	0		27.0705	0	0	0	0	0	0	0		23.249	0	0	0	0	0	303.787		24.3403	0	0	0	72.266	0	0		24.4211	33.0052	0	0	77.9948	893.976	66.2394
	22.9539	0	0	0	0	0		23.4651	0	0	0	0	0	0	0		27.0739	0	0	0	0	0	0	0		23.2539	0	0	0	0	0	39.752		24.3452	0	0	0	11.5613	0	0		24.426	0	0	0	111	991.279	175.272
	22.9588	49.4327	0	0	0	0		23.47	0	0	0	0	0	0	0		27.0772	0	0	0	0	0	0	0		23.2588	0	0	0	0	0	0		24.3501	0	0	0	0	0	0		24.4309	15.401	0	0	80.1979	1042.21	222
	22.9637	191.583	0	0	0	0		23.4749	0	0	0	0	0	0	0		27.0805	0	0	0	0	0	0	0		23.2637	0	0	0	0	0	0		24.355	0	0	0	0	0	0		24.4358	42.3529	0	0	25.3691	1356.36	139.663
	22.9686	186.983	0	0	0	0		23.4798	0	0	0	0	0	0	0		27.0839	0	0	0	0	0	0	0		23.2686	0	0	0	0	0	0		24.3599	0	0	0	12.6471	0	0		24.4407	44	0	0	9.35066	2541.16	56.529
	22.9735	50.8327	0	0	0	27.1832		23.4847	0	0	0	0	0	0	0		27.0872	0	0	0	0	0	0	0		23.2735	0	0	0	0	0	0		24.3648	0	0	0	55.3591	0	0		24.4456	35.7539	0	0	0	3884.14	0
	22.9784	0	0	0	0	157.691		23.4896	0	0	0	0	0	0	0		27.0905	0	0	0	0	0	0	0		23.2784	0	0	0	0	0	0		24.3697	0	0	0	204.541	0	0		24.4505	8.8021	0	0	0	5289.9	0
	22.9833	0	0	0	0	163.303		23.4945	13.4727	0	0	0	0	0	0		27.0939	0	0	0	0	0	0	0		23.2833	0	0	0	0	0	0		24.3746	0	0	0	431.902	18.1392	0		24.4554	0	18.1497	0	18.1497	6038.15	0
	22.9882	0	0	0	0	42.5008		23.4994	31.8932	0	0	0	0	0	0		27.0972	0	0	0	0	0	0	0		23.2882	0	0	0	0	0	0		24.3795	0	0	0	536.798	45.6159	0		24.4603	0	80.2651	0	80.2651	5761.88	0
	22.9931	0	0	0	0	0		23.5043	59.5198	0	0	0	0	0	0		27.1005	0	0	0	0	0	0	0		23.2931	0	0	0	0	0	0		24.3844	0	0	0	630.489	60.6824	0		24.4652	0	139.318	0	163.489	5530.7	0
	22.998	0	0	0	0	0		23.5092	46.3033	0	0	0	0	0	0		27.1039	0	0	0	0	0	0	0		23.298	0	0	0	0	0	0		24.3893	0	0	0	888.915	33.0052	0		24.4701	0	144.505	0	277.484	6434.68	0
	23.0029	0	0	0	0	0		23.5141	19.2513	0	0	0	0	0	0		27.1072	0	0	0	0	0	0	0		23.3029	0	0	0	0	0	0		24.3942	0	0	0	1243.78	6.06101	0		24.475	0	85.1602	0	326.947	8917.86	0
	23.0078	0	0	0	0	0		23.519	0	0	0	0	0	0	0		27.1105	0	0	0	0	0	0	0		23.3078	0	0	0	0	0	0		24.3991	0	0	0	1205.61	0	0		24.4799	0	24.2532	0	206.66	11502.9	0
	23.0127	0	0	0	0	0		23.5239	0	0	0	0	0	0	0		27.1139	0	0	0	0	0	0	0		23.3127	0	0	0	0	0	0		24.404	0	0	0	704.346	0	0		24.4848	0	9.07487	0	82.4988	12766.3	0
	23.0176	0	0	0	0	0		23.5288	0	0	0	0	0	0	0		27.1172	0	0	0	0	0	0	0		23.3176	0	0	0	0	0	0		24.4089	0	0	0	320.392	0	0		24.4897	8.80839	17.6168	0	0	13957.4	0
	23.0225	0	0	0	0	0		23.5337	0	0	0	0	0	0	0		27.1205	0	0	0	0	0	0	0		23.3225	0	0	0	0	0	0		24.4138	0	0	0	322.641	0	0		24.4946	35.7539	99.6409	0	41.887	15463.9	0
	23.0274	0	0	0	0	0		23.5386	0	0	0	0	0	0	0		27.1239	0	0	0	0	0	0	0		23.3274	0	0	0	0	0	0		24.4187	0	0	0	356	0	0		24.4995	63.556	208.673	0	123.117	15463	0
	23.0323	0	0	0	0	0		23.5435	0	0	0	0	0	0	0		27.1272	0	0	0	0	0	0	0		23.3323	0	0	0	0	0	0		24.4236	0	0	0	236.128	0	0		24.5044	67	174.147	0	133	16355.5	0
	23.0372	0	0	0	0	0		23.5484	0	0	0	0	0	0	0		27.1305	0	0	0	0	0	0	0		23.3372	0	0	0	0	0	0		24.4285	0	0	0	106.304	0	0		24.5093	86.8283	106.262	0	113.172	18010.8	0
	23.0421	0	0	0	0	0		23.5533	0	0	0	0	0	0	0		27.1339	0	0	0	0	0	0	0		23.3421	0	0	0	0	0	0		24.4334	0	0	0	44	23.1016	0		24.5142	191.304	20.8885	0	31.8074	20158.5	0
	23.047	0	0	0	0	0		23.5582	0	0	0	0	0	0	0		27.1372	0	0	0	0	0	0	0		23.347	0	0	0	0	0	0		24.4383	0	0	0	77.7554	77.7554	0		24.5191	277.755	0	0	50.258	19427.1	0
	23.0519	0	0	0	0	0		23.5631	0	0	0	0	0	0	0		27.1405	0	0	0	0	0	0	0		23.3519	0	0	0	0	0	0		24.4432	0	0	0	131.909	131.909	0		24.524	245.116	0	0	262.041	18122.8	0
	23.0568	0	0	0	0	0		23.568	0	0	0	0	0	0	0		27.1439	0	0	0	0	0	0	0		23.3568	0	0	0	0	0	0		24.4481	0	0	0	79.6	79.6	0		24.5289	137.775	0	0	507.057	20233.3	0
	23.0617	0	0	0	0	0		23.5729	0	0	0	0	0	0	0		27.1472	0	0	0	0	0	0	0		23.3617	0	0	0	0	0	0		24.453	0	0	0	25.3047	25.3047	0		24.5338	47.8584	0	0	610	21940.1	0
	23.0666	0	0	0	0	0		23.5778	0	0	0	0	0	0	0		27.1505	0	0	0	0	0	0	0		23.3666	0	0	0	0	0	0		24.4579	0	0	0	0	0	0		24.5387	94.2003	0	0	388.599	20688.8	0
	23.0715	0	0	0	0	0		23.5827	0	0	0	0	0	0	0		27.1539	0	0	0	0	0	0	0		23.3715	0	0	0	0	0	0		24.4628	0	0	0	0	0	0		24.5436	366.657	0	0	213.862	17416.5	0
	23.0764	0	0	0	0	0		23.5876	0	0	0	0	0	0	0		27.1572	0	0	0	0	0	0	0		23.3764	0	0	0	0	0	0		24.4677	12.1016	0	0	0	0	0		24.5485	546.869	0	0	212.102	17797.2	0
	23.0813	0	0	0	0	0		23.5925	0	0	0	0	0	0	0		27.1605	0	0	0	0	0	0	0		23.3813	0	0	0	0	0	0		24.4726	29.1516	0	0	0	0	0		24.5534	580.165	0	0	193.055	18698.9	0
	23.0862	0	0	0	0	0		23.5974	0	0	0	0	0	0	0		27.1639	0	0	0	0	0	0	0		23.3862	0	0	0	0	0	0		24.4775	56.6462	0	0	0	0	0		24.5583	253.067	0	0	84.0224	18511.4	0
	23.0911	0	0	0	0	0		23.6023	0	0	0	0	0	0	0		27.1672	0	0	0	0	0	0	0		23.3911	0	0	0	0	0	0		24.4824	49.1769	0	0	0	0	0		24.5632	29.8727	0	0	9.88269	15088.4	0
	23.096	0	0	0	0	0		23.6072	0	0	0	0	0	0	0		27.1705	0	0	0	0	0	0	0		23.396	0	0	0	0	0	0		24.4873	22	0	0	0	0	0		24.5681	0	0	0	0	13771.9	0
	23.1009	0	0	0	0	0		23.6121	0	0	0	0	0	0	0		27.1739	0	0	0	0	0	0	0		23.4009	0	0	0	0	0	0		24.4922	8.52408	0	0	0	0	0		24.573	0	0	0	0	13815.6	0
	23.1058	0	0	0	0	0		23.617	0	0	0	0	0	0	0		27.1772	0	0	0	0	0	0	0		23.4058	0	0	0	0	0	0		24.4971	19.8073	0	0	0	0	0		24.5779	9.90367	0	0	0	16253.7	0
	23.1107	0	0	0	0	0		23.6219	0	0	0	0	0	0	0		27.1805	0	0	0	0	0	0	0		23.4107	0	0	0	0	0	0		24.502	74.3718	0	0	0	0	0		24.5828	52.3863	0	0	0	16327	0
	23.1156	0	0	0	0	0		23.6268	0	0	0	0	0	0	0		27.1839	0	0	0	0	0	0	0		23.4156	0	0	0	0	0	0		24.5069	128.594	0	0	0	0	0		24.5877	106.615	0	0	0	14631.7	0
	23.1205	0	0	0	0	0		23.6317	0	0	0	0	0	0	0		27.1872	0	0	0	0	0	0	0		23.4205	0	0	0	0	0	0		24.5118	82.9402	0	0	0	0	0		24.5926	86.2467	0	0	0	12608.2	0
	23.1254	0	0	0	0	0		23.6366	0	0	0	0	0	0	0		27.1905	0	0	0	0	0	0	0		23.4254	0	0	0	0	31.5365	0		24.5167	28.599	0	0	0	0	0		24.5975	51.2489	0	0	0	10450.6	0
	23.1303	0	0	0	0	0		23.6415	0	0	0	0	0	0	0		27.1939	0	0	0	0	0	0	0		23.4303	0	0	0	0	127.822	0		24.5216	0	0	0	0	0	0		24.6024	9.34764	0	0	0	8266.01	0
	23.1352	0	0	0	0	0		23.6464	0	0	0	0	0	0	0		27.1972	0	0	0	0	0	0	0		23.4352	0	0	0	0	184.915	0		24.5265	0	0	0	0	0	0		24.6073	0	0	0	0	7072.67	0
	23.1401	0	0	0	0	0		23.6513	0	0	0	0	0	0	0		27.2005	0	0	0	0	0	0	0		23.4401	0	0	0	0	187.155	0		24.5314	0	0	0	0	0	0		24.6122	0	0	0	0	6969.35	45.6247
	23.145	0	0	0	0	0		23.6562	0	0	0	0	0	0	0		27.2039	0	0	0	0	0	0	0		23.445	0	0	0	0	78.123	0		24.5363	0	0	0	0	0	0		24.6171	0	0	0	0	6962.94	100.016
	23.1499	0	0	0	0	0		23.6611	0	0	0	0	0	0	0		27.2072	0	0	0	0	0	0	0		23.4499	0	0	0	0	6.96614	0		24.5412	0	0	0	0	0	0		24.622	0	0	0	0	6666.37	112.091
	23.1548	0	0	0	0	0		23.666	0	0	0	0	0	0	0		27.2105	0	0	0	0	0	0	0		23.4548	0	0	0	0	0	0		24.5461	0	0	0	15.401	0	0		24.6269	0	0	0	0	6187.98	57.4979
	23.1597	0	0	0	0	0		23.6709	0	0	0	0	0	0	0		27.2139	0	0	0	0	0	0	0		23.4597	0	0	0	0	0	0		24.551	0	0	0	63.6309	0	0		24.6318	0	0	0	0	5739.58	3.29423
	23.1646	0	0	0	0	0		23.6758	0	0	0	0	0	0	0		27.2172	0	0	0	0	0	0	0		23.4646	0	0	0	0	0	0		24.5559	0	0	0	92.2987	0	0		24.6367	0	0	0	0	5009.64	0
	23.1695	0	0	0	0	0		23.6807	34.0963	0	0	0	0	0	0		27.2205	0	0	0	0	0	0	0		23.4695	0	0	0	0	0	0		24.5608	0	0	0	94.5079	0	0		24.6416	0	0	0	0	4164.62	0
	23.1744	0	0	0	0	0		23.6856	133	0	0	0	0	0	0		27.2239	0	0	0	0	0	0	0		23.4744	0	0	0	0	0	0		24.5657	0	0	0	40.0043	0	0		24.6465	0	0	0	0	3089.52	0
	23.1793	0	0	0	0	0		23.6905	187.516	0	0	0	0	0	0		27.2272	0	0	0	0	0	0	0		23.4793	0	0	0	0	0	0		24.5706	0	0	0	3.85026	0	0		24.6514	0	0	0	36.2995	2330.58	0
	23.1842	0	0	0	0	0		23.6954	181.935	0	0	0	0	0	0		27.2305	0	0	0	0	0	0	0		23.4842	0	0	0	0	0	0		24.5755	0	0	0	0	0	0		24.6563	0	0	0	207.811	2291.2	0
	23.1891	0	0	0	0	0		23.7003	72.9027	0	0	0	0	0	0		27.2339	0	0	0	0	0	0	0		23.4891	0	0	0	0	0	0		24.5804	0	0	0	0	0	0		24.6612	0	0	0	429.191	2461.5	0
	23.194	0	0	0	0	0		23.7052	44	0	0	0	0	0	0		27.2372	0	0	0	0	0	0	0		23.494	0	0	0	0	0	0		24.5853	0	0	0	0	0	0		24.6661	0	0	0	711.042	2889.04	0
	23.1989	0	0	0	0	0		23.7101	144.12	0	0	0	0	0	0		27.2405	0	0	0	0	0	0	0		23.4989	0	0	0	0	0	0		24.5902	0	0	0	0	0	0		24.671	0	0	0	735.446	2687.87	0
	23.2038	0	0	0	0	0		23.715	222	0	0	0	0	0	0		27.2439	0	0	0	0	0	0	0		23.5038	0	0	0	0	0	0		24.5951	0	0	0	0	0	0		24.6759	0	0	0	415.565	1648.95	0
	23.2087	0	0	0	0	0		23.7199	170.815	0	0	0	0	0	0		27.2472	0	0	0	0	0	0	0		23.5087	0	0	0	0	0	0		24.6	12.9251	0	0	0	0	0		24.6808	0	0	0	164.998	1130	0
	23.2136	0	0	0	0	0		23.7248	61.783	0	0	0	0	0	0		27.2505	0	0	0	0	0	0	0		23.5136	0	0	0	0	0	0		24.6049	39.9957	0	0	0	0	0		24.6857	0	0	0	0	960.038	0
	23.2185	0	0	0	0	0		23.7297	21.4493	0	0	0	0	0	0		27.2539	0	0	0	0	0	0	0		23.5185	0	0	0	0	0	0		24.6098	108.23	0	0	0	0	0		24.6906	0	0	0	0	1463.83	0
	23.2234	0	0	0	0	0		23.7346	0	0	0	0	0	0	0		27.2572	0	0	0	0	0	0	0		23.5234	0	0	0	0	0	0		24.6147	152.545	0	0	0	0	0		24.6955	0	0	0	0	1905.99	0
	23.2283	0	0	0	0	0		23.7395	0	0	0	0	0	0	0		27.2605	0	0	0	0	0	0	0		23.5283	0	0	0	0	0	0		24.6196	131.815	0	0	0	0	0		24.7004	0	0	0	0	2123.18	0
	23.2332	0	0	0	0	0		23.7444	0	0	0	0	0	0	0		27.2639	0	0	0	0	0	0	0		23.5332	0	0	0	0	0	0		24.6245	117.599	0	0	0	0	0		24.7053	0	0	0	0	2227.11	0
	23.2381	0	0	0	0	0		23.7493	0	0	0	0	0	0	0		27.2672	0	0	0	0	0	0	0		23.5381	0	0	0	0	0	0		24.6294	133	0	0	0	0	0		24.7102	0	0	0	0	1958.64	0
	23.243	0	0	0	0	0		23.7542	0	0	0	0	0	0	0		27.2705	0	0	0	0	0	0	0		23.543	0	0	0	0	0	0		24.6343	150.245	0	0	0	0	0		24.7151	0	0	0	50.258	1716.74	0
	23.2479	0	0	0	0	0		23.7591	0	0	0	0	0	0	0		27.2739	0	0	0	0	0	0	0		23.5479	0	0	0	0	0	0		24.6392	90.6934	0	0	0	0	0		24.72	42.9089	0	0	131.363	1926.95	0
	23.2528	0	0	0	0	0		23.764	0	0	0	0	0	0	0		27.2772	0	0	0	0	0	0	0		23.5528	0	0	0	0	0	0		24.6441	35.6085	0	0	0	0	0		24.7249	150.8	0	0	133	2080	0
	23.2577	0	0	0	0	0		23.7689	0	0	0	0	0	0	0		27.2805	0	0	0	0	0	0	0		23.5577	0	0	0	0	0	0		24.649	0	0	0	0	0	0		24.7298	222	0	0	104.957	1932.41	0
	23.2626	0	0	0	0	0		23.7738	0	0	0	0	0	0	0		27.2839	2.97642	0	0	0	0	0	0		23.5626	0	0	0	0	0	67.5938		24.6539	0	0	0	0	0	0		24.7347	164.152	0	0	52.0505	1499.25	0
	23.2675	0	0	0	0	0		23.7787	0	0	0	0	0	0	0		27.2872	17.833	0	0	0	0	0	0		23.5675	0	0	0	0	0	175.951		24.6588	0	0	0	0	0	0		24.7396	55.1197	0	0	121.88	1677.77	0
	23.2724	0	0	0	0	0		23.7836	0	0	0	0	0	0	0		27.2905	43.891	0	0	0	0	0	0		23.5724	0	0	0	0	0	394.016		24.6637	0	0	0	0	0	0		24.7445	19.7969	122.116	0	181.956	2138.96	0
	23.2773	0	0	0	0	0		23.7885	0	0	0	0	0	0	0		27.2939	74.1434	0	0	0	0	0	0		23.5773	0	0	0	0	0	550.54		24.6686	0	0	0	0	0	0		24.7494	0	294.2	0	193.055	2402.16	0
	23.2822	0	0	0	0	0		23.7934	0	0	0	0	0	0	0		27.2972	103.857	0	0	0	0	0	0		23.5822	0	0	0	0	0	496.427		24.6735	0	0	0	0	0	0		24.7543	0	566.661	0	84.0458	1928.82	0
	23.2871	0	0	0	0	0		23.7983	0	0	0	0	0	0	0		27.3005	111	0	0	0	0	0	0		23.5871	0	0	0	0	0	260.728		24.6784	0	0	0	0	0	0		24.7592	0	494.194	0	9.90367	1258.15	0
	23.292	0	0	0	0	0		23.8032	0	0	0	0	0	0	0		27.3039	102.683	0	0	0	0	0	0		23.592	0	0	0	0	0	56.4049		24.6833	0	0	0	0	0	0		24.7641	0	222	0	0	800	0
	23.2969	0	0	0	0	0		23.8081	0	0	0	0	0	0	0		27.3072	72.9528	0	0	0	0	0	0		23.5969	0	0	0	0	0	0		24.6882	81.4486	0	0	0	0	0		24.769	0	86.0157	0	0	636.451	0
	23.3018	0	0	0	0	0		23.813	0	0	0	0	0	0	0		27.3105	42.6729	0	0	0	0	0	0		23.6018	0	0	0	0	0	0		24.6931	253.067	0	0	0	0	0		24.7739	0	0	0	0	513.193	0
	23.3067	0	0	0	0	0		23.8179	0	0	0	0	0	0	0		27.3139	17.2462	0	0	0	0	0	0		23.6067	0	0	0	0	0	22.9127		24.698	580.165	0	0	0	0	0		24.7788	0	0	0	0	474.152	0
	23.3116	0	0	0	0	0		23.8228	13.1979	0	0	0	0	0	0		27.3172	2.38114	0	0	0	0	0	0		23.6116	0	0	0	0	0	55.9957		24.7029	667	0	0	0	0	0		24.7837	0	0	0	299.652	326.622	0
	23.3165	0	0	0	0	0		23.8277	67.6266	0	0	0	0	0	0		27.3205	0	0	0	0	0	0	0		23.6165	0	0	0	0	0	154.359		24.7078	366.713	0	0	0	0	0		24.7886	0	0	0	1083.34	286.251	0
	23.3214	0	0	0	0	0		23.8326	122.005	0	0	0	0	0	0		27.3239	0	0	0	0	0	0	0		23.6214	0	0	0	0	0	254.232		24.7127	86.5103	0	0	0	0	0		24.7935	0	0	0	1667	321.254	0
	23.3263	0	0	0	0	0		23.8375	90.1115	0	0	0	0	0	0		27.3272	0	0	0	0	0	0	0		23.6263	0	0	0	0	0	308.419		24.7176	0	0	0	0	0	0		24.7984	0	0	0	1283.4	511.717	0
	23.3312	0	0	0	0	0		23.8424	35.6085	0	0	0	0	0	0		27.3305	0	0	0	0	0	0	0		23.6312	0	0	0	0	0	181.526		24.7225	0	0	0	0	0	0		24.8033	0	0	0	466.273	738.038	71.217
	23.3361	0	16.382	0	0	0		23.8473	0	0	0	0	0	0	0		27.3339	0	0	0	0	0	0	0		23.6361	0	0	0	0	0	71.382		24.7274	0	0	0	0	0	0		24.8082	0	0	0	162.333	948.667	270.943
	23.341	0	44.9627	0	0	0		23.8522	0	0	0	0	0	0	0		27.3372	0	0	0	0	0	0	0		23.641	0	0	0	0	0	98.8508		24.7323	0	0	0	0	0	0		24.8131	0	0	0	0	1077.77	444
	23.3459	0	54.3075	0	0	0		23.8571	0	0	0	0	0	0	0		27.3405	0	0	0	0	0	0	0		23.6459	0	0	0	0	0	245.721		24.7372	0	0	0	0	0	0		24.818	0	0	0	0	798.464	359.931
	23.3508	0	20.1705	0	0	0		23.862	0	0	0	0	0	0	0		27.3439	0	0	0	0	0	0	0		23.6508	0	0	0	0	0	267		24.7421	0	0	0	0	0	0		24.8229	0	0	0	0	429.188	157.793
	23.3557	0	0	0	0	0		23.8669	0	0	0	0	0	0	0		27.3472	0	0	0	0	0	0	0		23.6557	0	0	0	0	0	227.957		24.747	0	102.637	0	0	0	0		24.8278	0	0	0	0	437.412	70.2942
	23.3606	0	0	0	0	0		23.8718	0	0	0	0	0	0	0		27.3505	0	0	0	0	0	0	0		23.6606	0	0	0	0	0	87.0358		24.7519	0	238.621	0	0	0	0		24.8327	0	0	0	0	814.856	92.2987
	23.3655	0	0	0	0	0		23.8767	0	0	0	0	0	0	0		27.3539	0	0	0	0	0	0	0		23.6655	0	0	0	0	0	11.3724		24.7568	0	291.395	0	0	0	0		24.8376	0	0	0	0	1105.49	119.246
	23.3704	0	0	0	0	0		23.8816	0	0	0	0	0	0	0		27.3572	0	0	0	0	0	0	0		23.6704	0	0	0	0	0	0		24.7617	0	155.442	0	0	0	0		24.8425	0	0	0	0	1093.41	186.392
	23.3753	0	0	0	0	0		23.8865	0	0	0	0	0	0	0		27.3605	0	0	0	0	0	0	0		23.6753	0	0	0	0	0	0		24.7666	0	19.4793	0	0	0	0		24.8474	0	0	0	0	920.152	405.147
	23.3802	0	0	0	0	0		23.8914	0	0	0	0	0	0	0		27.3639	0	0	0	0	0	0	0		23.6802	0	0	0	0	0	0		24.7715	35.1614	0	0	0	0	0		24.8523	0	0	0	0	620.707	490.728
	23.3851	0	0	0	0	0		23.8963	0	0	0	0	0	0	0		27.3672	0	0	0	0	0	0	0		23.6851	0	0	0	0	0	0		24.7764	79.0858	0	0	0	0	0		24.8572	0	0	0	0	396.152	465.894
	23.39	0	0	0	0	0		23.9012	0	0	0	0	0	0	0		27.3705	0	0	0	0	0	0	0		23.69	0	0	0	0	0	0		24.7813	111	0	0	0	0	0		24.8621	21.9895	0	0	0	577.436	200.042
	23.3949	0	0	0	0	0		23.9061	0	0	0	0	0	0	0		27.3739	0	0	0	0	0	0	0		23.6949	0	0	0	0	0	72.5714		24.7862	79.1068	0	0	0	0	0		24.867	76.618	0	0	0	984.991	62.4354
	23.3998	0	0	0	0	0		23.911	0	0	0	0	0	0	0		27.3772	0	0	0	0	0	0	0		23.6998	0	0	0	0	0	154.183		24.7911	24.2736	0	0	0	0	0		24.8719	130.797	0	0	0	983.558	128.544
	23.4047	0	0	0	0	0		23.9159	0	0	0	0	0	0	0		27.3805	0	0	0	0	0	0	0		23.7047	0	0	0	0	0	163.736		24.796	9.08011	0	0	0	0	0		24.8768	80.712	0	0	0	560.283	237.576
	23.4096	0	0	0	0	0		23.9208	0	0	0	0	0	0	0		27.3839	0	0	0	0	0	0	0		23.7096	0	0	0	0	0	82.422		24.8009	0	0	0	0	0	0		24.8817	26.3958	0	0	0	222.589	293.396
	23.4145	0	0	0	0	0		23.9257	0	0	0	0	0	0	0		27.3872	0	0	0	0	0	0	0		23.7145	0	0	0	0	0	0.575107		24.8058	0	0	0	0	0	0		24.8866	0	0	0	0	252.857	183.266
	23.4194	0	0	0	0	0		23.9306	0	0	0	0	0	0	0		27.3905	0	0	0	0	0	0	0		23.7194	0	0	0	0	0	0		24.8107	0	0	0	0	0	0		24.8915	0	0	0	0	669.609	57.3691
	23.4243	0	0	0	0	0		23.9355	0	0	0	0	0	0	0		27.3939	0	19.0151	0	0	0	0	0		23.7243	0	0	0	0	0	0		24.8156	71.4617	47.8203	0	0	0	0		24.8964	0	0	0	0	1079.65	20.3529
	23.4292	0	0	0	0	0		23.9404	0	0	0	0	0	0	0		27.3972	0	48.855	0	0	0	0	0		23.7292	0	0	0	0	0	0		24.8205	159.653	142.307	0	0	0	0		24.9013	0	0	0	0	1344.71	0
	23.4341	0	0	0	0	0		23.9453	0	0	0	0	0	0	0		27.4005	0	79.2726	0	0	0	0	0		23.7341	0	0	0	0	0	0		24.8254	222	383.452	0	0	0	0		24.9062	0	0	0	0	1068.54	0
	23.439	0	0	0	0	0		23.9502	0	0	0	0	0	0	0		27.4039	0	109.206	0	0	0	0	0		23.739	0	0	0	0	0	0		24.8303	155.282	521.984	0	0	0	0		24.9111	0	0	0	0	655.824	0
	23.4439	0	0	0	0	0		23.9551	0	0	0	0	0	0	0		27.4072	0	127.062	0	0	0	0	0		23.7439	0	0	0	0	0	0		24.8352	46.2494	403.361	0	0	0	0		24.916	0	0	0	0	361.611	0
	23.4488	0	0	0	0	0		23.96	0	0	0	0	0	0	0		27.4105	0	97.3202	0	0	0	0	0		23.7488	0	0	0	0	0	0		24.8401	17.6105	186.485	0	0	0	0		24.9209	0	0	0	0	795.73	0
	23.4537	0	0	0	0	0		23.9649	0	0	0	0	0	0	0		27.4139	0	67.1175	0	0	0	0	0		23.7537	0	0	0	0	0	0		24.845	9.34764	25.3047	0	0	0	0		24.9258	0	0	0	0	1297.01	0
	23.4586	0	0	0	0	0		23.9698	0	0	0	0	0	0	0		27.4172	0	36.8708	0	0	0	0	0		23.7586	0	0	0	0	0	0		24.8499	36.2995	0	0	0	0	0		24.9307	0	0	0	0	1447.91	0
	23.4635	0	0	0	0	0		23.9747	0	0	0	0	0	0	0		27.4205	0	7.14617	0	0	0	0	0		23.7635	0	0	0	0	0	0		24.8548	64.1264	0	0	38.5026	0	0		24.9356	0	0	0	0	1066.31	0
	23.4684	0	0	0	0	0		23.9796	0	0	0	0	0	0	0		27.4239	0	0	0	0	0	0	0		23.7684	0	0	0	0	0	0		24.8597	67	0	0	141.913	0	0		24.9405	0	0	0	12.1039	618.719	0
	23.4733	0	0	0	0	0		23.9845	0	0	0	0	0	0	0		27.4272	0	0	0	0	0	0	0		23.7733	0	0	0	0	0	0		24.8646	88.465	0	0	222	0	0		24.9454	0	0	0	29.155	245.745	14.31
	23.4782	0	0	0	0	0		23.9894	0	0	0	0	0	0	0		27.4305	0	0	0	0	0	0	0		23.7782	0	0	0	0	0	20.164		24.8695	230.908	0	0	173.046	0	0		24.9503	0	0	0	56.6571	143.343	92.9776
	23.4831	0	0	0	0	0		23.9943	0	0	0	0	0	0	0		27.4339	11.8933	0	0	0	0	0	0		23.7831	0	0	0	0	0	47.6867		24.8744	448.935	0	0	64.0324	0	0		24.9552	0	0	0	49.166	253.961	202.01
	23.488	0	0	0	0	0		23.9992	0	0	0	0	0	0	0		27.4372	31.741	0	0	0	0	0	0		23.788	0	0	0	0	0	58.5656		24.8793	600	0	0	0	0	0		24.9601	0	0	0	21.9948	400.026	177.489
	23.4929	0	0	0	0	0		24.0041	41.887	0	0	0	0	0	0		27.4405	62.1295	0	0	0	0	0	0		23.7929	0	0	0	0	0	30.9804		24.8842	436.451	0	0	0	0	0		24.965	0	0	0	0	476.112	112.968
	23.4978	0	0	0	0	0		24.009	180.085	0	0	0	0	0	0		27.4439	91.9776	0	0	0	0	0	0		23.7978	0	0	0	0	0	4.02861		24.8891	242.967	0	0	19.8073	0	0		24.9699	0	0	0	0	275.87	24.1927
	23.5027	0	0	0	0	0		24.0139	271.51	0	0	0	0	0	0		27.4472	111	0	0	0	0	0	0		23.8027	0	69.2741	0	0	11.4589	0		24.894	58.0829	0	0	104.069	0	0		24.9748	0	0	0	0	117.903	0
	23.5076	0	0	0	0	0		24.0188	293.062	0	0	0	0	0	0		27.4505	111	0	0	0	0	0	0		23.8076	0	168.721	0	0	27.8646	5.86457		24.8989	2.20315	0	0	213.087	0	0		24.9797	0	0	0	0	128.615	80.1297
	23.5125	0	0	0	0	0		24.0237	130.17	0	0	0	0	0	0		27.4539	84.8314	0	0	0	0	0	0		23.8125	0	419.905	0	0	76.9409	44.1245		24.9038	24.7487	0	0	171.94	0	0		24.9846	0	0	0	0	245.542	189.162
	23.5174	0	0	0	0	0		24.0286	16.742	0	0	0	0	0	0		27.4572	54.8411	0	0	0	0	0	0		23.8174	0	609.536	0	0	126.768	98.5365		24.9087	52.0505	0	0	101.848	0	0		24.9895	0	0	0	0	379.945	235.82
	23.5223	0	0	0	0	0		24.0335	0	0	0	0	0	0	0		27.4605	24.4353	0	0	0	0	0	0		23.8223	0	664.382	0	0	154.662	111		24.9136	53.7725	0	0	18.6953	0	0		24.9944	0	0	0	0	479.652	126.815
	23.5272	0	0	0	0	0		24.0384	0	0	0	0	0	0	0		27.4639	8.32019	0	0	0	0	0	0		23.8272	0	381.76	0	0	90.6689	59.0851		24.9185	62.4044	0	0	0	0	0		24.9993	0	0	0	0	471.396	17.783
	23.5321	0	0	0	0	0		24.0433	0	0	0	0	0	0	0		27.4672	0	0	0	0	0	0	0		23.8321	0	108.311	0	0	26.7735	13.3867		24.9234	169.503	0	0	0	0	0		25.0042	0	0	0	0	387.029	0
	23.537	0	0	0	0	0		24.0482	0	0	0	0	0	0	0		27.4705	0	0	0	0	0	0	0		23.837	0	0	0	0	0	0		24.9283	289.239	0	0	0	0	0		25.0091	0	0	0	0	305.492	0
	23.5419	0	0	0	0	0		24.0531	0	0	0	0	0	0	0		27.4739	0	0	0	0	0	0	0		23.8419	0	0	0	0	0	0		24.9332	366.449	0	0	0	0	0		25.014	0	0	0	0	267.615	0
	23.5468	0	0	0	0	0		24.058	24.2031	0	0	0	0	0	0		27.4772	0	0	0	0	0	0	0		23.8468	0	0	0	0	0	0		24.9381	331.097	0	0	0	0	0		25.0189	0	0	0	0	166.295	0
	23.5517	0	0	0	0	0		24.0629	58.6352	0	0	0	0	0	0		27.4805	0	0	0	0	0	0	0		23.8517	0	0	0	0	0	0		24.943	208.31	0	0	0	0	0		25.0238	0	0	0	0	50.6633	0
	23.5566	0	0	0	0	0		24.0678	113.214	0	0	0	0	0	0		27.4839	0	0	0	0	0	0	0		23.8566	0	45.9642	0	0	0	0		24.9479	174.701	0	0	0	0	0		25.0287	0	0	0	0	18.6953	0
	23.5615	0	0	0	0	0		24.0727	98.8989	0	0	0	0	0	0		27.4872	0	0	0	0	0	0	0		23.8615	0	220.993	0	0	0	0		24.9528	180.738	0	0	0	0	0		25.0336	0	0	0	0	8.25656	0
	23.5664	0	0	0	0	0		24.0776	44	0	0	0	0	0	0		27.4905	0	0	0	0	0	0	0		23.8664	0	524.121	0	0	0	0		24.9577	222	0	0	0	0	13.1979		25.0385	0	0	0	0	49.0172	0
	23.5713	0	0	0	0	0		24.0825	17.0482	0	0	0	0	0	0		27.4939	0	0	0	0	0	0	0		23.8713	0	533	0	0	0	0		24.9626	148.576	0	0	0	0	59.1245		25.0434	0	0	0	0	103.303	0
	23.5762	0	0	0	0	0		24.0874	0	0	0	0	0	0	0		27.4972	0	0	0	0	0	0	0		23.8762	0	422.135	0	0	0	0		24.9675	63.1702	0	0	0	0	159.931		25.0483	0	0	0	0	87.8984	0
	23.5811	0	0	0	0	0		24.0923	45.2418	0	0	0	0	0	0		27.5005	0	0	0	0	0	0	0		23.8811	0	152.802	0	0	0	0		24.9724	0	0	0	0	12.101	256.376		25.0532	0	0	0	0	73.0534	0
	23.586	0	0	0	0	0		24.0972	186.687	0	0	0	0	0	0		27.5039	0	0	0	0	0	0	0		23.886	0	11.8836	0	0	0	0		24.9773	0	0	0	0	88.4788	266.511		25.0581	0	0	0	0	111.01	0
	23.5909	0	0	0	0	0		24.1021	400.239	0	0	0	0	0	0		27.5072	0	0	0	0	0	0	0		23.8909	0	0	0	0	0	0		24.9822	0	0	0	0	230.129	163.542		25.063	0	0	0	0	181.597	0
	23.5958	0	0	0	0	0		24.107	594.853	0	0	0	0	0	0		27.5105	0	0	0	0	0	0	0		23.8958	0	0	0	0	0	0		24.9871	0	0	0	0	351.544	48.4564		25.0679	0	0	0	0	136.323	0
	23.6007	0	0	0	0	0		24.1119	603.163	0	0	0	0	0	0		27.5139	0	0	0	0	0	0	0		23.9007	0	0	0	0	0	0		24.992	0	0	0	0	538.714	18.1497		25.0728	0	0	0	25.8546	54.8486	0
	23.6056	0	0	0	0	0		24.1168	519.991	0	0	0	0	0	0		27.5172	0	0	0	0	0	0	0		23.9056	0	0	0	0	0	0		24.9969	0	0	0	0	773.425	0		25.0777	0	0	0	79.6085	62.4149	0
	23.6105	0	0	0	0	0		24.1217	317.269	0	0	0	0	0	0		27.5205	0	4.7471	0	0	0	0	0		23.9105	0	0	0	0	0	0		25.0018	0	0	0	0	1044.23	0		25.0826	0	0	0	202.395	350.431	0
	23.6154	0	0	0	0	0		24.1266	99.7659	0	0	0	0	0	0		27.5239	0	34.4888	0	0	0	0	0		23.9154	0	0	0	0	0	0		25.0067	0	0	0	0	997.979	0		25.0875	0	0	0	263.556	768.843	0
	23.6203	0	0	0	0	0		24.1315	0	0	0	0	0	0	0		27.5272	0	64.6649	0	0	0	0	0		23.9203	0	0	0	0	0	0		25.0116	0	0	0	0	727.018	0		25.0924	0	0	0	171.317	798.348	0
	23.6252	0	0	0	0	0		24.1364	0	0	0	0	0	0	0		27.5305	0	94.9381	0	0	0	0	0		23.9252	0	0	0	0	0	0		25.0165	0	0	0	39.8937	511	0		25.0973	0	0	0	68.9032	737.806	0
	23.6301	0	0	0	0	0		24.1413	0	0	0	0	0	0	0		27.5339	0	124.68	0	0	0	0	0		23.9301	0	0	0	0	0	0		25.0214	0	0	0	203.355	499.449	0		25.1022	0	0	0	10.4492	656.076	0
	23.635	0	0	0	0	0		24.1462	0	0	0	0	0	0	0		27.5372	0	111.604	0	0	0	0	0		23.935	0	0	0	0	0	0		25.0263	0	0	0	366.718	505.495	0		25.1071	0	0	0	66.7606	667	0
	23.6399	0	0	0	0	0		24.1511	0	0	0	0	0	0	0		27.5405	0	81.7088	0	0	0	0	0		23.9399	0	0	0	0	0	0		25.0312	0	0	0	270.361	445.693	0		25.112	0	0	0	262.586	536.323	0
	23.6448	0	0	0	0	0		24.156	0	0	0	0	0	0	0		27.5439	0	51.2912	0	0	0	0	0		23.9448	0	0	0	0	0	0		25.0361	0	0	0	106.825	417.604	0		25.1169	0	0	0	373.225	266.536	0
	23.6497	0	0	0	0	0		24.1609	0	0	0	0	0	0	0		27.5472	0	21.4132	0	0	0	0	0		23.9497	0	0	0	0	0	0		25.041	0	0	0	0	400	0		25.1218	0	0	0	406.585	69.8675	0
	23.6546	0	0	0	0	0		24.1658	46.7282	0	0	0	0	0	0		27.5505	0	0	0	0	0	0	0		23.9546	0	0	0	0	0	0		25.0459	0	0	0	0	400	0		25.1267	0	0	0	356	101.848	0
	23.6595	0	0	0	0	0		24.1707	101.107	0	0	0	0	0	0		27.5539	0	0	0	0	0	0	0		23.9595	0	0	0	0	0	0		25.0508	0	0	0	0	477.88	0		25.1316	0	0	0	433.005	230.132	0
	23.6644	0	0	0	0	0		24.1756	111	0	0	0	0	0	0		27.5572	0	0	0	0	0	0	0		23.9644	0	0	0	0	0	0		25.0557	0	0	0	0	660.031	0		25.1365	0	0	0	346.637	231.898	0
	23.6693	0	0	0	0	0		24.1805	56.382	0	0	0	0	0	0		27.5605	0	0	0	0	0	0	0		23.9693	0	0	0	0	0	0		25.0606	0	0	0	0	814.289	0		25.1414	0	0	0	209.11	200.535	0
	23.6742	0	0	0	0	0		24.1854	2.20315	0	0	0	0	0	0		27.5639	0	0	0	0	0	0	0		23.9742	0	0	0	0	40.3281	0		25.0655	0	0	0	0	844	0		25.1463	0	0	0	40.0458	168.101	0
	23.6791	0	0	0	0	0		24.1903	0	0	0	0	0	0	0		27.5672	0	0	0	0	0	0	0		23.9791	0	0	0	0	94.8026	0		25.0704	17.0482	0	0	0	706.84	0		25.1512	0	0	0	0	229.144	0
	23.684	0	0	0	0	0		24.1952	0	0	0	0	0	0	0		27.5705	0	0	0	0	0	0	0		23.984	0	0	0	0	116.872	0		25.0753	67	0	0	0	489	0		25.1561	44	0	0	0	289	0
	23.6889	0	0	0	0	0		24.2001	0	0	0	0	0	0	0		27.5739	0	0	0	0	0	0	0		23.9889	0	0	0	0	62.3906	0		25.0802	93.9454	0	0	26.9454	393.466	0		25.161	98.5162	0	0	0	193.443	0
	23.6938	0	0	0	0	0		24.205	0	0	0	0	0	0	0		27.5772	0	0	0	0	0	0	0		23.9938	0	0	0	0	8.07821	0		25.0851	91.2136	0	0	84.0224	413.045	0		25.1659	113.193	0	0	0	92.9351	0
	23.6987	0	0	0	0	0		24.2099	0	0	0	0	0	0	0		27.5805	0	0	0	0	0	0	0		23.9987	0	0	0	0	0	0		25.09	36.6352	0	0	193.055	660.8	0		25.1708	58.6137	0	0	0	14.289	0
	23.7036	0	0	0	0	0		24.2148	0	0	0	0	0	0	0		27.5839	0	0	0	0	0	0	0		24.0036	0	0	0	0	0	0		25.0949	2.20315	0	0	222	1092.94	0		25.1757	4.40419	0	0	0	0	0
	23.7085	0	0	0	0	0		24.2197	0	0	0	0	0	0	0		27.5872	0	0	0	0	0	0	0		24.0085	0	0	0	0	0	0		25.0998	0	0	0	121.88	1658.35	0		25.1806	0	0	0	0	37.6855	0
	23.7134	0	0	0	0	0		24.2246	0	0	0	0	0	0	0		27.5905	0	0	0	0	0	0	0		24.0134	0	0	0	0	0	0		25.1047	0	0	0	28.6063	2128.92	0		25.1855	0	0	0	0	105.853	0
	23.7183	0	0	0	0	0		24.2295	0	0	0	0	0	0	0		27.5939	0	0	0	0	0	0	0		24.0183	0	0	0	0	0	0		25.1096	0	0	0	12.6419	2142.29	0		25.1904	0	0	0	0	267.142	0
	23.7232	0	0	0	0	0		24.2344	0	0	0	0	0	0	0		27.5972	0	0	0	0	0	0	0		24.0232	0	0	0	0	51.9061	0		25.1145	0	0	0	57.9871	1658.35	0		25.1953	0	0	0	0	351.404	0
	23.7281	0	0	0	0	0		24.2393	0	0	0	0	0	0	0		27.6005	0	0	0	0	0	0	0		24.0281	0	0	0	0	123.845	0		25.1194	0	0	0	123.876	1259.83	0		25.2002	0	0	0	0	241.709	0
	23.733	0	0	0	0	0		24.2442	57.8479	0	0	0	0	0	0		27.6039	0	0	0	0	0	0	0		24.033	0	0	0	0	232.877	0		25.1243	0	0	0	178	955.761	0		25.2051	0	0	0	0	110.761	0
	23.7379	0	0	0	0	0		24.2491	244.761	0	0	0	0	0	0		27.6072	0	0	0	0	0	0	0		24.0379	0	0	0	0	192.126	0		25.1292	0	0	0	167.551	804.456	0		25.21	0	0	0	0	23.1016	0
	23.7428	0	0	0	0	0		24.254	364.339	0	0	0	0	0	0		27.6105	0	0	0	0	0	0	0		24.0428	0	0	0	0	83.1006	0		25.1341	0	0	0	139.907	508.783	0		25.2149	0	0	0	0	0	0
	23.7477	0	0	0	0	0		24.2589	386.519	0	0	0	0	0	0		27.6139	0	0	0	0	0	0	0		24.0477	0	0	0	0	0	0		25.139	0	0	0	154.267	216.727	0		25.2198	0	0	0	0	0	0
	23.7526	0	0	0	0	0		24.2638	169.13	0	0	0	0	0	0		27.6172	0	0	0	0	0	0	0		24.0526	0	0	0	0	34.6023	0		25.1439	0	0	0	142.778	238.516	0		25.2247	0	0	0	25.2987	25.2987	0
	23.7575	0	0	0	0	0		24.2687	20.0324	0	0	0	0	0	0		27.6205	0	0	0	0	0	0	0		24.0575	0	0	0	0	115.941	0		25.1488	0	0	0	108.262	300.359	0		25.2296	0	0	0	77.3591	77.3591	0
	23.7624	0	0	0	0	0		24.2736	0	0	0	0	0	0	0		27.6239	0	0	0	0	0	0	0		24.0624	0	0	0	0	197.763	86.0291		25.1537	0	0	0	40.0043	275.613	0		25.2345	0	0	0	213.387	186.392	0
	23.7673	0	0	0	0	0		24.2785	0	0	0	0	0	0	0		27.6272	0	0	0	0	0	0	0		24.0673	0	0	0	0	120.771	195.036		25.1586	0	0	0	3.85891	130.47	0		25.2394	0	0	0	303.299	222	0
	23.7722	0	0	0	0	0		24.2834	0	0	0	0	0	0	0		27.6305	0	0	0	0	0	0	0		24.0722	0	0	0	0	39.1073	229.949		25.1635	0	0	0	0	52.7475	0		25.2443	0	0	0	217.544	128.544	0
	23.7771	0	0	0	0	0		24.2883	0	0	0	0	0	0	0		27.6339	0	0	0	0	0	0	0		24.0771	0	0	0	0	0	120.916		25.1684	0	0	0	0	0	0		25.2492	0	0	0	108.511	31.8932	0
	23.782	0	23.7248	0	0	0		24.2932	0	0	0	0	0	0	0		27.6372	0	0	0	0	0	0	0		24.082	0	0	0	0	0	11.8836		25.1733	0	0	0	0	0	0		25.2541	0	0	0	22	0	0
	23.7869	0	132.757	0	0	0		24.2981	0	0	0	0	0	0	0		27.6405	0	0	0	0	0	0	0		24.0869	0	0	0	0	24.0086	0		25.1782	0	0	0	0	0	0		25.259	0	0	0	0	0	0
	23.7918	0	241.79	0	0	0		24.303	0	0	0	0	0	0	0		27.6439	0	0	0	0	0	0	0		24.0918	0	0	0	0	58.2275	0		25.1831	0	0	0	0	0	0		25.2639	0	0	0	0	0	0
	23.7967	0	183.218	0	0	0		24.3079	0	0	0	0	0	0	0		27.6472	0	0	0	0	0	0	0		24.0967	0	0	0	0	112.815	23.815		25.188	0	0	0	0	0	0		25.2688	0	0	0	0	0	0
	23.8016	0	74.1879	0	0	0		24.3128	0	0	0	0	0	0	0		27.6505	0	0	0	0	0	0	0		24.1016	0	0	0	0	99.2814	78.485		25.1929	8.79161	0	0	0	53.1493	0		25.2737	0	0	0	0	0	0
	23.8065	0	0	0	0	0		24.3177	0	0	0	0	0	0	0		27.6539	0	0	0	0	0	0	0		24.1065	0	0	0	0	44.3863	132.622		25.1978	35.7434	0	0	0	216.71	0		25.2786	0	0	0	0	0	0
	23.8114	0	0	0	0	0		24.3226	0	0	0	0	0	0	0		27.6572	0	0	0	0	0	0	0		24.1114	0	0	0	0	17.237	78.8658		25.2027	63.5451	0	0	0	380.021	0		25.2835	0	0	0	0	0	0
	23.8163	0	0	0	0	0		24.3275	0	0	0	0	0	0	0		27.6605	0	0	0	0	0	0	0		24.1163	0	0	0	0	0	24.5796		25.2076	42.8212	0	0	0	256.539	0		25.2884	0	0	0	0	0	0
	23.8212	0	0	0	0	0		24.3324	0	0	0	0	0	0	0		27.6639	0	0	0	0	0	0	0		24.1212	0	0	0	0	0	0		25.2125	15.4115	0	0	0	93.1698	0		25.2933	0	0	0	0	0	0
	23.8261	38.752	0	0	0	0		24.3373	0	0	0	0	0	0	0		27.6672	0	0	0	0	0	0	0		24.1261	0	0	0	0	0	0		25.2174	0	0	0	0	0	0		25.2982	0	0	0	0	0	0
	23.831	202.205	0	0	0	0		24.3422	0	0	0	0	0	0	0		27.6705	0	0	0	0	0	0	0		24.131	0	0	0	0	0	0		25.2223	0	0	0	0	0	0		25.3031	0	0	0	0	0	0
	23.8359	365.624	0	0	0	0		24.3471	0	0	0	0	0	0	0		27.6739	0	0	0	0	0	0	0		24.1359	0	0	0	0	0	0		25.2272	0	0	0	0	0	0		25.308	0	0	0	0	42.8885	0
	23.8408	271.44	0	0	0	0		24.352	0	0	0	0	0	0	0		27.6772	0	0	0	0	0	0	0		24.1408	0	0	0	0	0	0		25.2321	0	0	0	0	0	0		25.3129	0	0	0	0	177.779	0
	23.8457	107.946	0	0	0	0		24.3569	0	0	0	0	0	0	0		27.6805	0	0	0	0	0	0	0		24.1457	0	0	0	0	0	0		25.237	0	0	0	0	0	0		25.3178	0	0	0	0	285.695	0
	23.8506	0	0	0	0	0		24.3618	0	0	0	0	0	0	0		27.6839	0	0	0	0	0	0	0		24.1506	0	0	0	0	0	0		25.2419	0	0	0	0	0	0		25.3227	0	0	0	0	311	0
	23.8555	0	0	0	0	0		24.3667	0	0	0	0	0	0	0		27.6872	0	0	0	0	0	0	0		24.1555	0	0	0	0	0	0		25.2468	0	0	0	0	0	0		25.3276	0	0	0	0	233.12	0
	23.8604	0	0	0	0	0		24.3716	0	0	0	0	0	0	0		27.6905	0	0	0	0	0	0	0		24.1604	0	0	0	0	0	0		25.2517	24.1927	0	0	0	0	0		25.3325	0	0	0	0	148.858	0
	23.8653	0	72.5887	0	0	0		24.3765	0	0	0	0	0	0	0		27.6939	0	0	0	0	0	0	0		24.1653	0	0	0	0	0	0		25.2566	51.4692	0	0	0	0	0		25.3374	0	0	0	0	74.3863	0
	23.8702	0	175.43	0	0	0		24.3814	0	0	0	0	0	0	0		27.6972	0	0	0	0	0	0	0		24.1702	0	0	0	0	0	0		25.2615	54.3599	0	0	0	0	0		25.3423	0	0	0	0	44	0
	23.8751	0	290.825	0	0	0		24.3863	0	0	0	0	0	0	0		27.7005	0	0	0	0	0	0	0		24.1751	0	0	0	0	0	0		25.2664	26.9623	0	0	0	0	0		25.3472	0	0	0	0	112.968	0
	23.88	0	277.281	0	0	0		24.3912	0	0	0	0	0	0	0		27.7039	0	0	0	0	0	0	0		24.18	0	0	0	0	0	0		25.2713	0.0104912	0	0	0	0	0		25.3521	0	0	0	0	222	0
	23.8849	0	134.15	0	0	0		24.3961	0	0	0	0	0	0	0		27.7072	0	0	0	0	0	0	0		24.1849	0	0	0	0	0	0		25.2762	0	0	0	0	0	0		25.357	0	0	0	0	167.497	0
	23.8898	0	52.0711	0	0	0		24.401	0	0	0	0	0	0	0		27.7105	0	0	0	0	0	0	0		24.1898	0	0	0	0	0	0		25.2811	0	0	0	0	0	0		25.3619	0	0	0	0	92.9351	0
	23.8947	0	9.72532	0	0	0		24.4059	0	0	0	0	0	0	0		27.7139	0	0	0	0	0	0	0		24.1947	0	0	0	0	0	0		25.286	0	0	0	0	0	0		25.3668	0	0	0	0	14.289	0
	23.8996	0	52.0071	0	0	0		24.4108	0	0	0	0	0	0	0		27.7172	0	0	0	0	0	0	0		24.1996	0	0	0	0	0	0		25.2909	0	0	0	0	0	0		25.3717	0	0	0	0	0	0
	23.9045	0	106.237	0	0	0		24.4157	0	0	0	0	0	0	0		27.7205	0	0	0	0	0	0	0		24.2045	0	0	0	0	0	0		25.2958	0	0	0	0	0	0		25.3766	0	0	0	0	0	0
	23.9094	0	86.4297	0	0	0		24.4206	0	0	0	0	0	0	0		27.7239	0	0	0	0	0	0	0		24.2094	0	0	0	0	0	0		25.3007	0	0	0	0	0	0		25.3815	0	0	0	0	0	0
	23.9143	0	51.6137	0	0	0		24.4255	0	0	0	0	0	0	0		27.7272	0	0	0	0	0	0	0		24.2143	0	0	0	0	0	0		25.3056	0	0	0	0	0	0		25.3864	0	0	0	0	25.3136	0
	23.9192	0	9.52599	0	0	0		24.4304	0	0	0	0	0	0	0		27.7305	0	0	0	0	0	0	0		24.2192	0	0	25.6658	0	0	0		25.3105	0	0	0	0	0	0		25.3913	0	0	0	0	80.0086	0
	23.9241	0	0	0	0	0		24.4353	0	0	0	0	0	0	0		27.7339	0	0	0	0	0	0	0		24.2241	0	0	78.8445	0	0	0		25.3154	0	0	0	0	0	0		25.3962	0	0	0	0	157.181	0
	23.929	0	0	0	0	0		24.4402	0	0	0	0	0	0	0		27.7372	0	0	0	0	0	0	0		24.229	0	0	187.877	0	0	0		25.3203	0	0	0	0	0	0		25.4011	0	0	0	0	227.508	11.0157
	23.9339	0	0	0	0	0		24.4451	0	0	0	0	0	0	0		27.7405	0	0	0	0	0	0	0		24.2339	0	0	222	0	0	0		25.3252	0	0	0	0	0	0		25.406	0	0	0	0	191.226	86.3143
	23.9388	0	0	0	0	0		24.45	0	0	0	0	0	0	0		27.7439	0	0	0	0	0	0	0		24.2388	0	0	127.058	11.7344	0	0		25.3301	0	0	0	0	0	0		25.4109	0	0	0	0	86.7874	195.317
	23.9437	0	0	0	0	0		24.4549	0	0	0	0	0	0	0		27.7472	0	0	0	0	0	0	0		24.2437	0	0	31.1588	28.4206	0	25.9742		25.335	0	0	0	0	0	0		25.4158	0	0	0	0	5.01621	222
	23.9486	0	0	0	0	0		24.4598	0	0	0	0	0	0	0		27.7505	0	0	0	0	0	0	0		24.2486	0	0	0	55.8837	0	180.969		25.3399	0	0	0	0	0	0		25.4207	0	0	0	0	0	119.631
	23.9535	0	0	0	0	0		24.4647	0	0	0	0	0	0	0		27.7539	0	0	0	0	0	0	0		24.2535	0	0	0	49.9447	0	464.248		25.3448	0	0	0	0	0	0		25.4256	0	0	0	0	25.145	27.4869
	23.9584	0	0	0	0	0		24.4696	0	0	0	0	0	0	0		27.7572	0	0	0	0	0	0	0		24.2584	0	0	0	22.7344	0	748.556		25.3497	0	0	0	0	0	0		25.4305	0	0	0	0	146.851	0
	23.9633	0	0	0	0	0		24.4745	0	0	0	0	0	0	0		27.7605	0	0	0	0	0	0	0		24.2633	0	0	0	8.89127	0	914.496		25.3546	0	0	0	0	0	0		25.4354	0	0	0	0	309.787	0
	23.9682	0	0	0	0	0		24.4794	0	0	0	0	0	0	0		27.7639	0	0	0	0	0	0	0		24.2682	0	0	0	0	0	1012.83		25.3595	0	0	0	0	0	0		25.4403	0	0	0	0	263.155	0
	23.9731	0	0	0	0	0		24.4843	0	0	0	0	0	0	0		27.7672	0	0	0	0	0	0	0		24.2731	0	0	0	0	0	871.687		25.3644	0	0	0	0	0	0		25.4452	0	0	0	0	169.458	0
	23.978	0	0	0	0	0		24.4892	0	0	0	0	0	0	0		27.7705	0	0	0	0	0	0	0		24.278	0	0	0	0	38.1249	549.588		25.3693	0	0	0	0	0	0		25.4501	0	0	0	0	77.9948	0
	23.9829	0	0	0	0	0		24.4941	0	0	0	0	0	0	0		27.7739	0	0	0	0	0	0	0		24.2829	0	0	0	0	141.149	292.688		25.3742	0	0	0	0	0	0		25.455	0	0	0	0	98.9142	0
	23.9878	0	0	0	0	0		24.499	0	0	0	0	0	0	0		27.7772	0	0	0	0	0	0	0		24.2878	0	0	0	0	222	104.034		25.3791	0	0	0	0	0	0		25.4599	0	0	0	0	111	0
	23.9927	0	0	0	0	0		24.5039	0	0	0	0	0	0	0		27.7805	0	0	0	0	0	0	0		24.2927	0	0	0	0	173.786	112.836		25.384	0	0	0	0	0	0		25.4648	0	0	0	0	58.7032	0
	23.9976	0	0	0	0	0		24.5088	17.6042	0	0	0	0	0	0		27.7839	0	0	0	0	0	0	0		24.2976	0	0	0	0	64.7539	99.2604		25.3889	0	0	0	0	0	0		25.4697	0	0	0	0	13.1979	0
	24.0025	0	0	0	0	0		24.5137	158.874	0	0	0	0	0	0		27.7872	0	0	0	0	0	0	0		24.3025	0	0	0	0	0.377502	44.3861		25.3938	0	0	0	0	0	0		25.4746	0	0	0	0	27.5079	27.5079
	24.0074	0	0	0	0	0		24.5186	327.787	0	0	0	0	0	0		27.7905	0	0	0	0	0	0	0		24.3074	0	0	0	0	0	17.237		25.3987	0	0	0	0	0	0		25.4795	0	0	0	0	119.673	119.673
	24.0123	0	0	0	0	0		24.5235	433.551	0	0	0	0	0	0		27.7939	0	0	0	0	0	0	0		24.3123	0	0	0	0	9.71483	0		25.4036	0	0	0	0	0	0		25.4844	0	0	0	0	180.853	180.853
	24.0172	0	0	0	0	11.7344		24.5284	344.295	0	0	0	0	0	0		27.7972	0	0	0	0	0	0	0		24.3172	0	0	0	0	52	0		25.4085	0	0	0	0	0	0		25.4893	0	0	0	0	195.275	195.275
	24.0221	0	0	0	0	28.4206		24.5333	146.327	0	0	0	0	0	0		27.8005	0	0	0	0	0	0	0		24.3221	0	0	0	0	106.237	0		25.4134	0	0	0	0	0	0		25.4942	0	0	0	0	86.2718	86.2718
	24.027	0	0	0	0	55.8894		24.5382	56.5107	0	0	0	0	0	0		27.8039	0	0	0	0	0	0	0		24.327	0	0	0	0	86.4355	0		25.4183	0	0	0	0	0	0		25.4991	0	0	0	0	10.9948	10.9948
	24.0319	0	0	0	0	49.9418		24.5431	0	0	0	0	0	0	0		27.8072	0	0	0	0	0	0	0		24.3319	0	0	0	0	51.6352	0		25.4232	0	0	0	0	0	0		25.504	0	0	0	0	0	0
	24.0368	0	0	0	0	22.7344		24.548	0	0	0	0	0	0	0		27.8105	0	0	0	0	0	0	0		24.3368	0	0	0	0	9.53648	0		25.4281	0	0	0	0	0	0		25.5089	0	0	0	0	0	0
	24.0417	0	0	0	0	8.89127		24.5529	36.2995	0	0	0	0	0	0		27.8139	0	0	0	0	0	0	0		24.3417	0	0	0	0	0	0		25.433	0	0	0	0	0	0		25.5138	0	0	0	0	0	0
	24.0466	0	0	0	0	0		24.5578	149.007	0	0	0	0	0	0		27.8172	0	0	0	0	0	0	0		24.3466	0	0	0	0	0	0		25.4379	0	0	0	0	0	0		25.5187	0	0	0	0	0	0
	24.0515	0	0	0	0	0		24.5627	250.329	0	0	0	0	0	0		27.8205	0	0	0	0	0	0	0		24.3515	0	0	0	0	5.31649	0		25.4428	0	0	0	0	77.8803	0		25.5236	0	0	0	0	19.2513	0
	24.0564	0	0	0	0	0		24.5676	233.484	0	0	0	0	0	0		27.8239	0	0	0	0	0	0	0		24.3564	0	0	0	0	32.2604	0		25.4477	0	0	0	0	284.229	0		25.5285	0	0	0	0	46.7532	0
	24.0613	0	0	0	0	0		24.5725	119.528	0	0	0	0	0	0		27.8272	0	0	0	0	0	0	0		24.3613	0	0	0	0	59.9037	0		25.4526	0	0	0	0	444	0		25.5334	0	0	0	0	59.5198	0
	24.0662	0	0	0	0	0		24.5774	25.3548	0	0	0	0	0	0		27.8305	0	0	0	0	0	0	0		24.3662	0	0	0	0	45.9194	0		25.4575	0	0	0	0	346.68	0		25.5383	0	0	0	0	31.8932	0
	24.0711	0	0	0	0	0		24.5823	48.4378	0	0	0	0	0	0		27.8339	0	0	0	0	0	0	0		24.3711	0	0	0	0	44	0		25.4624	0	0	0	0	129.065	0		25.5432	0	0	0	0	4.94948	0
	24.076	0	0	0	0	0		24.5872	93.4063	0	0	0	0	0	0		27.8372	0	0	0	0	0	0	0		24.376	0	0	0	0	60.5021	0		25.4673	0	0	0	0	0	0		25.5481	0	0	0	0	0	0
	24.0809	0	0	0	0	0		24.5921	161.133	0	0	0	0	0	0		27.8405	0	0	0	0	0	0	0		24.3809	0	0	0	0	115.027	0		25.4722	0	0	0	0	0	0		25.553	0	0	0	0	0	0
	24.0858	0	0	0	0	0		24.597	178	0	0	0	0	0	0		27.8439	0	0	0	0	0	0	0		24.3858	0	0	0	0	97.0782	0		25.4771	0	0	0	0	0	0		25.5579	0	0	0	0	0	0
	24.0907	0	0	0	0	0		24.6019	118.345	0	0	0	0	0	0		27.8472	0	0	0	0	0	0	0		24.3907	0	0	0	0	42.6538	0		25.482	0	0	0	0	0	0		25.5628	0	0	0	0	0	0
	24.0956	0	0	0	0	0		24.6068	53.5021	0	0	0	0	0	0		27.8505	0	0	0	0	0	0	0		24.3956	0	0	0	0	0	0		25.4869	0	0	0	0	0	0		25.5677	0	0	0	0	39.6147	0
	24.1005	0	0	0	0	0		24.6117	10.4492	0	0	0	0	0	0		27.8539	0	0	0	0	0	0	0		24.4005	0	0	0	0	0	0		25.4918	0	0	0	0	0	0		25.5726	0	0	0	0	206.584	0
	24.1054	0	0	0	0	0		24.6166	0	0	0	0	0	0	0		27.8572	0	0	0	0	0	0	0		24.4054	0	0	0	0	0	0		25.4967	0	0	0	0	0	0		25.5775	7.70052	0	0	0	364.152	0
	24.1103	0	0	0	0	0		24.6215	0	0	0	0	0	0	0		27.8605	0	0	0	0	0	0	0		24.4103	0	0	0	0	0	0		25.5016	0	0	0	0	0	0		25.5824	47.8798	0	0	0	396.695	0
	24.1152	0	0	0	0	0		24.6264	0	0	0	0	0	0	0		27.8639	0	0	0	0	0	0	0		24.4152	0	0	0	0	0	0		25.5065	0	0	0	0	0	0		25.5873	102.208	0	0	0	235.566	0
	24.1201	0	0	0	0	0		24.6313	0	0	0	0	0	0	0		27.8672	0	0	0	0	0	0	0		24.4201	0	0	0	0	0	0		25.5114	0	0	0	0	91.207	0		25.5922	88.4493	0	0	0	120.048	0
	24.125	0	0	0	0	0		24.6362	0	0	0	0	0	0	0		27.8705	0	0	0	0	0	0	0		24.425	0	0	0	0	0	0		25.5163	10.9948	0	0	0	222.479	0		25.5971	55.7554	0	0	0	71.9866	0
	24.1299	0	0	0	0	0		24.6411	0	0	0	0	0	0	0		27.8739	0	0	0	0	0	0	0		24.4299	0	0	0	0	0	37.0339		25.5212	75.8226	0	0	0	397.797	0		25.602	11.5508	0	0	0	229.619	0
	24.1348	0	0	0	0	0		24.646	97.9127	0	0	0	0	0	0		27.8772	0	0	0	0	0	0	0		24.4348	0	0	0	0	0	91.4596		25.5261	173.275	0	0	0	568.549	0		25.6069	0	0	0	0	482.512	0
	24.1397	0	0	0	0	0		24.6509	206.931	0	0	0	0	0	0		27.8805	0	0	0	0	0	0	0		24.4397	0	0	0	0	0	120.18		25.531	220.342	0	0	0	622	0		25.6118	0	0	0	0	617.059	0
	24.1446	0	0	0	0	0		24.6558	218.065	0	0	0	0	0	0		27.8839	0	0	0	0	0	0	0		24.4446	0	0	0	0	0	65.7597		25.5359	247.869	0	0	0	417.922	0		25.6167	0	0	0	0	417.837	0
	24.1495	0	0	0	0	0		24.6607	109.032	0	0	0	0	0	0		27.8872	0	0	0	0	0	0	0		24.4495	0	0	0	0	0	11.3724		25.5408	291.738	0	0	0	200.282	0		25.6216	0	0	0	0	200.229	0
	24.1544	0	0	0	0	0		24.6656	0	0	0	0	0	0	0		27.8905	0	0	0	0	0	0	0		24.4544	0	0	0	0	0	0		25.5457	346.798	0	0	0	35.6085	0		25.6265	0	0	0	0	35.6085	0
	24.1593	0	0	0	0	0		24.6705	0	0	0	0	0	0	0		27.8939	0	0	0	0	0	0	0		24.4593	0	26.2112	0	0	0	0		25.5506	337.025	0	0	36.2995	0	0		25.6314	0	0	0	18.1497	36.2995	0
	24.1642	0	0	0	0	0		24.6754	0	0	0	0	0	0	0		27.8972	0	0	0	0	0	0	0		24.4642	0	62.7339	0	0	0	0		25.5555	274.735	0	0	137.434	0	0		25.6363	0	0	0	92.3548	161.083	0
	24.1691	0	0	0	0	0		24.6803	0	0	0	0	0	0	0		27.9005	0	0	0	0	0	0	0		24.4691	0	174.305	0	0	0	0		25.5604	215.957	0	0	222	0	0		25.6412	0	0	0	168.107	279.107	12.1068
	24.174	0	0	0	0	0		24.6852	0	0	0	0	0	0	0		27.9039	0	0	0	0	0	0	0		24.474	0	260.991	0	0	0	0		25.5653	200	0	44.4788	177.521	0	0		25.6461	44.5	0	0	200	289	66.5
	24.1789	0	0	0	0	0		24.6901	0	0	0	0	0	0	0		27.9072	0	0	0	0	0	0	0		24.4789	0	315.574	0	0	0	0		25.5702	200	0	153.511	68.4888	0	0		25.651	218.022	0	0	135.489	169.871	120.893
	24.1838	0	0	0	0	0		24.695	0	0	0	0	0	0	0		27.9105	0	0	0	0	0	0	0		24.4838	0	383.851	0	0	13.9256	0		25.5751	200	0	262.544	2.20315	41.7969	0		25.6559	435.137	0	0	47.3548	48.4564	91.2031
	24.1887	0	0	0	0	0		24.6999	0	0	0	0	0	0	0		27.9139	0	0	0	0	0	0	0		24.4887	0	420.185	0	0	92.1712	11.9075		25.58	212.922	0	162.449	0	148.551	0		25.6608	340.011	0	0	18.1497	18.1497	36.712
	24.1936	0	0	0	0	0		24.7048	0	0	0	0	0	0	0		27.9172	0	0	0	0	0	0	0		24.4936	0	468.204	0	0	218.063	38.8593		25.5849	239.983	0	53.434	0	222	0		25.6657	195.783	0	0	0	0	0
	24.1985	0	0	0	0	0		24.7097	0	0	0	0	0	0	0		27.9205	0	0	0	0	0	0	0		24.4985	0	444.386	0	0	266.803	66.8026		25.5898	308.23	0	0	0	166.402	0		25.6706	33.3591	0	0	0	0	0
	24.2034	0	0	0	0	0		24.7146	0	0	0	0	0	0	0		27.9239	0	0	0	0	0	0	0		24.5034	0	417.237	0	0	185.495	39.6288		25.5947	333	0	0	0	57.3691	0		25.6755	0	0	0	0	0	0
	24.2083	0	0	0	0	0		24.7195	0	0	0	0	0	0	0		27.9272	0	0	0	0	0	0	0		24.5083	0	400	0	0	113.58	12.2898		25.5996	225.513	0	0	0	20.3529	0		25.6804	0	0	0	0	23.6471	0
	24.2132	0	0	0	0	0		24.7244	0	0	0	0	0	0	0		27.9305	0	0	0	0	0	0	0		24.5132	0	370.688	0	29.3124	59.0215	0		25.6045	106.317	0	0	0	0	13.1916		25.6853	0	0	0	0	70.6958	0
	24.2181	0	0	0	0	0		24.7293	0	0	0	0	0	0	0		27.9339	0	0	0	0	0	0	0		24.5181	0	296.285	0	123.323	64.4993	0		25.6094	44	0	0	0	0	67.6051		25.6902	11.5508	0	0	0	179.728	0
	24.223	0	0	0	0	0		24.7342	0	0	0	0	0	0	0		27.9372	0	0	0	0	0	0	0		24.523	0	201.924	0	182.678	153.518	0		25.6143	77.7339	0	0	0	0	155.718		25.6951	122.516	0	0	0	222	0
	24.2279	0	0	0	0	0		24.7391	0	0	0	0	0	0	0		27.9405	0	0	0	0	0	0	0		24.5279	0	163.388	0	191.612	222	0		25.6192	175.751	0	0	0	0	178		25.7	393.836	0	0	0	135.248	0
	24.2328	0	0	0	0	0		24.744	0	0	0	0	0	0	0		27.9439	0	0	0	0	0	0	0		24.5328	0	373.262	0	82.5794	171.579	0		25.6241	257.787	0	0	0	0	124.608		25.7049	506.783	0	0	0	53.2127	0
	24.2377	0	0	0	0	0		24.7489	0	0	0	0	0	0	0		27.9472	0	0	0	0	0	0	0		24.5377	0	700.258	0	9.18589	62.5806	0		25.629	311	0	0	0	0	69.8798		25.7098	473.901	0	0	0	18.6953	0
	24.2426	0	0	0	0	0		24.7538	0	0	0	0	0	0	0		27.9505	0	5.94434	0	0	0	0	0		24.5426	0	710.779	0	45.2215	21.6433	0		25.6339	282.415	0	0	0	0	15.4147		25.7147	188.705	0	0	0	101.848	0
	24.2475	0	0	0	0	0		24.7587	0	0	0	0	0	0	0		27.9539	0	20.8094	0	0	0	0	0		24.5475	0	613.191	0	99.6171	10.6171	0		25.6388	189.162	0	0	0	0	0		25.7196	13.8684	0	0	0	269.509	0
	24.2524	0	0	0	0	0		24.7636	0	0	0	0	0	0	0		27.9572	0	35.6713	0	0	0	0	0		24.5524	0	361.451	0	112.479	85.5079	0		25.6437	226.935	0	0	0	0	0		25.7245	0	0	0	0	337.945	0
	24.2573	0	0	0	0	0		24.7685	0	0	0	0	0	0	0		27.9605	0	50.8369	0	0	0	0	0		24.5573	0	174.344	0	57.8841	194.54	0		25.6486	295.903	0	0	0	14.289	0		25.7294	0	0	0	0	334.484	0
	24.2622	0	0	0	0	0		24.7734	0	0	0	0	0	0	0		27.9639	0	66.3777	0	0	0	0	0		24.5622	0	51.4273	0	3.67191	222	0		25.6535	380.193	0	0	0	68.7425	0		25.7343	0	0	0	0	170.872	0
	24.2671	0	0	0	0	0		24.7783	0	0	0	0	0	0	0		27.9672	0	52.0847	0	0	0	0	0		24.5671	0	31.4451	0	0	120.419	0		25.6584	400	0	0	0	192.015	0		25.7392	0	0	0	0	42.0324	0
	24.272	0	0	0	0	0		24.7832	0	0	0	0	0	0	0		27.9705	0	36.8651	0	0	0	0	0		24.572	0	46.5379	0	0	27.8856	0		25.6633	400	0	0	0	266.979	0		25.7441	0	0	0	0	0	0
	24.2769	0	0	0	0	0		24.7881	0	0	0	0	0	0	0		27.9739	0	22.0085	0	0	0	0	0		24.5769	0	154.637	0	0	0	0		25.6682	400	0	0	0	293.941	0		25.749	0	0	0	0	54.5162	0
	24.2818	0	80.8972	0	0	0		24.793	0	0	0	0	0	0	0		27.9772	0	7.13766	0	0	0	0	0		24.5818	0	254.699	0	0	0	0		25.6731	400	0	0	0	331.236	0		25.7539	0	0	0	0	169.092	0
	24.2867	0	162.586	0	0	0		24.7979	0	0	0	0	0	0	0		27.9805	0	0	0	0	0	0	0		24.5867	0	197.237	0	0	0	0		25.678	370.31	0	0	0	325.635	0		25.7588	0	0	0	0	416.8	0
	24.2916	0	155.333	0	0	0		24.8028	0	0	0	0	0	0	0		27.9839	0	0	0	0	0	0	0		24.5916	0	109.318	0	0	0	0		25.6829	295.71	0	0	0	271.406	0		25.7637	0	0	0	0	569.087	0
	24.2965	0	74.1725	0	0	0		24.8077	0	0	0	0	0	0	0		27.9872	0	0	0	0	0	0	0		24.5965	0	22.3882	0	0	0	0		25.6878	188.904	0	0	0	141.599	0		25.7686	0	0	0	0	453.132	0
	24.3014	0	29.6021	0	0	0		24.8126	0	0	0	0	0	0	0		27.9905	0	0	0	0	0	0	0		24.6014	0	0	0	0	0	0		25.6927	87.5804	0	0	0	28.6199	0		25.7735	0	0	0	0	301.396	0
	24.3063	0	0	0	0	0		24.8175	0	0	0	0	0	0	0		27.9939	0	0	0	0	0	0	0		24.6063	0	0	0	0	0	0		25.6976	31.3581	0	0	0	0	0		25.7784	0	0	0	0	136.194	0
	24.3112	0	0	0	0	0		24.8224	0	0	0	0	0	0	0		27.9972	0	0	0	0	0	0	0		24.6112	0	0	0	0	0	0		25.7025	4.40629	0	0	0	0	0		25.7833	0	0	0	0	35.4192	0
	24.3161	0	0	0	0	0		24.8273	0	0	0	0	18.6953	0	0		28.0005	0	0	0	0	0	0	0		24.6161	0	0	0	0	0	0		25.7074	0	0	0	0	0	0		25.7882	0	0	0	11.2728	10.7272	0
	24.321	0	0	0	0	0		24.8322	0	0	0	0	73.2489	0	0		28.0039	0	0	0	0	0	0	0		24.621	0	0	0	0	0	0		25.7123	0	0	0	0	0	0		25.7931	0	0	0	38.742	0	0
	24.3259	0	0	0	0	0		24.8371	0	0	0	0	127.484	0	0		28.0072	0	0	0	0	0	0	0		24.6259	0	0	0	0	0	37.0129		25.7172	0	0	0	0	63.1068	0		25.798	0	0	0	131.272	20.8984	0
	24.3308	0	0	0	0	0		24.842	0	0	0	0	84.0436	0	0		28.0105	0	0	0	0	0	0	0		24.6308	0	0	0	0	47.4709	138.942		25.7221	0	0	0	0	319.913	0		25.8029	0	0	0	208.823	106.347	0
	24.3357	0	0	0	0	0		24.8469	0	0	0	0	29.69	0	0		28.0139	0	0	0	0	0	0	0		24.6357	0	0	0	0	101.841	222		25.727	0	0	0	0	708.069	0		25.8078	0	0	0	181.293	215.34	0
	24.3406	0	0	0	0	0		24.8518	0	0	0	0	0	0	0		28.0172	0	0	0	0	0	0	0		24.6406	0	0	0	0	110.266	176.015		25.7319	0	0	0	0	771.532	0		25.8127	0	0	0	88.2833	170.815	0
	24.3455	0	0	0	0	0		24.8567	0	0	0	0	0	0	0		28.0205	0	0	0	0	0	0	0		24.6455	0	0	0	0	55.6309	100.372		25.7368	0	0	0	0	724.976	0		25.8176	0	0	0	13.7434	99.5985	0
	24.3504	0	0	0	0	0		24.8616	0	0	0	0	0	89	0		28.0239	0	0	0	0	0	0	0		24.6504	0	0	0	0	1.46876	131.531		25.7417	0	0	0	0	480.019	0		25.8225	0	0	0	0	17.5832	0
	24.3553	0	0	0	0	0		24.8665	0	0	0	0	0	306.452	0		28.0272	0	0	0	0	0	0	0		24.6553	0	0	0	0	0	345.123		25.7466	0	0	0	0	235.002	0		25.8274	0	0	0	0	36.3205	0
	24.3602	0	0	0	0	0		24.8714	0	0	0	0	0	444	0		28.0305	0	0	0	0	0	0	0		24.6602	0	0	0	0	0	544.432		25.7515	0	0	0	0	94.9928	0		25.8323	0	0	0	0	90.7383	11.5533
	24.3651	0	0	0	0	0		24.8763	0	0	0	0	0	324.481	0		28.0339	0	0	0	0	0	0	0		24.6651	0	0	0	0	0	593.758		25.7564	0	0	0	0	0	0		25.8372	0	0	0	0	120.893	34.382
	24.37	0	0	0	0	0		24.8812	0	0	0	0	0	106.741	0		28.0372	0	0	0	0	0	0	0		24.67	0	0	0	0	0	423.756		25.7613	0	0	0	0	0	0		25.8421	0	0	0	0	66.4893	100.016
	24.3749	0	0	0	0	0		24.8861	0	0	0	0	0	38.9309	0		28.0405	0	0	0	0	0	0	0		24.6749	0	0	0	0	0	205.702		25.7662	0	0	0	0	0	0		25.847	0	0	0	0	12.0858	149.682
	24.3798	0	0	0	0	0		24.891	0	0	0	0	7.70052	0	0		28.0439	0	0	0	0	0	0	0		24.6798	0	0	0	0	0	30.0677		25.7711	0	0	0	0	0	0		25.8519	0	0	0	0	0	134.141
	24.3847	0	0	0	0	0		24.8959	0	0	0	0	34.6524	0	0		28.0472	0	0	0	0	0	0	0		24.6847	0	0	0	0	0	0		25.776	78.1383	0	0	0	0	0		25.8568	0	0	0	25.8546	0	67.7759
	24.3896	0	0	0	0	0		24.9008	0	0	0	0	62.4044	0	0		28.0505	0	0	0	0	0	0	0		24.6896	0	0	0	0	0	0		25.7809	168.608	0	0	0	0	0		25.8617	0	0	0	79.6085	0	13.1979
	24.3945	0	0	0	0	0		24.9057	0	0	0	0	43.9313	0	0		28.0539	0	0	0	0	0	0	0		24.6945	0	0	0	0	0	0		25.7858	222	0	0	0	0	0		25.8666	0	0	0	216.774	0	0
	24.3994	0	0	0	0	0		24.9106	0	0	0	0	16.4948	0	0		28.0572	0	0	0	0	0	0	0		24.6994	0	0	0	0	108.285	0		25.7907	146.363	0	0	18.6969	0	0		25.8715	0	0	0	304.412	75.6733	0
	24.4043	0	0	0	0	0		24.9155	0	0	0	0	0	0	0		28.0605	0	0	0	0	0	0	0		24.7043	0	0	0	0	217.301	19.4297		25.7956	61.5212	0	0	69.8317	0	0		25.8764	0	0	0	215.294	184.706	0
	24.4092	0	0	0	0	0		24.9204	0	0	0	0	0	0	0		28.0639	0	0	0	0	0	0	0		24.7092	0	0	0	0	207.667	74		25.8005	0	0	0	111	0	0		25.8813	0	0	0	106.262	240.262	0
	24.4141	0	0	0	0	0		24.9253	0	0	0	0	0	0	0		28.0672	0	0	0	0	0	0	0		24.7141	0	0	0	0	98.6342	128.237		25.8054	0	0	0	87.8984	0	0		25.8862	0	0	0	20.8885	142.807	0
	24.419	0	0	0	0	0		24.9302	76.4893	0	0	0	0	0	0		28.0705	0	0	0	0	0	0	0		24.719	0	0	0	0	39.3128	83.3128		25.8103	0	0	0	33.2446	0	33.0052		25.8911	0	0	0	0	77.9948	0
	24.4239	0	0	0	0	0		24.9351	183.29	0	0	0	0	0	0		28.0739	0	0	0	0	0	0	0		24.7239	0	0	0	0	0	28.9766		25.8152	0	0	0	0.545541	0	130.793		25.896	0	0	0	0	109.909	0
	24.4288	0	0	0	0	0		24.94	346.813	0	0	0	0	0	0		28.0772	0	0	0	0	0	0	0		24.7288	0	0	0	0	0	24.927		25.8201	0	0	0	0	0	239.8		25.9009	0	0	0	0	84.5937	13.2031
	24.4337	0	0	0	0	0		24.9449	290.277	0	0	0	0	0	0		28.0805	0	0	0	0	0	0	0		24.7337	0	0	0	0	34.8307	79.6223		25.825	0	0	0	0	0	292.305		25.9058	0	0	0	0	47.8584	50.4998
	24.4386	0	0	0	0	0		24.9498	149.917	0	0	0	0	0	0		28.0839	0	0	0	0	0	0	0		24.7386	0	0	0	0	145.669	123.059		25.8299	14.2995	0	0	0	0	179.903		25.9107	0	0	0	0	7.69685	161.166
	24.4435	0	0	0	0	0		24.9547	56.382	0	0	0	0	0	0		28.0872	0	0	0	0	0	0	0		24.7435	0	0	0	0	249.561	161.319		25.8348	61.3777	0	0	0	0	55.1197		25.9156	0	0	0	0	0	375.012
	24.4484	0	0	0	0	0		24.9596	111.01	0	0	0	0	0	0		28.0905	0	0	0	0	0	0	0		24.7484	0	0	0	0	235.735	261.061		25.8397	115.945	0	0	0	0	19.8026		25.9205	0	0	0	0	0	632.13
	24.4533	0	0	0	0	0		24.9645	101.086	0	0	0	0	0	0		28.0939	0	0	0	0	0	0	0		24.7533	0	0	0	0	123.247	478.389		25.8446	148.531	0	0	0	0	0		25.9254	0	0	0	0	0	807.69
	24.4582	0	0	0	0	0		24.9694	46.2521	0	0	0	0	0	0		28.0972	0	0	0	0	0	0	0		24.7582	0	0	0	0	27.5913	655.817		25.8495	108.807	0	0	0	0	0		25.9303	0	0	0	0	0	655.831
	24.4631	0	0	0	0	0		24.9743	253.152	0	0	0	0	0	0		28.1005	0	0	0	0	0	0	0		24.7631	0	0	0	0	9.44206	400.429		25.8544	89	0	0	0	0	0		25.9352	0	0	0	0	0	417.98
	24.468	0	33.7396	0	0	0		24.9792	506.825	0	0	0	0	0	0		28.1039	0	0	0	0	0	0	0		24.768	0	0	0	48.773	0	126.657		25.8593	133	0	0	0	0	0		25.9401	0	0	0	0	44	289
	24.4729	0	88.6352	0	0	0		24.9841	667	0	0	0	0	0	0		28.1072	0	0	0	0	0	0	0		24.7729	0	0	0	212.263	0	0		25.8642	133	0	0	0	0	0		25.945	0	0	0	0	153.032	221.008
	24.4778	0	89	0	0	0		24.989	439.98	0	0	0	0	0	0		28.1105	0	0	0	0	0	0	0		24.7778	0	0	0	375.582	0	0		25.8691	103.303	0	0	0	0	0		25.9499	0	0	0	0	222	178
	24.4827	0	69.1288	0	0	0		24.9939	208.634	0	0	0	0	0	0		28.1139	0	0	0	0	0	0	0		24.7827	0	0	0	260.961	0	0		25.874	36.6352	0	0	0	0	0		25.9548	0	0	0	0	161.903	207.711
	24.4876	0	14.6667	0	0	0		24.9988	70.6958	0	0	0	0	0	0		28.1172	0	0	0	0	0	0	0		24.7876	0	0	11.7291	97.546	0	0		25.8789	2.20315	0	0	0	0	0		25.9597	0	0	0	0	93.3853	222
	24.4925	0	0	0	0	0		25.0037	179.728	0	0	0	35.1774	0	0		28.1205	0	0	0	0	0	0	0		24.7925	0	0	87.7573	0	0	0		25.8838	37.6855	0	0	0	0	0		25.9646	0	0	0	0	113.753	147.178
	24.4974	0	0	0	0	0		25.0086	222	0	0	0	116.508	0	0		28.1239	0	0	0	0	0	0	0		24.7974	0	0	196.79	0	0	0		25.8887	82.401	0	0	0	15.401	0		25.9695	0	0	0	0	117.599	135.553
	24.5023	0	0	0	0	0		25.0135	135.207	0	0	0	198.339	0	0		28.1272	0	0	0	0	0	0	0		24.8023	0	0	222	0	0	0		25.8936	111	0	0	0	95.1602	0		25.9744	0	0	0	0	63.1202	400.858
	24.5072	0	0	0	0	0		25.0184	53.2	0	0	0	120.2	0	0		28.1305	0	0	0	0	0	0	0		24.8072	0	0	118.188	0	0	0		25.8985	75.8126	0	0	0	204.175	0		25.9793	0	0	0	0	8.79161	781.859
	24.5121	0	0	0	0	0		25.0233	0	0	0	0	38.5322	0	0		28.1339	0	0	0	0	0	0	0		24.8121	0	0	26.7735	0	0	0		25.9034	32.6693	0	0	0	176.397	0		25.9842	0	0	0	0	0	753.263
	24.517	0	0	0	0	0		25.0282	0	0	0	0	0	0	0		28.1372	0	0	0	0	0	0	0		24.817	0	0	0	0	0	0		25.9083	0	0	0	0	110.761	0		25.9891	0	0	0	0	0	577.915
	24.5219	0	0	0	0	0		25.0331	0	0	0	0	0	0	0		28.1405	0	0	0	0	0	0	0		24.8219	0	0	0	0	0	0		25.9132	0	0	0	0	23.1016	0		25.994	0	0	0	0	0	205.558
	24.5268	0	0	0	0	0		25.038	12.1016	0	0	0	0	0	0		28.1439	0	0	0	0	0	0	0		24.8268	0	0	0	0	0	0		25.9181	0	0	0	0	0	0		25.9989	0	0	0	0	0	26.6958
	24.5317	0	0	0	0	0		25.0429	29.1516	0	0	0	0	0	0		28.1472	0	0	0	0	0	0	0		24.8317	0	0	0	0	0	0		25.923	0	0	0	0	0	0		26.0038	0	0	0	0	0	0
	24.5366	0	0	0	0	0		25.0478	68.7425	0	0	0	0	0	0		28.1505	0	0	0	0	0	0	0		24.8366	0	0	0	0	0	0		25.9279	0	0	0	0	0	0		26.0087	0	0	0	0	0	0
	24.5415	0	0	0	0	0		25.0527	123.096	0	0	0	0	0	0		28.1539	0	0	0	0	0	0	0		24.8415	0	0	0	0	0	0		25.9328	0	0	0	0	0	0		26.0136	0	0	0	0	0	0
	24.5464	0	0	0	0	0		25.0576	222	0	0	0	0	0	0		28.1572	0	0	0	0	0	0	0		24.8464	0	0	0	0	0	0		25.9377	0	0	0	0	0	0		26.0185	0	0	0	0	0	0
	24.5513	0	0	0	0	0		25.0625	235.476	0	0	0	0	0	0		28.1605	0	0	0	0	0	0	0		24.8513	0	0	0	0	0	0		25.9426	0	0	0	0	0	0		26.0234	0	0	0	0	0	0
	24.5562	0	0	0	0	0		25.0674	194.031	0	0	0	0	0	0		28.1639	0	0	0	0	0	0	0		24.8562	0	0	0	0	0	0		25.9475	0	0	69.8131	0	0	0		26.0283	0	0	0	0	0	0
	24.5611	0	0	0	0	0		25.0723	72.9314	0	0	0	0	0	0		28.1672	0	0	0	0	0	0	0		24.8611	0	0	0	0	0	0		25.9524	0	0	157.446	0	0	0		26.0332	0	0	0	0	0	0
	24.566	0	0	0	0	0		25.0772	4.40629	0	0	0	0	0	0		28.1705	0	0	0	0	0	0	0		24.866	0	0	0	0	0	0		25.9573	0	0	222	0	0	0		26.0381	0	0	0	0	0	0
	24.5709	0	0	0	0	0		25.0821	0	0	0	0	0	0	0		28.1739	0	0	0	0	0	0	0		24.8709	0	0	0	0	0	0		25.9622	0	0	157.489	0	0	0		26.043	0	0	0	0	0	0
	24.5758	0	0	0	0	0		25.087	0	0	0	0	0	0	0		28.1772	0	0	0	0	0	0	0		24.8758	0	0	0	0	0	0		25.9671	0	0	48.4564	0	0	0		26.0479	0	0	0	0	0	0
	24.5807	0	0	0	0	0		25.0919	0	0	0	0	0	0	0		28.1805	0	0	0	0	0	0	0		24.8807	0	0	0	0	0	0		25.972	0	0	18.1559	0	0	0		26.0528	0	0	0	0	0	0
	24.5856	0	0	0	0	0		25.0968	0	0	0	0	0	0	0		28.1839	0	0	0	0	0	0	0		24.8856	0	0	0	0	0	0		25.9769	0	0	0	0	0	0		26.0577	0	0	0	0	0	0
	24.5905	0	0	0	0	0		25.1017	0	0	0	0	0	0	0		28.1872	0	0	0	0	0	0	0		24.8905	0	0	0	0	0	0		25.9818	0	0	0	0	0	0		26.0626	0	0	0	0	0	0
	24.5954	0	0	0	0	0		25.1066	0	0	0	0	0	0	0		28.1905	0	0	0	0	0	0	0		24.8954	0	0	0	0	0	0		25.9867	18.6953	0	0	0	0	0		26.0675	0	0	0	0	0	0
	24.6003	0	0	0	0	0		25.1115	0	0	0	0	0	0	0		28.1939	0	0	0	0	0	0	0		24.9003	0	0	0	0	0	0		25.9916	81.6552	0	0	0	0	0		26.0724	0	0	0	0	36.0155	0
	24.6052	0	0	0	0	0		25.1164	0	0	0	0	0	0	0		28.1972	0	0	0	0	0	0	0		24.9052	0	0	0	0	0	0		25.9965	139.899	0	0	0	0	0		26.0773	0	0	0	0	80.1979	0
	24.6101	0	0	0	0	0		25.1213	0	0	0	0	0	0	0		28.2005	0	0	0	0	0	0	0		24.9101	0	0	0	0	0	0		26.0014	143.93	0	0	0	0	0		26.0822	0	0	0	0	111	0
	24.615	0	0	0	0	0		25.1262	0	0	0	0	0	0	0		28.2039	0	0	0	0	0	0	0		24.915	0	0	0	0	0	0		26.0063	83.5236	0	0	0	0	0		26.0871	0	0	0	0	77.9948	0
	24.6199	0	0	0	0	0		25.1311	0	0	0	0	0	0	0		28.2072	0	0	0	0	0	0	0		24.9199	0	0	0	0	0	0		26.0112	67	0	0	0	0	0		26.092	0	0	0	0	23.1159	0
	24.6248	0	0	0	0	0		25.136	0	0	0	0	0	0	0		28.2105	0	0	0	0	0	0	0		24.9248	0	0	0	0	0	0		26.0161	159.985	0	0	26.3958	0	0		26.0969	0	0	0	0	8.8	0
	24.6297	0	0	0	0	0		25.1409	0	0	0	0	0	0	0		28.2139	28.5507	0	0	0	0	0	0		24.9297	0	0	0	0	0	0		26.021	222	0	0	53.7725	0	0		26.1018	0	0	0	0	0	0
	24.6346	0	0	0	0	0		25.1458	0	0	0	0	0	0	0		28.2172	58.5941	0	0	0	0	0	0		24.9346	0	0	0	0	0	34.051		26.0259	164.18	0	0	52.0577	0	0		26.1067	0	0	0	0	0	0
	24.6395	0	0	0	0	0		25.1507	0	0	0	0	0	0	0		28.2205	89	0	0	0	0	0	0		24.9395	0	0	0	0	0	77.6171		26.0308	55.1621	0	0	24.7592	0	0		26.1116	0	0	0	0	0	0
	24.6444	0	0	0	0	0		25.1556	0	0	0	0	0	0	0		28.2239	118.725	0	0	0	0	0	0		24.9444	0	0	0	0	0	111		26.0357	19.8073	0	0	9.90367	0	0		26.1165	0	0	0	0	0	0
	24.6493	0	0	0	0	0		25.1605	0	0	0	0	0	0	0		28.2272	117.54	0	0	0	0	0	0		24.9493	0	0	0	0	0	80.5756		26.0406	0	0	0	0	0	0		26.1214	0	0	0	14.3031	0	0
	24.6542	0	0	0	0	0		25.1654	0	0	0	0	0	0	0		28.2305	87.7819	0	0	0	0	0	0		24.9542	0	0	0	0	0	25.7554		26.0455	0	0	0	0	0	0		26.1263	0	0	0	68.7425	0	0
	24.6591	0	0	0	0	0		25.1703	52.288	0	0	0	0	0	0		28.2339	57.3817	0	0	0	0	0	0		24.9591	0	0	0	0	0	9.44505		26.0504	0	0	0	0	0	0		26.1312	0	0	0	123.096	68.9676	0
	24.664	0	0	0	0	0		25.1752	115.794	0	0	0	0	0	0		28.2372	27.3491	0	0	0	0	0	0		24.964	0	0	0	0	0	0		26.0553	0	0	0	0	0	0		26.1361	0	0	0	89	267	0
	24.6689	0	0	0	0	0		25.1801	156	0	0	0	0	0	0		28.2405	0	0	0	0	0	0	0		24.9689	0	0	0	0	0	0		26.0602	0	0	0	0	0	0		26.141	0	0	0	34.4838	375.42	0
	24.6738	0	0	0	0	0		25.185	174.695	0	0	0	0	0	0		28.2439	0	0	0	0	0	0	0		24.9738	0	0	0	0	0	0		26.0651	59.8088	0	0	0	0	0		26.1459	0	0	0	0	364.358	0
	24.6787	0	0	0	0	0		25.1899	153.815	0	0	0	0	0	0		28.2472	0	0	0	0	0	0	0		24.9787	0	0	0	0	0	0		26.07	313.165	0	0	0	0	0		26.1508	0	0	0	0	146.89	0
	24.6836	0	0	0	0	0		25.1948	113.203	0	0	0	0	0	0		28.2505	0	0	0	0	0	0	0		24.9836	0	0	0	0	0	0		26.0749	679.856	0	0	0	0	0		26.1557	0	0	0	0	8.91273	0
	24.6885	0	0	0	0	0		25.1997	43.3734	0	0	0	0	0	0		28.2539	0	0	0	0	0	0	0		24.9885	0	0	0	0	0	0		26.0798	610.904	0	0	0	0	0		26.1606	0	0	0	0	0	0
	24.6934	0	0	0	0	0		25.2046	5.50524	0	0	0	0	0	0		28.2572	0	0	0	0	0	0	0		24.9934	0	0	0	0	15.7577	0		26.0847	424.291	0	0	0	0	0		26.1655	0	0	0	0	0	0
	24.6983	0	0	0	0	0		25.2095	0	0	0	0	0	0	0		28.2605	0	0	0	0	0	0	0		24.9983	0	0	0	0	42.7096	0		26.0896	119.716	0	0	0	0	0		26.1704	0	0	0	0	0	0
	24.7032	0	0	0	0	0		25.2144	0	0	0	0	0	0	0		28.2639	0	0	0	0	0	0	0		25.0032	0	0	0	0	44	0		26.0945	8.81259	0	0	0	0	0		26.1753	0	0	0	0	0	0
	24.7081	0	0	0	0	0		25.2193	0	0	0	0	0	0	0		28.2672	0	0	0	0	0	0	0		25.0081	0	0	0	0	35.3909	8.60915		26.0994	0	0	0	0	0	0		26.1802	0	0	0	11.2728	0	0
	24.713	0	0	0	0	0		25.2242	0	0	0	0	0	0	0		28.2705	0	0	0	0	0	0	0		25.013	0	0	0	0	8.4454	49.7253		26.1043	0	0	0	0	0	0		26.1851	0	0	0	33.2446	0	0
	24.7179	0	0	0	0	0		25.2291	0	0	0	0	0	0	0		28.2739	0	0	0	0	0	0	0		25.0179	0	0	0	0	0	104.013		26.1092	0	0	0	0	0	0		26.19	0	0	0	87.8984	0	0
	24.7228	0	0	0	0	0		25.234	0	0	0	0	0	0	0		28.2772	0	0	0	0	0	0	0		25.0228	0	0	0	0	0	87.5417		26.1141	0	0	0	0	15.3906	0		26.1949	0	0	0	111	0	0
	24.7277	0	0	0	0	0		25.2389	0	0	0	0	0	0	0		28.2805	0	0	0	0	0	0	7.12916		25.0277	0	0	0	0	0	53.8884		26.119	0	0	0	0	63.6094	0		26.1998	0	0	0	70.3136	0	0
	24.7326	0	0	0	0	0		25.2438	0	0	0	0	0	0	0		28.2839	0	0	0	0	0	0	36.8708		25.0326	0	0	0	0	0	10.6381		26.1239	38.5162	0	0	0	92.2942	0		26.2047	25.2942	0	0	53.778	38.5162	0
	24.7375	0	0	0	0	0		25.2487	0	0	0	0	0	0	0		28.2872	0	0	0	0	0	0	89.6869		25.0375	0	0	0	0	0	0		26.1288	83.4921	0	0	0	94.5079	0		26.2096	77.3591	0	0	60.867	91.7382	0
	24.7424	0	0	0	0	0		25.2536	0	0	0	0	0	0	0		28.2905	0	0	0	0	0	0	149.829		25.0424	0	0	0	0	0	0		26.1337	111	0	0	0	40.0172	0		26.2145	186.392	0	0	115.396	199.589	0
	24.7473	0	0	0	0	0		25.2585	0	0	0	0	0	0	0		28.2939	0	0	0	0	0	0	209.989		25.0473	0	0	0	0	0	0		26.1386	74.7215	0	0	0	3.86075	0		26.2194	222	0	0	96.7005	225.85	0
	24.7522	0	0	0	0	0		25.2634	0	0	0	0	0	0	0		28.2972	0	0	0	0	0	0	222		25.0522	0	0	0	0	0	0		26.1435	31.8386	0	0	0	0	0		26.2243	128.566	0	0	42.283	152.187	0
	24.7571	0	0	0	0	0		25.2683	0	0	0	0	0	0	0		28.3005	0	0	0	0	0	0	202.761		25.0571	0	0	0	0	0	0		26.1484	0	0	0	0	0	0		26.2292	31.9142	0	0	0	76.6395	0
	24.762	0	0	0	0	0		25.2732	0	0	0	0	0	0	0		28.3039	0	0	0	0	0	0	142.637		25.062	0	0	0	0	0	0		26.1533	0	0	0	0	0	0		26.2341	0	0	0	0	22.0105	0
	24.7669	0	0	0	0	0		25.2781	50.0691	0	0	0	0	0	0		28.3072	0	0	0	0	0	0	82.4967		25.0669	0	0	0	0	0	0		26.1582	31.899	0	0	0	0	0		26.239	0	0	0	0	0	0
	24.7718	0	0	0	0	0		25.283	104.401	0	0	0	0	0	0		28.3105	0	0	0	0	0	0	33.2978		25.0718	0	0	0	0	0	0		26.1631	86.7468	0	0	0	0	0		26.2439	0	0	0	0	0	0
	24.7767	0	0	0	0	0		25.2879	107.695	0	0	0	0	0	0		28.3139	0	0	0	0	0	0	3.57309		25.0767	0	0	0	0	0	0		26.168	89	0	0	0	0	0		26.2488	0	0	0	0	0	0
	24.7816	0	0	0	0	0		25.2928	52.9914	0	0	0	0	0	0		28.3172	0	0	0	0	0	0	0		25.0816	0	0	0	0	0	0		26.1729	89	0	0	0	0	0		26.2537	0	0	0	0	0	0
	24.7865	0	0	0	0	0		25.2977	21.444	0	0	0	0	0	0		28.3205	0	0	0	0	0	0	0		25.0865	0	0	0	0	0	0		26.1778	144.641	0	0	0	0	0		26.2586	0	0	0	0	13.7539	0
	24.7914	0	0	0	0	0		25.3026	0	0	0	0	0	0	0		28.3239	0	0	0	0	0	0	0		25.0914	0	0	0	0	0	0		26.1827	329.347	0	0	0	0	0		26.2635	0	0	0	0	40.7058	0
	24.7963	0	0	0	0	0		25.3075	0	0	0	0	0	0	0		28.3272	0	0	0	0	0	0	0		25.0963	0	0	0	0	0	0		26.1876	427.493	0	0	0	0	0		26.2684	0	0	0	0	44	0
	24.8012	0	0	0	0	0		25.3124	0	0	0	0	0	0	0		28.3305	0	0	0	0	0	0	0		25.1012	0	0	0	0	0	29.3333		26.1925	475.502	0	0	0	0	0		26.2733	0	0	0	0	37.3906	0
	24.8061	0	0	0	0	0		25.3173	0	0	0	0	0	0	0		28.3339	0	0	0	0	0	0	0		25.1061	0	0	0	0	0	84.1288		26.1974	420.898	0	0	0	0	0		26.2782	0	0	0	0	10.4442	0
	24.811	0	0	0	0	0		25.3222	63.8369	0	0	0	0	0	0		28.3372	0	0	0	0	0	0	0		25.111	0	0	0	0	0	89		26.2023	383.497	0	0	0	0	0		26.2831	0	0	0	0	0	0
	24.8159	0	0	0	0	0		25.3271	144.402	0	0	0	0	0	0		28.3405	0	0	0	0	0	0	0		25.1159	0	0	0	0	0	73.6211		26.2072	464.793	0	0	0	0	0		26.288	0	0	0	0	0	0
	24.8208	21.2761	0	0	0	0		25.332	213.208	0	0	0	0	0	0		28.3439	0	0	0	0	0	0	0		25.1208	0	0	0	0	0	19.073		26.2121	626.6	0	0	0	0	0		26.2929	0	0	0	0	0	0
	24.8257	48.8176	0	0	0	0		25.3369	203.848	0	0	0	0	0	0		28.3472	0	0	0	0	0	0	0		25.1257	0	0	0	0	0	0		26.217	714.305	0	0	9.34764	0	0		26.2978	0	0	0	9.35813	0	0
	24.8306	57.4139	0	0	0	0		25.3418	130.17	0	0	0	0	0	0		28.3505	0	0	0	0	0	0	0		25.1306	0	0	0	0	0	0		26.2219	876.843	0	0	36.2995	0	0		26.3027	0	0	0	51.2704	0	0
	24.8355	29.8789	0	0	0	0		25.3467	54.618	0	0	0	0	0	0		28.3539	0	0	0	0	0	0	0		25.1355	0	0	0	0	0	0		26.2268	1405.9	0	0	64.1264	0	0		26.3076	0	0	0	124.758	0	0
	24.8404	2.92704	0	0	0	0		25.3516	10.9948	0	0	0	0	0	0		28.3572	0	0	0	0	0	0	0		25.1404	0	0	0	0	0	0		26.2317	2738.22	0	0	42.2468	0	0		26.3125	0	12.1016	0	133	0	0
	24.8453	0	0	0	0	0		25.3565	0	0	0	0	0	0	0		28.3605	0	0	0	0	0	0	0		25.1453	0	0	0	0	0	0		26.2366	3929.81	0	0	14.8484	0	0		26.3174	0	29.155	0	111.535	0	0
	24.8502	0	0	0	0	0		25.3614	0	0	0	0	0	0	0		28.3639	0	0	0	0	0	0	0		25.1502	0	0	0	0	0	0		26.2415	4135.03	0	0	0	0	0		26.3223	0	56.6571	0	42.236	0	0
	24.8551	0	0	0	0	0		25.3663	0	0	0	0	0	0	0		28.3672	0	0	0	0	0	0	0		25.1551	0	0	0	0	0	0		26.2464	3597.1	0	0	0	0	0		26.3272	0	49.166	0	4.94134	0	0
	24.86	0	0	0	0	0		25.3712	0	0	0	0	0	0	0		28.3705	0	0	0	0	0	0	0		25.16	0	0	0	0	0	0		26.2513	3556	0	0	0	0	0		26.3321	0	22	0	0	0	0
	24.8649	0	0	0	0	0		25.3761	0	0	0	0	0	0	0		28.3739	0	0	0	0	0	0	0		25.1649	0	0	0	0	0	0		26.2562	4236.53	0	0	0	0	0		26.337	0	8.52408	0	0	0	0
	24.8698	0	0	0	0	0		25.381	0	0	0	0	0	0	0		28.3772	0	0	0	0	0	0	0		25.1698	0	0	0	0	17.9628	0		26.2611	4777.24	0	0	0	0	0		26.3419	0	0	0	0	0	0
	24.8747	0	0	0	0	0		25.3859	0	0	0	0	0	0	0		28.3805	0	0	0	0	0	0	0		25.1747	0	0	0	0	45.4335	0		26.266	4881.64	0	29.69	0	0	0		26.3468	0	0	0	0	0	0
	24.8796	0	0	0	0	0		25.3908	0	0	0	0	0	0	0		28.3839	0	0	0	0	0	0	0		25.1796	0	0	0	0	60.8689	0		26.2709	4567.35	0	164.581	0	0	0		26.3517	0	0	0	0	0	0
	24.8845	0	0	0	0	0		25.3957	0	0	0	0	0	0	0		28.3872	0	0	0	0	0	0	0		25.1845	0	0	0	0	33.1836	0		26.2758	4833.8	0	327.617	0	24.7487	0		26.3566	0	0	0	0	0	0
	24.8894	0	0	0	0	0		25.4006	0	0	0	0	0	0	0		28.3905	0	0	0	0	0	0	0		25.1894	0	0	0	0	6.23176	0		26.2807	5355.07	0	413.198	0	90.9032	0		26.3615	0	0	0	0	0	0
	24.8943	0	0	0	0	0		25.4055	0	0	0	0	0	0	0		28.3939	0	0	0	0	0	0	0		25.1943	0	0	0	0	0	0		26.2856	6171.23	0	253.631	25.3047	305.674	0		26.3664	0	0	0	0	0	0
	24.8992	0	0	0	0	0		25.4104	26.4	0	0	0	0	0	0		28.3972	0	0	0	0	0	0	0		25.1992	0	0	0	0	0	0		26.2905	6503.77	0	70.8255	79.9914	506.375	0		26.3713	0	0	0	0	0	0
	24.9041	0	0	0	0	0		25.4153	72.4678	0	0	0	0	0	0		28.4005	0	0	0	0	0	0	0		25.2041	0	0	0	0	0	0		26.2954	7047.4	0	21.4545	89	396.702	0		26.3762	0	0	0	0	28.2505	0
	24.909	0	0	0	0	0		25.4202	125.299	0	0	0	0	0	0		28.4039	0	0	0	0	0	0	0		25.209	0	0	0	0	0	0		26.3003	7818.36	0	0	77.7554	222.521	0		26.3811	0	0	0	0	100.546	0
	24.9139	0	0	0	0	0		25.4251	153.126	0	0	0	0	0	0		28.4072	0	0	0	0	0	0	0		25.2139	0	0	0	0	0	0		26.3052	8953.98	0	0	23.1016	46.7282	0		26.386	0	0	0	0	202.767	0
	24.9188	0	0	0	0	0		25.43	94.392	0	0	0	0	0	0		28.4105	0	0	0	0	0	0	0		25.2188	0	0	0	0	0	0		26.3101	9238.2	0	0	0	0	0		26.3909	0	0	0	0	258.302	0
	24.9237	0	0	0	0	0		25.4349	29.69	0	0	0	0	0	0		28.4139	0	0	0	0	0	0	8.32019		25.2237	0	0	0	0	0	0		26.315	8587.58	0	0	0	0	0		26.3958	0	0	0	0	225.795	0
	24.9286	0	0	0	0	0		25.4398	61.0553	0	0	0	0	0	0		28.4172	0	0	0	0	0	0	38.0619		25.2286	0	0	0	0	0	0		26.3199	7244.62	0	0	0	38.523	0		26.4007	0	0	0	0	132.481	0
	24.9335	0	0	0	0	0		25.4447	197.016	0	0	0	0	0	0		28.4205	0	0	0	0	0	0	92.0951		25.2335	0	0	0	0	0	0		26.3248	5706.78	0	0	0	83.4921	0		26.4056	0	0	0	0	48.7016	0
	24.9384	0	0	0	0	0		25.4496	378	0	0	0	0	0	0		28.4239	0	0	0	0	0	0	152.239		25.2384	0	0	0	0	0	0		26.3297	4254.08	0	0	0	111	0		26.4105	0	0	0	0	8.9157	0
	24.9433	0	0	0	0	0		25.4545	378	0	0	0	0	0	0		28.4272	0	0	0	0	0	0	212.398		25.2433	0	0	0	0	0	0		26.3346	4172.42	0	0	0	74.7005	0		26.4154	0	0	0	25.8693	0	0
	24.9482	0	0	0	0	0		25.4594	368.096	0	0	0	0	0	0		28.4305	0	0	0	0	0	0	222		25.2482	0	0	0	0	0	0		26.3395	4841.34	0	0	0	101.644	0		26.4203	0	0	0	95.7274	0	0
	24.9531	0	0	0	0	0		25.4643	385.711	0	0	0	0	0	0		28.4339	0	0	0	0	0	0	200.352		25.2531	0	0	0	0	0	0		26.3444	5505.1	0	0	0	157.446	0		26.4252	0	0	0	184.123	0	0
	24.958	0	0	0	0	0		25.4692	400	0	0	0	0	0	0		28.4372	0	0	0	0	0	0	140.193		25.258	0	0	0	0	0	0		26.3493	6468.67	0	0	0	200.01	0		26.4301	0	0	0	222	0	0
	24.9629	0	0	0	0	0		25.4741	325.191	0	0	0	0	0	0		28.4405	0	0	0	0	0	0	80.0885		25.2629	0	0	0	0	0	0		26.3542	8559.85	0	0	0	145.382	0		26.435	0	0	0	172.082	0	0
	24.9678	0	0	0	0	0		25.479	220.097	0	0	0	0	0	0		28.4439	0	0	0	0	0	0	32.1067		25.2678	0	0	0	0	28.1812	13.9323		26.3591	9302.88	0	0	0	48.4564	0		26.4399	0	0	0	83.6817	0	0
	24.9727	0	0	0	0	0		25.4839	95.0429	0	0	0	0	0	0		28.4472	0	0	0	0	0	0	2.38206		25.2727	0	0	0	0	185.381	92.1907		26.364	7130.83	0	24.6753	0	30.4874	0		26.4448	0	0	0	19.9165	0	0
	24.9776	0	0	0	0	0		25.4888	48.5956	0	0	0	0	0	0		28.4505	0	0	0	0	0	0	0		25.2776	0	0	0	0	402.641	201.204		26.3689	5140.39	0	56.5941	0	35.2698	0		26.4497	0	0	0	0	0	0
	24.9825	0	0	0	0	0		25.4937	89.6138	0	0	0	0	0	0		28.4539	0	0	0	0	0	0	0		25.2825	0	0	0	0	444	222		26.3738	4113.66	0	101.604	0	79.604	0		26.4546	0	0	0	0	0	0
	24.9874	0	0	0	0	0		25.4986	155.239	0	0	0	0	0	0		28.4572	0	0	0	0	0	0	0		25.2874	0	0	0	0	228.071	113.732		26.3787	3873.33	0	119.325	0	111	0		26.4595	0	0	0	0	0	0
	24.9923	0	0	0	0	0		25.5035	243.373	0	0	0	0	0	0		28.4605	0	14.2698	0	0	0	0	0		25.2923	0	0	0	0	49.6991	24.5703		26.3836	3683.01	0	75.3225	0	97.6264	0		26.4644	0	0	0	0	0	0
	24.9972	0	0	0	0	0		25.5084	250.899	0	0	0	0	0	0		28.4639	0	29.1377	0	0	0	0	0		25.2972	0	0	0	0	0	0		26.3885	3799.28	0	30.9208	0	53.6235	0		26.4693	0	0	0	0	0	0
	25.0021	0	0	0	0	0		25.5133	141.31	0	0	0	0	0	0		28.4672	0	44	0	0	0	0	0		25.3021	0	0	0	0	0	0		26.3934	4337.94	0	0	0	15.611	0		26.4742	0	0	0	0	0	0
	25.007	0	0	0	0	0		25.5182	133	0	0	0	0	0	0		28.4705	0	59.5408	0	0	0	0	0		25.307	0	0	0	0	0	0		26.3983	4896.24	0	0	0	0	0		26.4791	0	0	0	0	0	0
	25.0119	0	0	0	0	0		25.5231	199.718	0	0	0	0	0	0		28.4739	0	58.9242	0	0	0	0	0		25.3119	0	0	0	0	0	0		26.4032	4678.04	0	0	0	0	0		26.484	0	0	0	0	0	0
	25.0168	0	0	0	0	0		25.528	417.783	0	0	0	0	0	0		28.4772	0	43.4047	0	0	0	0	0		25.3168	0	0	0	0	0	0		26.4081	3646.57	0	0	0	0	0		26.4889	0	0	0	0	0	0
	25.0217	0	0	0	0	0		25.5329	562.424	0	0	0	0	0	0		28.4805	0	28.5396	0	0	0	0	0		25.3217	0	0	0	0	0	0		26.413	2218.43	0	0	0	0	0		26.4938	0	0	0	0	0	0
	25.0266	0	0	0	0	0		25.5378	437.815	0	0	0	0	0	0		28.4839	25.3387	13.6798	0	0	0	0	0		25.3266	0	0	0	0	0	0		26.4179	1228.8	0	0	0	0	0		26.4987	0	0	0	0	0	0
	25.0315	0	0	0	0	0		25.5427	286.523	0	0	0	0	0	0		28.4872	70.5717	0	0	0	0	0	0		25.3315	0	0	0	0	0	0		26.4228	683.039	0	0	0	0	0		26.5036	0	0	0	0	0	0
	25.0364	0	0	0	0	0		25.5476	266.479	0	0	0	0	0	0		28.4905	115.167	0	0	0	0	0	0		25.3364	0	0	0	0	0	0		26.4277	533	0	0	10.6981	0	0		26.5085	0	0	0	0	0	0
	25.0413	0	0	0	0	0		25.5525	407.404	0	0	0	0	0	0		28.4939	160.152	0	0	0	0	0	0		25.3413	0	0	0	0	0	0		26.4326	580.254	0	0	65.0282	0	0		26.5134	0	0	0	0	0	0
	25.0462	0	0	0	0	0		25.5574	528.544	0	0	0	0	0	0		28.4972	194.561	0	0	0	0	0	0		25.3462	0	0	0	0	0	0		26.4375	804.409	0	0	163.768	0	0		26.5183	0	0	0	29.8728	0	0
	25.0511	0	0	0	0	0		25.5623	454.862	0	0	0	0	0	0		28.5005	149.316	0	0	0	0	0	0		25.3511	0	0	0	0	0	0		26.4424	1083.65	0	0	276.8	0	0		26.5232	0	0	0	135.09	0	0
	25.056	0	0	0	0	0		25.5672	346.787	0	0	0	0	0	35.6085		28.5039	104.466	0	0	0	0	0	0		25.356	0	0	0	0	0	0		26.4473	1222	0	0	301.492	0	0		26.5281	0	0	0	318.026	0	0
	25.0609	0	0	0	0	0		25.5721	183.266	0	0	0	0	0	144.614		28.5072	59.7484	0	0	0	0	0	0		25.3609	0	0	0	0	0	0		26.4522	1194.18	0	0	238.967	0	0		26.533	0	0	0	481.892	0	0
	25.0658	0	0	0	0	0		25.577	114.305	0	0	0	0	0	253.631		28.5105	14.5033	0	0	0	0	0	0		25.3658	0	0	0	0	0	0		26.4571	1057.4	0	0	114.973	0	0		26.5379	0	0	0	495.707	0	0
	25.0707	0	0	0	0	0		25.5819	230.31	0	0	0	0	0	171.337		28.5139	0	0	0	0	0	0	0		25.3707	0	0	0	0	0	0		26.462	915.585	0	0	35.3906	0	0		26.5428	0	0	0	352.487	0	0
	25.0756	0	0	0	0	0		25.5868	333	0	0	0	0	0	62.3042		28.5172	0	0	0	0	0	0	0		25.3756	0	0	0	0	0	0		26.4669	827.366	0	0	0	0	0		26.5477	0	0	0	159.149	0	0
	25.0805	0	0	0	0	0		25.5917	263.17	0	0	0	0	0	0		28.5205	0	0	0	0	0	0	0		25.3805	0	0	0	0	0	0		26.4718	739.79	0	0	0	0	0		26.5526	0	0	0	40.2881	0	0
	25.0854	0	0	0	0	0		25.5966	116.776	0	0	0	0	0	0		28.5239	0	0	0	0	0	0	0		25.3854	0	0	0	0	0	0		26.4767	651.381	0	0	0	0	0		26.5575	0	0	0	0	0	0
	25.0903	0	0	0	0	0		25.6015	67.556	0	0	0	0	0	0		28.5272	0	0	0	0	0	0	0		25.3903	0	0	0	0	0	0		26.4816	585.418	0	0	0	0	0		26.5624	0	0	0	8.47332	0	0
	25.0952	0	0	0	0	0		25.6064	93.3958	0	0	0	0	0	0		28.5305	0	0	0	0	0	0	0		25.3952	0	0	0	0	0	0		26.4865	650.83	0	0	0	0	0		26.5673	0	0	0	39.0294	0	16.6509
	25.1001	0	0	0	0	0		25.6113	92.3047	0	0	0	0	0	0		28.5339	0	0	0	0	0	0	0		25.4001	0	0	0	0	0	0		26.4914	834.425	0	0	0	0	0		26.5722	0	0	0	83.3511	0	60.7227
	25.105	0	0	0	0	0		25.6162	67	0	0	0	0	0	0		28.5372	0	0	0	0	0	0	0		25.405	0	0	0	0	0	0		26.4963	1041.89	0	0	0	0	0		26.5771	0	0	0	111	0	129.504
	25.1099	0	0	0	0	0		25.6211	124.754	0	0	0	0	0	0		28.5405	0	0	0	0	0	0	0		25.4099	0	0	0	0	0	0		26.5012	1156	0	0	0	0	0		26.582	0	0	0	103.122	0	207.878
	25.1148	0	0	0	0	0		25.626	401.921	0	0	0	0	0	0		28.5439	0	0	0	0	0	0	0		25.4148	0	0	0	0	0	0		26.5061	1134.95	0	0	0	0	0		26.5869	0	0	0	89	0	229.73
	25.1197	0	0	0	0	0		25.6309	679.805	0	0	0	0	0	0		28.5472	4.75377	0	0	0	0	0	0		25.4197	0	0	0	0	0	0		26.511	965.825	0	0	5.63186	0	0		26.5918	0	0	0	104.16	0	205.755
	25.1246	0	0	0	0	0		25.6358	751.065	0	0	0	0	0	0		28.5505	19.6189	0	0	0	0	0	0		25.4246	0	0	0	0	0	0		26.5159	703.384	0	0	54.8025	0	0		26.5967	0	0	0	140.77	0	110.702
	25.1295	0	0	0	0	0		25.6407	470.001	0	0	0	0	0	0		28.5539	34.4803	0	0	0	0	0	0		25.4295	0	0	0	0	0	0		26.5208	496.669	0	0	148.338	0	0		26.6016	0	0	0	148.387	0	44.8221
	25.1344	0	0	0	0	0		25.6456	133	0	0	0	0	0	0		28.5572	49.5922	0	0	0	0	0	0		25.4344	0	0	0	0	0	0		26.5257	596.658	0	0	271.745	0	0		26.6065	0	0	0	111.595	0	0
	25.1393	0	0	0	0	0		25.6505	51.5514	0	0	0	0	0	0		28.5605	65.133	0	0	0	0	0	0		25.4393	0	0	0	0	0	0		26.5306	977.913	0	0	306.559	0	0		26.6114	0	0	0	52.7135	0	0
	25.1442	0	0	0	0	0		25.6554	0	0	0	0	0	0	0		28.5639	53.3299	0	0	0	0	0	0		25.4442	0	0	0	0	0	0		26.5355	1386.39	0	0	254.361	0	0		26.6163	0	0	0	15.1627	0	0
	25.1491	0	0	0	0	0		25.6603	0	0	0	0	0	0	0		28.5672	38.0557	0	0	0	0	0	0		25.4491	0	0	0	0	0	0		26.5404	1447.51	0	0	125.222	0	0		26.6212	0	0	0	0	0	0
	25.154	0	0	0	0	0		25.6652	0	0	0	0	0	0	0		28.5705	23.1906	0	0	0	0	0	0		25.454	0	0	0	0	0	0		26.5453	1218.86	0	0	40.4439	0	0		26.6261	0	0	0	0	0	0
	25.1589	0	0	0	0	0		25.6701	0	0	0	0	0	0	0		28.5739	8.32869	0	0	0	0	0	0		25.4589	0	0	0	0	0	0		26.5502	924.762	0	0	3.26556	0	0		26.631	0	0	0	0	0	0
	25.1638	0	0	0	0	0		25.675	0	0	0	0	0	0	0		28.5772	0	0	0	0	0	0	0		25.4638	0	0	0	0	13.9113	0		26.5551	822	0	0	49.9884	0	0		26.6359	0	0	0	0	0	0
	25.1687	0	0	0	125.199	0		25.6799	0	0	0	0	0	0	0		28.5805	0	0	0	0	0	0	0		25.4687	0	0	0	0	68.3562	0		26.56	828.736	0	0	141.132	0	0		26.6408	0	0	0	0	0	0
	25.1736	0	12.8307	0	470.098	0		25.6848	0	0	0	0	0	0	0		28.5839	0	0	0	0	0	0	0		25.4736	0	0	0	0	122.719	0		26.5649	937.784	0	0	269.365	0	0		26.6457	0	0	0	0	0	0
	25.1785	0	39.618	0	728.618	0		25.6897	68.149	0	0	0	0	0	0		28.5872	0	0	0	0	0	0	0		25.4785	0	0	0	0	89.3777	0		26.5698	1020.96	0	0	308.925	0	0		26.6506	0	0	0	0	0	29.2309
	25.1834	0	94.1302	0	618.499	0		25.6946	155.239	0	0	0	0	0	0		28.5905	0	0	0	0	0	0	0		25.4834	0	0	0	0	34.8787	0		26.5747	991.072	0	0	261.611	0	0		26.6555	0	0	0	0	0	167.98
	25.1883	0	111	0	271.238	0		25.6995	222	0	0	0	0	0	0		28.5939	0	0	0	0	0	0	0		25.4883	0	0	0	0	0	0		26.5796	769.021	0	0	130.007	0	0		26.6604	0	0	0	0	0	388.707
	25.1932	0	63.5404	0	103.618	0		25.7044	159.725	0	0	0	0	0	0		28.5972	0	0	0	0	0	0	0		25.4932	0	0	0	0	0	0		26.5845	509.826	0	0	42.826	0	0		26.6653	0	0	0	0	0	556
	25.1981	0	15.5899	0	0	0		25.7093	50.7058	0	0	0	0	0	0		28.6005	0	0	0	0	0	0	0		25.4981	0	0	0	0	0	0		26.5894	470.116	0	0	0	0	0		26.6702	0	0	0	0	0	503.311
	25.203	0	0	0	0	0		25.7142	18.6953	0	0	0	0	0	0		28.6039	0	0	0	0	0	0	0		25.503	0	0	0	0	0	0		26.5943	623.205	0	0	0	0	0		26.6751	0	0	0	10.1198	0	281.941
	25.2079	0	0	0	0	0		25.7191	0	0	0	0	0	0	0		28.6072	0	0	0	0	0	0	0		25.5079	0	0	0	0	0	0		26.5992	710.228	0	0	0	0	0		26.68	0	0	0	63.8581	0	86.2332
	25.2128	0	0	42.5522	42.5522	0		25.724	0	0	0	0	0	0	0		28.6105	0	0	0	0	0	0	0		25.5128	0	0	0	0	0	0		26.6041	600	0	0	0	0	0		26.6849	0	0	0	162.007	0	0
	25.2177	0	79.261	123.857	150.079	0		25.7289	0	0	0	0	0	0	0		28.6139	0	0	0	0	0	0	0		25.5177	0	0	0	0	0	0		26.609	379.459	0	0	0	0	0		26.6898	0	0	0	276.222	0	0
	25.2226	0	170.094	178	222	0		25.7338	0	0	0	0	0	0	0		28.6172	0	0	0	0	0	0	0		25.5226	0	0	0	0	22.3672	0		26.6139	224.111	0	0	0	0	0		26.6947	0	0	0	302.071	0	0
	25.2275	0	222	206.242	164.874	0		25.7387	0	0	0	0	0	0	0		28.6205	0	0	0	0	0	0	0		25.5275	0	0	0	0	54.8798	0		26.6188	134.79	0	0	0	0	0		26.6996	0	0	0	240.729	0	0
	25.2324	0	144.841	183.854	55.8412	0		25.7436	0	0	0	0	0	0	0		28.6239	0	0	0	0	0	0	0		25.5324	0	0	0	0	130.55	0		26.6237	68.7859	0	0	0	0	0		26.7045	0	0	0	116.143	0	0
	25.2373	0	72.392	129.404	19.9752	0		25.7485	0	0	0	0	0	0	0		28.6272	0	0	0	0	0	0	0		25.5373	0	0	0	0	223.646	0		26.6286	109.52	0	0	0	0	0		26.7094	0	0	0	35.9691	0	0
	25.2422	0	28.9733	74.7364	0	28.2102		25.7534	20.9089	0	0	0	0	0	0		28.6305	0	0	0	0	0	0	0		25.5422	0	0	0	0	366.817	0		26.6335	260.668	0	0	0	0	0		26.7143	0	0	0	0	0	0
	25.2471	0	128.509	20.164	23.836	185.427		25.7583	87.2241	0	0	0	0	0	0		28.6339	0	0	0	0	0	0	0		25.5471	0	0	0	0	378	0		26.6384	435.65	0	0	0	0	0		26.7192	0	0	0	0	0	0
	25.252	0	285.116	0	180.492	402.725		25.7632	159.806	0	0	0	0	0	0		28.6372	0	0	0	0	0	0	0		25.552	0	0	0	0	312.725	0		26.6433	444	0	0	0	0	0		26.7241	0	0	0	0	0	0
	25.2569	0	421.1	0	530.479	444		25.7681	213.754	0	0	0	0	0	0		28.6405	0	0	0	0	0	0	0		25.5569	0	0	0	0	121.291	0		26.6482	339.739	0	0	0	0	0		26.729	0	0	0	0	0	0
	25.2618	0	246.147	0	641.311	227.987		25.773	240.706	0	0	0	0	0	0		28.6439	0	0	0	0	0	0	0		25.5618	0	0	0	0	12.269	0		26.6531	312.488	0	0	0	0	0		26.7339	0	0	0	0	0	0
	25.2667	0	74.234	0	573.585	49.6754		25.7779	208.522	0	0	0	0	0	0		28.6472	0	0	0	0	0	0	0		25.5667	0	0	0	0	22.9178	0		26.658	434.125	0	0	0	0	0		26.7388	0	0	0	0	0	0
	25.2716	0	0	0	281.333	0		25.7828	151.304	0	0	0	0	0	0		28.6505	0	0	0	0	0	0	0		25.5716	0	0	0	0	67.7248	0		26.6629	525.775	0	0	0	0	0		26.7437	0	0	0	5.95514	0	5.95514
	25.2765	0	0	0	262.129	0		25.7877	65.3734	0	0	0	0	0	0		28.6539	0	0	0	0	0	0	0		25.5765	0	0	0	0	209.698	0		26.6678	451.812	0	0	0	0	0		26.7486	0	0	0	49.7924	0	55.4561
	25.2814	0	49.6991	12.2852	365.84	49.6991		25.7926	10.9948	0	0	0	0	0	0		28.6572	68.3001	0	0	0	0	0	0		25.5814	0	0	0	0	337.021	0		26.6727	243.024	0	0	0	0	0		26.7535	0	0	0	99.8411	0	143.841
	25.2863	0	119.431	29.5222	383.481	104.044		25.7975	0	0	0	0	86.793	0	0		28.6605	158.381	0	0	0	0	0	0		25.5863	0	0	0	0	334.338	0		26.6776	82.7038	0	0	0	0	0		26.7584	0	0	0	178	0	222
	25.2912	0	228.463	57.041	166.074	108.052		25.8024	0	0	0	0	302.051	0	0		28.6639	248.871	0	0	0	0	0	0		25.5912	0	0	0	0	177.839	0		26.6825	7.25164	0	0	0	0	0		26.7633	0	0	0	178	0	212.363
	25.2961	0	196.538	48.7908	18.5381	53.3732		25.8073	0	0	0	0	444	0	0		28.6672	338.9	0	0	0	0	0	0		25.5961	0	0	0	0	40.7687	0		26.6874	0	0	0	0	0	0		26.7682	0	0	0	168.952	0	123.952
	25.301	0	87.5145	21.6328	34.0591	89.2427		25.8122	28.599	0	0	0	328.954	0	0		28.6705	371.261	0	0	0	0	0	0		25.601	0	0	0	0	0	0		26.6923	78.1631	0	0	0	0	0		26.7731	0	0	0	84.7367	0	39.8314
	25.3059	0	0	0	99.1559	154.518		25.8171	121.88	0	0	0	111.239	0	0		28.6739	281.395	0	0	0	0	0	0		25.6059	0	0	0	0	0	0		26.6972	166.574	0	0	0	0	0		26.778	0	0	0	40.1222	0	0
	25.3108	0	0	0	293.371	222		25.822	230.913	0	0	0	40.0436	0	0		28.6772	190.932	0	0	0	0	0	0		25.6108	0	0	0	0	0	0		26.7021	331.918	0	0	0	0	0		26.7829	0	0	0	0	0	0
	25.3157	0	0	0	492.028	160.417		25.8269	325.635	0	0	0	0	0	0		28.6805	100.663	0	0	0	0	0	0		25.6157	0	0	0	0	0	0		26.707	374.878	0	0	0	0	0		26.7878	0	0	0	4.99845	0	0
	25.3206	0	0	0	594.441	51.3848		25.8318	331.236	0	0	0	0	0	0		28.6839	10.7963	0	0	0	0	0	0		25.6206	0	0	0	0	0	0		26.7119	453.755	0	0	0	0	0		26.7927	0	0	0	71.4664	0	0
	25.3255	0	0	0	600	18.8796		25.8367	379.977	0	0	0	0	0	0		28.6872	0	0	0	0	0	0	0		25.6255	0	0	0	0	0	0		26.7168	410.415	0	0	18.58	0	0		26.7976	0	0	0	137.092	2.68728	0
	25.3304	0	0	0	591.932	0		25.8416	444	0	0	0	0	44	0		28.6905	0	0	0	0	0	0	0		25.6304	0	0	0	0	0	0		26.7217	381.572	0	0	59.6942	0	0		26.8025	0	0	0	196.373	48.8183	0
	25.3353	0	0	0	525.33	0		25.8465	607.549	0	0	0	0	166.508	0		28.6939	0	0	0	0	0	0	0		25.6353	0	0	0	0	0	0		26.7266	248.362	0	0	121.847	0	0		26.8074	0	0	0	129.862	137.232	0
	25.3402	0	0	0	361.567	0		25.8514	711	0	0	0	0	254.354	0		28.6972	0	0	0	0	0	0	0		25.6402	0	0	0	0	0	0		26.7315	130.523	0	0	224.477	0	0		26.8123	0	0	0	64.2796	222	0
	25.3451	0	0	0	182.472	0		25.8563	590.805	0	0	0	0	221.758	0		28.7005	0	0	0	0	0	0	0		25.6451	0	0	0	0	0	0		26.7364	93.0155	0	0	298.771	0	0		26.8172	0	0	0	0	218.973	0
	25.35	0	0	5.86457	32.2709	0		25.8612	313.423	0	0	0	0	100.111	0		28.7039	0	0	0	0	0	0	0		25.65	0	0	0	0	0	0		26.7413	178.976	0	0	328.833	0	0		26.8221	0	0	0	0	130.591	0
	25.3549	0	21.6328	54.9409	21.6328	0		25.8661	188.88	0	0	0	0	139.06	0		28.7072	0	14.2668	0	0	0	0	0		25.6549	0	0	0	0	0	0		26.7462	360.789	0	0	226.075	0	0		26.827	0	0	0	0	43.0986	0
	25.3598	0	76.2532	168.558	76.2532	0		25.871	111	0	0	0	0	240.304	0		28.7105	0	36.5941	0	0	0	0	28.8639		25.6598	0	0	0	0	0	0		26.7511	506.05	0	0	111.492	0	0		26.8319	0	0	0	0	0	0
	25.3647	0	130.44	304.542	130.44	0		25.8759	85.6953	0	0	0	0	560.163	0		28.7139	0	67	0	0	0	0	89		25.6647	0	0	0	0	0	0		26.756	568.572	0	0	18.6463	0	0		26.8368	0	0	0	0	0.466177	0
	25.3696	0	81.0727	311	81.0727	0		25.8808	48.5956	0	0	0	0	711	0		28.7172	0	96.7247	0	0	0	0	209.25		25.6696	0	0	0	0	0	0		26.7609	508.239	0	0	0	0	0		26.8417	0	0	0	0	67	0
	25.3745	0	26.7607	276.13	26.7607	0		25.8857	158.291	0	0	0	0	529.057	0		28.7205	0	111	0	0	0	0	329.193		25.6745	0	0	0	0	0	0		26.7658	367.794	0	0	0	0	0		26.8466	0	0	0	0	155.415	0
	25.3794	0	0	194.87	0	0		25.8906	311.229	0	0	0	0	311.521	0		28.7239	0	109.826	0	0	0	0	444		25.6794	0	0	0	0	0	0		26.7707	196.657	0	0	68.5568	0	0		26.8515	0	0	0	0	265.498	0
	25.3843	0	0	103.091	0	0		25.8955	497.196	0	0	0	0	93.4564	0		28.7272	0	80.0843	0	0	0	0	444		25.6843	0	0	0	0	0	0		26.7756	121.646	0	0	156.945	0	0		26.8564	0	0	0	0	244.462	0
	25.3892	0	0	41.5291	0	0		25.9004	571.401	0	0	0	30.8021	0	0		28.7305	0	49.9706	0	0	0	0	377.018		25.6892	0	0	0	0	0	0		26.7805	178.352	0	0	312.705	0	0		26.8613	0	0	0	0	179.786	0
	25.3941	0	0	0	0	0		25.9053	495.663	0	0	0	85.6309	0	0		28.7339	4.78384	20.8175	0	0	0	0	257.432		25.6941	0	0	0	0	0	0		26.7854	333.483	0	0	356	0	0		26.8662	0	0	0	0	70.7343	0
	25.399	0	0	0	0	0		25.9102	297.535	0	0	0	89	0	0		28.7372	64.9432	5.94664	0	0	0	0	137.114		25.699	0	0	0	0	0	0		26.7903	444.148	0	0	405.053	0	0		26.8711	0	0	0	0	23.8264	0
	25.4039	0	0	0	0	0		25.9151	114.02	0	0	0	72.133	0	0		28.7405	125.089	0	0	0	0	0	52.9115		25.7039	0	0	0	0	0	0		26.7952	450.063	0	0	340.262	0	0		26.876	0	0	0	0	1.0379	0
	25.4088	0	0	0	0	0		25.92	44	0	26.3958	0	17.6042	0	0		28.7439	185.193	0	0	0	0	0	0		25.7088	0	0	0	0	0	0		26.8001	379.787	0	0	294.947	0	0		26.8809	0	0	0	41.6189	0	0
	25.4137	0	0	0	0	0		25.9249	117.424	0	81.1245	0	0	0	0		28.7472	245.352	0	0	0	0	0	0		25.7137	0	0	0	0	0	0		26.805	275.041	0	0	176.236	0	0		26.8858	0	0	0	211.193	0	0
	25.4186	0	0	0	0	0		25.9298	203.355	0	89	0	163.286	0	0		28.7505	228.538	0	0	0	0	0	0		25.7186	0	0	0	0	0	0		26.8099	180.978	0	0	85.7332	0	0		26.8907	0	0	0	511.962	0	0
	25.4235	0	0	0	0	0		25.9347	248.565	0	76.618	0	353.924	0	0		28.7539	170.771	0	0	0	0	0	4.7471		25.7235	0	0	0	0	0	0		26.8148	92.8709	0	0	19.4758	0	0		26.8956	0	0	0	862.568	0	0
	25.4284	0	0	0	0	0		25.9396	144.5	0	22	0	389	0	0		28.7572	125.483	0	0	0	0	0	34.4888		25.7284	0	0	0	0	0	0		26.8197	50.8395	0	0	0	0	0		26.9005	0	0	0	970.775	0	0
	25.4333	0	0	0	0	0		25.9445	73.0534	0	0	0	198.649	0	0		28.7605	100.897	0	0	0	0	0	84.8705		25.7333	0	0	0	0	0	0		26.8246	75.3104	0	0	0	0	0		26.9054	0	0	0	815.625	0	0
	25.4382	0	0	0	0	0		25.9494	87.8984	0	0	0	7.81116	0	0		28.7639	103.98	0	0	0	0	0	145.011		25.7382	0	0	0	0	0	0		26.8295	150.329	0	0	0	0	0		26.9103	0	0	0	437.882	0	0
	25.4431	0	0	0	0	0		25.9543	89	0	0	0	0	0	0		28.7672	179.01	0	0	0	0	0	205.171		25.7431	0	0	0	0	0	0		26.8344	223.029	0	0	0	0	0		26.9152	0	0	0	160.051	0	0
	25.448	0	0	0	0	0		25.9592	70.9957	0	0	0	0	0	0		28.7705	232.581	0	0	0	0	0	222		25.748	0	0	0	0	0	0		26.8393	229.138	0	0	0	0	0		26.9201	0	0	0	14.3492	0	0
	25.4529	0	0	0	0	0		25.9641	16.4921	0	0	0	0	0	0		28.7739	263.273	0	0	0	0	0	207.58		25.7529	0	0	0	0	0	0		26.8442	192.576	0	0	0	0	0		26.925	0	0	0	0	0	0
	25.4578	0	0	0	0	0		25.969	0	0	0	0	0	0	0		28.7772	247.736	0	0	0	0	0	147.455		25.7578	0	0	0	0	0	0		26.8491	163.435	0	0	0	0	0		26.9299	0	0	0	0	0	0
	25.4627	0	0	0	0	0		25.9739	107.487	0	0	0	0	0	0		28.7805	187.02	0	0	0	0	0	87.3131		25.7627	0	0	0	0	0	0		26.854	199.243	0	0	0	0	0		26.9348	0	0	0	0	0	0
	25.4676	0	0	0	0	0		25.9788	239.894	0	0	0	0	0	0		28.7839	116.171	0	0	0	0	0	35.6798		25.7676	0	0	0	0	0	0		26.8589	279.716	0	0	0	0	0		26.9397	0	0	0	0	0	0
	25.4725	0	0	0	0	0		25.9837	333	0	0	0	0	0	0		28.7872	56.0456	0	0	0	0	0	5.95514		25.7725	0	0	0	0	0	0		26.8638	353.992	0	0	0	0	0		26.9446	0	0	0	0	0	0
	25.4774	0	0	0	0	0		25.9886	233.234	0	0	0	0	83.2632	0		28.7905	20.2227	0	0	0	0	0	0		25.7774	0	0	0	0	0	0		26.8687	391.969	0	0	0	0	0		26.9495	0	0	0	0	0	0
	25.4823	0	0	0	0	0		25.9935	70.3599	0	0	0	0	327.392	0		28.7939	0	0	0	0	0	0	0		25.7823	0	0	0	0	0	0		26.8736	372.362	0	0	0	0	0		26.9544	0	0	0	18.5814	0	0
	25.4872	0	0	0	0	0		25.9984	26.8064	0	0	0	0	466.779	0		28.7972	0	0	0	0	0	0	0		25.7872	0	0	0	0	0	0		26.8785	300.693	0	0	0	0	0		26.9593	0	0	0	59.7088	0	0
	25.4921	0	0	0	0	0		26.0033	0	0	0	0	0	461.249	0		28.8005	0	0	0	0	0	0	0		25.7921	0	0	0	0	0	0		26.8834	184.642	0	0	0	0	0		26.9642	0	0	0	103.567	0	0
	25.497	0	0	0	0	0		26.0082	0	0	0	0	0	188.705	0		28.8039	0	0	0	0	0	0	0		25.797	0	0	0	0	0	0		26.8883	78.8979	0	0	0	0	0		26.9691	36.2753	0	0	111	0	0
	25.5019	0	10.6381	0	0	0		26.0131	19.2513	0	0	0	116.383	13.8684	0		28.8072	0	0	0	0	0	0	0		25.8019	0	0	0	0	0	0		26.8932	30.7762	0	0	0	0	0		26.974	116.762	0	0	75.0278	0	0
	25.5068	0	64.9986	0	0	0		26.018	83.0434	122.087	0	0	487.712	0	0		28.8105	13.0843	0	0	0	0	0	0		25.8068	0	0	23.4583	0	308.156	0		26.8981	87.9733	0	0	0	0	0		26.9789	205.171	0	0	30.5093	0	0
	25.5117	0	119.424	0	0	0		26.0229	161.903	279.805	0	0	814.047	0	0		28.8139	34.1589	0	0	0	0	0	0		25.8117	0	0	102.274	0	746.411	0		26.903	250.511	0	0	0	0	25.8523		26.9838	222	0	0	4.31156	0	0
	25.5166	0	92.6719	0	0	0		26.0278	295.678	400	0	0	803.226	0	0		28.8172	64.5647	0	0	0	0	0	0		25.8166	0	0	324.567	0	1373.94	34.6023		26.9079	475.301	0	0	0	0	95.693		26.9887	151.034	0	0	0	0	0
	25.5215	0	38.1974	0	0	0		26.0327	493.16	331.032	0	0	440.856	0	0		28.8205	108.039	0	0	0	0	0	0		25.8215	0	0	515.68	0	1578	115.941		26.9128	615.886	0	0	0	0	184.088		26.9936	62.6463	0	0	0	0	0
	25.5264	0	0	0	0	0		26.0376	600	133	0	0	111	0	0		28.8239	152.916	0	0	0	0	0	0		25.8264	0	0	362.768	0	1384.77	262.465		26.9177	581.031	0	0	0	0	222		26.9985	9.51121	0	0	0	0	0
	25.5313	0	0	0	0	0		26.0425	396.072	51.5514	0	0	43.0241	0	0		28.8272	198.187	0	0	0	0	0	0		25.8313	0	0	196.971	26.207	1152.86	386.123		26.9226	383.908	0	0	0	0	172.116		27.0034	0	0	0	0	0	0
	25.5362	0	0	0	0	0		26.0474	206.742	0	0	0	0	0	0		28.8305	243.449	0	0	0	0	0	0		25.8362	0	0	163.103	62.7339	1102	504.052		26.9275	168.432	0	0	0	0	83.7162		27.0083	16.9466	0	0	0	0	0
	25.5411	0	0	0	0	0		26.0523	133	0	0	0	0	0	0		28.8339	317.269	0	0	0	0	0	0		25.8411	0	0	437.61	117.221	1643.95	627.195		26.9324	40.3201	0	0	0	0	19.9335		27.0132	106.741	0	0	0	0	0
	25.546	0	0	0	0	0		26.0572	213.087	0	0	0	119.681	0	0		28.8372	422	0	0	0	0	0	0		25.846	0	0	610.116	94.8751	2772.47	647.071		26.9373	0	0	0	0	0	0		27.0181	284.353	0	0	0	0	0
	25.5509	0	0	0	0	0		26.0621	171.94	24.7487	0	0	508.168	0	0		28.8405	482.125	0	0	0	0	0	0		25.8509	0	0	428.294	40.4372	3797.04	438.29		26.9422	0	0	0	0	0	0		27.023	449.985	0	0	0	0	0
	25.5558	0	0	0	0	0		26.067	117.599	52.0505	0	0	862.304	0	0		28.8439	518.73	0	0	0	0	0	0		25.8558	0	0	210.722	28.1388	4843.21	210.722		26.9471	23.1821	0	0	0	0	0		27.0279	472.649	0	0	0	0	0
	25.5607	0	0	0	0	0		26.0719	89	53.7788	0	0	952.133	0	0		28.8472	526.991	0	0	0	0	0	0		25.8607	0	0	40.8288	197.25	6089.51	40.8288		26.952	67.4049	0	0	0	0	0		27.0328	319.725	0	0	0	32.4005	0
	25.5656	0	0	0	0	0		26.0768	124.187	26.4063	0	0	720.276	0	0		28.8505	377.016	0	0	0	0	0	0		25.8656	0	0	0	510.47	7038.8	16.8593		26.9569	111.587	0	0	0	0	0		27.0377	137.114	0	0	0	108.943	0
	25.5705	0	0	0	0	0		26.0817	133	193.141	0	45.6035	462.041	91.207	0		28.8539	243.639	0	0	0	0	0	0		25.8705	0	0	0	1018.19	6760.62	66.6137		26.9618	110.711	0	0	0	0	0		27.0426	24.6668	0	0	31.8052	229.861	0
	25.5754	0	0	0	0	0		26.0866	166.484	433.713	0	99.9948	255.755	266.708	0		28.8572	125.851	0	0	0	0	0	0		25.8754	0	0	13.3815	1238.54	5864.7	174.66		26.9667	66.5087	0	0	0	0	0		27.0475	0	0	0	107.739	298.511	0
	25.5803	0	0	0	0	0		26.0915	361.993	687.898	0	112.102	264.272	702.087	0		28.8605	35.9501	0	0	0	0	0	0		25.8803	0	0	90.8541	1171.88	5515.54	263.862		26.9716	22.3063	0	0	0	0	0		27.0524	0	0	0	228.048	279.79	0
	25.5852	0	0	0	0	0		26.0964	497.787	617.938	0	57.5129	404.062	889	0		28.8639	0	0	0	0	0	0	0		25.8852	0	0	370.529	644.524	6704.35	259.021		26.9765	0	0	0	0	0	0		27.0573	0	0	0	329.534	172.848	0
	25.5901	0	0	0	0	0		26.1013	388.021	290.433	0	3.31521	444	559.823	0		28.8672	0	0	0	0	0	0	0		25.8901	0	0	744.186	154.491	9099.08	145.069		26.9814	0	0	0	0	0	0		27.0622	0	0	0	386.615	71.075	0
	25.595	0	0	0	0	0		26.1062	199.216	113.51	0	0	239.922	226.595	0		28.8705	0	0	0	0	0	0	0		25.895	0	0	716.042	111	10056	83.3221		26.9863	0	0	0	31.6741	0	0		27.0671	0	0	0	369.68	13.6798	0
	25.5999	0	0	0	0	0		26.1111	50.133	0	0	0	55.6409	0	0		28.8739	0	0	0	0	0	0	0		25.8999	0	0	575.835	179.288	9912.39	51.8531		26.9912	0	0	0	128.974	0	0		27.072	0	0	0	295.279	0	0
	25.6048	0	0	0	0	0		26.116	8.8021	0	0	0	0	0	0		28.8772	0	0	0	0	0	0	0		25.9048	0	0	299.207	474.647	6685.48	53.9762		26.9961	0	0	0	261.076	0	0		27.0769	14.8623	0	0	176.475	0	0
	25.6097	0	0	0	0	0		26.1209	0	0	0	0	0	0	0		28.8805	0	0	0	0	0	0	0		25.9097	105.22	0	151.589	723.416	3351.09	44		27.001	0	0	0	333	0	0		27.0818	52.0928	0	0	73.4832	0	0
	25.6146	0	0	0	0	0		26.1258	23.0961	35.169	0	0	350.115	116.53	0		28.8839	0	0	0	0	0	0	0		25.9146	437.864	0	76.6001	733.135	2483.74	258.929		27.0059	0	0	0	273.723	0	0		27.0867	110.694	0	0	14.8708	0	0
	25.6195	0	0	0	0	0		26.1307	80.8069	103.532	0	0	960.082	289.296	18.4034		28.8872	0	0	0	0	0	0	0		25.9195	765.334	0	16.6915	689.525	2332.35	525.876		27.0108	0	0	0	141.626	0	0		27.0916	148.07	0	0	0	0	0
	25.6244	0	0	0	0	0		26.1356	288.947	310.947	77.9628	0	2378.19	566.952	99.9843		28.8905	0	0	0	0	0	0	0		25.9244	835.753	0	0	705.016	3080.52	700.74		27.0157	0	0	0	38.0452	0	0		27.0965	141.085	0	0	0	0	0
	25.6293	0	0	0	0	0		26.1405	593.534	551.022	381.427	0	3457.91	747.458	181.565		28.8939	0	0	0	0	0	0	0		25.9293	661.707	0	0	800	3069.49	489.167		27.0206	0	0	0	0	0	0		27.1014	90.6498	0	0	0	0	0
	25.6342	0	0	0	0	0		26.1454	877.884	726.341	762.428	0	3284.83	798.898	136.355		28.8972	0	0	0	0	0	0	0		25.9342	416.778	0	0	963.068	1982.29	278.157		27.0255	9.2099	0	0	0	0	0		27.1063	52.396	0	0	0	0	0
	25.6391	0	0	0	0	0		26.1503	993.594	733	595.255	0	2117.65	825.855	54.8486		28.9005	0	0	0	0	0	0	0		25.9391	209.918	0	0	774.79	2066.52	571.245		27.0304	40.5499	0	0	0	0	0		27.1112	58.4617	0	0	0	0	0
	25.644	0	0	0	0	0		26.1552	1013.39	670.985	395.783	0	1159.76	862.004	0		28.9039	0	0	0	0	0	0	0		25.944	58.5656	0	0	491.816	2615.85	848.773		27.0353	84.8415	0	0	0	0	0		27.1161	108.049	0	0	0	0	0
	25.6489	0	0	0	0	0		26.1601	766.702	424.831	358.395	0	919.246	1069.68	27.5079		28.9072	0	0	0	0	0	0	0		25.9489	110.281	0	0	161.66	3439.34	854.291		27.0402	111	0	0	0	0	0		27.121	147.15	0	0	0	0	0
	25.6538	26.7735	0	0	0	0		26.165	647.444	162.948	797.073	0	873.588	1348.05	119.673		28.9105	0	0	0	0	0	0	0		25.9538	300.588	0	0	16.2976	3039.84	473.247		27.0451	93.7538	0	0	0	0	0		27.1259	142.006	0	0	0	13.3854	0
	25.6587	63.8927	0	0	0	0		26.1699	966.604	288.387	1010.02	0	687.417	1306.49	228.706		28.9139	0	0	0	0	0	0	0		25.9587	356.439	0	0	0	2725.14	214.574		27.05	75.4733	0	0	0	0	0		27.1308	119.763	0	0	0	62.314	0
	25.6636	118.34	0	0	0	0		26.1748	1264.12	635.503	1053.12	0	646.508	1144.7	297.787		28.9172	0	0	0	0	0	0	0		25.9636	330.55	0	0	0	2592.45	55.9957		27.0549	105.651	0	0	0	0	0		27.1357	137.77	0	0	0	155.034	0
	25.6685	93.763	0	0	0	0		26.1797	1182.89	1553.03	831.823	0	1494.84	875.823	243.373		28.9205	0	0	0	0	0	0	0		25.9685	134.61	0	0	0	2865.15	89		27.0598	157.898	0	0	0	0	0		27.1406	247.166	0	0	0	239.407	0
	25.6734	39.3009	0	0	0	0		26.1846	766.952	2166.29	700.234	0	3273.45	1244.56	288.761		28.9239	0	0	0	0	0	0	0		25.9734	18.9785	0	0	0	2755.09	216.579		27.0647	175.552	0	0	0	0	0		27.1455	362.742	0	0	0	253.629	0
	25.6783	0	0	0	0	0		26.1895	406.621	2244	601.661	0	4599.86	2201.07	527.495		28.9272	0	0	0	0	0	0	0		25.9783	0	0	0	0	2583.18	392.262		27.0696	109.367	0	0	0	0	0		27.1504	451.142	0	0	0	180.216	0
	25.6832	0	0	0	0	0		26.1944	359.79	2364.03	359.943	0	3729.39	2648.7	693.238		28.9305	0	0	0	0	0	0	0		25.9832	0	0	0	64.7478	2137.02	374.334		27.0745	51.1882	0	0	0	0	0		27.1553	438.462	0	0	0	82.4623	0
	25.6881	0	0	0	0	0		26.1993	437.216	2406.57	143.426	0	2793.7	2847.93	790.642		28.9339	0	0	0	0	0	0	0		25.9881	0	0	0	172.076	1726.47	286.311		27.0794	45.0847	0	0	0	0	0		27.1602	375.312	0	0	0	19.3117	0
	25.693	0	0	0	0	0		26.2042	852.36	2052.38	23.4404	0	2247.53	2560.06	748.744		28.9372	0	0	0	0	0	0	0		25.993	0	0	0	335.442	1564.43	68.2461		27.0843	126.501	0	0	0	0	0		27.1651	257.333	0	0	0	0	0
	25.6979	0	0	0	0	0		26.2091	1252.89	1558.23	77.8803	0	2551.02	2116.98	675.246		28.9405	0	0	0	0	0	0	0		25.9979	0	0	0	359.483	1536.64	74.9094		27.0892	236.742	0	0	0	0	0		27.17	129.267	0	0	0	0	0
	25.7028	0	0	0	0	0		26.214	1130.03	1437.84	333.232	0	3041.06	2018.04	667		28.9439	0	0	0	0	0	0	0		26.0028	0	0	0	201.853	1248.71	278.35		27.0941	332.729	0	0	0	0	0		27.1749	40.8705	0	0	0	0	0
	25.7077	0	0	0	0	0		26.2189	898.855	1312.95	598.045	0	3516.78	2187.77	688.465		28.9472	0	0	0	0	0	0	0		26.0077	0	0	0	47.4557	935.241	444		27.099	384.985	0	0	0	0	0		27.1798	83.3086	0	0	0	11.7486	0
	25.7126	0	0	0	0	0		26.2238	664.236	994.196	818.848	0	3928.15	3038.48	659.809		28.9505	0	0	0	0	0	0	0		26.0126	0	0	0	0	720.674	352.588		27.1039	400	0	0	0	0	0		27.1847	319.975	0	0	0	57.3259	0
	25.7175	0	0	0	0	0		26.2287	764.904	706.821	975.028	0	4860.07	3791.86	651.927		28.9539	0	0	0	0	0	0	0		26.0175	0	0	0	0	633.631	135.007		27.1088	393.313	0	0	0	0	0		27.1896	675.198	0	0	0	135.324	0
	25.7224	0	0	0	0	0		26.2336	1044	667	978	0	6336	3957	578		28.9572	0	0	0	0	0	0	0		26.0224	0	0	0	0	472.174	2.97091		27.1137	364.624	0	0	0	0	0		27.1945	935.325	0	0	0	200.604	0
	25.7273	0	0	0	0	0		26.2385	1017.05	966.533	664.991	0	7670.12	3793.45	604.952		28.9605	0	0	0	0	0	0	0		26.0273	0	0	0	0	678.527	0		27.1186	313.833	0	0	0	0	0		27.1994	932.574	0	0	0	199.694	0
	25.7322	0	0	0	0	0		26.2434	990.096	1355.87	406.678	30.1612	8393.81	3759.78	602.193		28.9639	0	0	0	0	0	0	0		26.0322	0	0	0	0	988.714	0		27.1235	254.232	0	0	0	0	0		27.2043	711.44	0	0	0	133.483	0
	25.7371	0	0	0	0	0		26.2483	1098.19	1899.81	393.097	156.808	7226.02	4055	428.094		28.9672	0	0	0	0	0	0	0		26.0371	0	0	0	0	1250.87	0		27.1284	209.817	0	0	0	0	0		27.2092	435.111	0	0	0	55.9404	0
	25.742	0	0	0	0	0		26.2532	1455.81	2224.07	662.389	319.744	6193.9	5597.43	195.741		28.9705	0	0	0	0	0	0	0		26.042	0	0	0	0	939.472	0		27.1333	165.841	0	0	0	0	0		27.2141	224.374	0	0	0	11.2934	0
	25.7469	0	0	0	0	0		26.2581	1788.85	2156.8	951.722	258.178	7722.71	6644.74	178		28.9739	0	0	0	0	0	0	0		26.0469	0	0	0	0	719.263	0		27.1382	115.619	0	0	0	0	0		27.219	90.2896	0	0	21.1152	21.1152	0
	25.7518	0	0	0	0	0		26.263	2099.71	2104.4	1116.8	153.447	9316.07	6977.28	209.152		28.9772	0	0	0	0	0	0	0		26.0518	0	0	0	0	789.201	0		27.1431	61.0944	0	0	0	0	0		27.2239	23.1821	0	0	86.109	86.109	0
	25.7567	0	0	0	0	0		26.2679	2295.18	2133	839.837	28.4678	9686.54	5609.64	215.815		28.9805	0	0	0	0	0	0	0		26.0567	0	0	0	0	1726.59	0		27.148	55.2543	0	0	0	0	5.50213		27.2288	0	0	0	174.506	195.492	0
	25.7616	103.855	0	0	0	0		26.2728	2155.36	1955.36	511.358	0	7797.4	4271.4	141.991		28.9839	0	0	0	0	0	0	0		26.0616	0	0	0	0	2304.23	0		27.1529	115.999	0	0	0	0	43.6477		27.2337	20.2227	0	0	222	287.223	0
	25.7665	212.87	0	0	0	0		26.2777	1655.37	1580.94	489.551	0	5807.6	3167.54	178.614		28.9872	0	0	0	0	0	0	0		26.0665	0	0	0	0	1871.2	0		27.1578	215.85	0	0	0	0	147.905		27.2386	84.3012	0	0	202.076	311	0
	25.7714	212.123	0	0	0	0		26.2826	1188.77	1283.49	494.258	0	4073.11	2123.09	222		28.9905	0	0	0	0	0	0	0		26.0714	0	0	0	0	947.934	0		27.1627	261.717	0	0	0	0	307.657		27.2435	202.588	0	0	237.328	271.299	0
	25.7763	103.091	0	0	0	0		26.2875	1204.89	1385.72	402.203	0	2944.21	1334.19	179.728		28.9939	0	0	0	0	0	0	0		26.0763	0	0	0	0	287.113	9.71483		27.1676	219.243	0	0	0	0	463.85		27.2484	318.432	0	0	467.387	202.671	0
	25.7812	41.5291	0	0	0	0		26.2924	1270.7	1320.09	262.194	0	2006.67	1042.1	70.6958		28.9972	0	0	0	0	0	0	0		26.0812	0	0	0	29.3333	274	52		27.1725	113.761	0	0	0	0	523.489		27.2533	346.051	0	0	801.522	139.503	0
	25.7861	0	0	0	0	0		26.2973	1203.29	958.006	181.294	0	1552.99	1104.34	3.29423		29.0005	0	0	0	0	0	0	0		26.0861	0	0	0	84.1288	409.984	106.237		27.1774	39.3908	0	0	0	0	456.317		27.2582	267.008	0	0	958.841	69.8411	0
	25.791	0	0	0	0	0		26.3022	1021.14	856.511	100.936	0	1622.72	1277.21	0		29.0039	0	0	0	0	0	0	0		26.091	0	0	0	89	533.657	86.4355		27.1823	26.4578	0	0	0	0	297.135		27.2631	131.489	0	0	765.393	25.5632	0
	25.7959	0	0	0	0	0		26.3071	839.109	875.024	27.4948	0	1680.75	1400	0		29.0072	0	0	0	0	0	0	0		26.0959	0	0	0	73.6352	622	51.6352		27.1872	48.5075	0	8.62312	0	0	134.05		27.268	48.4501	0	0	386.662	0	0
	25.8008	0	0	0	0	0		26.312	688.811	973.604	0	0	1520.02	1306.41	0		29.0105	0	0	0	0	0	0	0		26.1008	0	0	0	19.073	571.579	9.53648		27.1921	62.6508	0	60.8295	0	0	35.6798		27.2729	49.1678	0	0	105.823	0	0
	25.8057	0	0	0	0	26.2175		26.3169	479.002	937.025	0	0	1073.85	1152.43	0		29.0139	0	0	0	0	0	0	0		26.1057	0	0	0	0	445.132	0		27.197	39.9861	0	149.238	0	0	0		27.2778	133.254	0	0	35.483	0	0
	25.8106	0	0	0	0	53.5861		26.3218	280.714	722.986	23.1016	0	789.986	1343.54	0		29.0172	0	0	0	0	0	0	0		26.1106	0	0	0	0	309.147	0		27.2019	18.1377	0	222	0	0	0		27.2827	226.261	0	0	158.769	0	0
	25.8155	0	0	0	0	52.237		26.3267	126.947	502.458	74.8174	0	655.031	1497.4	0		29.0205	0	0	0	0	0	0	0		26.1155	0	0	0	0	173.176	0		27.2068	0	0	206.966	0	0	0		27.2876	258.142	0	0	352.503	0	0
	25.8204	77.1588	0	0	0	24.927		26.3316	111	444.511	244.542	0	1022.11	1178.39	0		29.0239	0	0	0	0	0	0	0		26.1204	0	0	0	0	78.7396	0		27.2117	0	0	118.58	0	0	0		27.2925	201.994	0	0	522.68	0	0
	25.8253	186.168	72.6031	0	0	9.99047		26.3365	79.1011	547.472	446.096	0	1631.14	891.477	15.9495		29.0272	0	0	0	0	0	0	0		26.1253	0	0	0	0	112.637	0		27.2166	10.4113	0	44	0	0	0		27.2974	99.9261	0	0	569.824	0	0
	25.8302	238.819	161.181	0	0	0		26.3414	24.2532	704.341	509.898	0	2368.86	1310.62	106.544		29.0305	4.16009	0	0	0	0	0	0		26.1302	0	0	0	0	255.817	0		27.2215	86.7494	0	63.8979	0	0	0		27.3023	27.9443	0	0	539.579	0	0
	25.8351	129.786	222	0	0	0		26.3463	22	828.501	328.286	0	2518.09	1830.44	267.864		29.0339	19.0309	0	0	0	0	0	0		26.1351	0	0	0	0	292.116	0		27.2264	228.373	0	209.494	0	0	0		27.3072	0	0	0	511	0	0
	25.84	20.7539	153.754	0	0	0		26.3512	40.0043	866.589	146.787	0	2414.16	2000.96	369.198		29.0372	58.2064	0	0	0	0	0	0		26.14	0	0	0	8.06387	278.378	0		27.2313	409.042	0	424.022	0	0	0		27.3121	0	0	0	495.534	0	0
	25.8449	0	44.7215	0	0	0		26.3561	108.262	633.077	25.113	0	1911.44	1191.97	258.472		29.0405	112.994	0	0	0	0	0	0		26.1449	0	0	0	35.0091	195.982	0		27.2362	458.402	0	580.823	0	0	0		27.317	0	0	0	428.727	7.58562	0
	25.8498	0	17.2329	0	0	0		26.361	152.547	287.391	0	0	1494.15	451.42	86.969		29.0439	188.024	0	0	0	0	0	0		26.1498	0	0	0	80.7382	105.34	0		27.2411	375.715	0	586.522	0	0	0		27.3219	0	0	0	310.712	37.2088	0
	25.8547	0	0	0	0	0		26.3659	112.468	112.866	0	0	1078.54	343.604	30.9919		29.0472	262.987	0	0	0	0	0	0		26.1547	0	0	0	89	111.913	0		27.246	184.731	0	476.257	0	5.05141	0		27.3268	0	0	0	207.424	81.576	0
	25.8596	0	0	0	0	0		26.3708	63.0816	10.7022	0	0	681.544	306.46	0		29.0505	327.297	0	0	0	0	0	0		26.1596	0	0	0	77.0043	156.725	0		27.2509	59.7715	0	389.976	0	63.2042	0		27.3317	0	0	0	178	111	0
	25.8645	0	0	0	0	0		26.3757	19.8492	70.4956	0	0	366.568	263.365	0		29.0539	372.559	0	0	0	0	0	0		26.1645	0	0	0	33.1836	222	0		27.2558	0	0	504.698	0	244.483	0		27.3366	0	0	0	184.99	97.0193	0
	25.8694	0	0	0	0	0		26.3806	0	191.603	0	0	178	179.557	0		29.0572	364.921	0	0	0	0	0	0		26.1694	0	0	0	6.23928	158.241	0		27.2607	0	0	658.719	0	456.643	0		27.3415	0	0	0	248.501	53.0093	0
	25.8743	0	0	0	0	0		26.3855	0	340.664	0	0	247.365	121.037	0		29.0605	343.836	0	0	0	0	0	0		26.1743	0	0	0	0	49.2203	0		27.2656	0	0	784.381	0	566.242	0		27.3464	0	0	0	416.843	15.3073	0
	25.8792	0	0	0	0	0		26.3904	0	444	0	0	585.193	179.994	0		29.0639	313.436	0	0	0	0	0	0		26.1792	0	0	0	0	18.3386	0		27.2705	0	0	607.614	0	426.058	0		27.3513	0	0	0	628.558	0	0
	25.8841	0	0	0	0	0		26.3953	0	439.391	0	0	1008.38	276.218	27.8647		29.0672	297.325	0	0	0	0	0	0		26.1841	0	0	0	0	0	8.61326		27.2754	0	0	440.734	0	208.789	0		27.3562	0	0	0	774.129	0	0
	25.889	0	0	0	0	0		26.4002	0	403.966	0	0	1248.47	342.61	164.61		29.0705	315.466	0	0	0	0	0	0		26.189	0	0	0	0	0	49.7468		27.2803	0	0	420.926	0	41.0394	0		27.3611	0	0	0	654.233	0	0
	25.8939	0	0	0	0	0		26.4051	13.1307	333	0	0	1028.05	479.935	323.884		29.0739	375.591	0	0	0	0	0	0		26.1939	0	0	0	0	0	104.034		27.2852	0	0	731.209	0	0	0		27.366	0	0	0	424.805	6.09741	0
	25.8988	0	0	0	0	0		26.41	79.4803	316.171	0	0	710.682	553.99	450.171		29.0772	406.54	0	0	0	0	0	0		26.1988	0	0	0	0	0	87.5368		27.2901	0	0	1047.6	0	0	0		27.3709	0	0	0	164.05	34.1636	0
	25.9037	0	0	0	0	0		26.4149	145.224	231.958	0	0	409.958	599.482	353.552		29.0805	407.742	0	0	0	0	0	0		26.2037	0	0	0	0	0	53.8884		27.295	0	0	1097.37	0	0	0		27.3758	0	0	0	49.3371	78.5995	0
	25.9086	0	0	0	40.3281	0		26.4198	188.237	158.513	0	0	344.237	364.888	212.926		29.0839	378	0	0	0	0	0	0		26.2086	0	0	0	0	0	10.6381		27.2999	1.76953	0	806.798	0	0	0		27.3807	0	0	0	22.8523	111	0
	25.9135	0	0	0	145.605	0		26.4247	121.851	59.3985	0	0	296.433	166.216	59.3985		29.0872	257.728	0	0	0	0	0	0		26.2135	0	0	0	0	0	0		27.3048	46.993	0	434.315	0	0	0		27.3856	0	0	0	111.259	99.9958	0
	25.9184	0	0	0	222	0		26.4296	56.1442	22	7.12916	0	336.727	0	18.4354		29.0905	153.301	0	0	0	0	0	0		26.2184	0	0	0	0	64.7635	0		27.3097	135.962	0	153.012	0	0	0		27.3905	0	0	0	210.35	56.0545	0
	25.9233	0	0	0	169.33	0		26.4345	0	28.9927	57.8299	0	366.256	0	0		29.0939	65.1871	0	0	0	0	0	0		26.2233	0	0	0	106.036	199.247	0		27.3146	244.462	0	43.1156	0	0	0		27.3954	10.409	0	0	300.591	16.7955	0
	25.9282	0	0	0	60.3322	72.6678		26.4394	9.94896	76.8005	146.216	0	428.682	0	0		29.0972	19.9161	0	0	0	0	0	0		26.2282	0	0	0	215.051	353.528	0		27.3195	266.119	0	0	0	0	0		27.4003	64.4432	0	0	267	0	0
	25.9331	0	0	0	21.0873	181.692		26.4443	76.363	136.263	222	0	476.363	0	0		29.1005	0	0	0	0	0	0	0		26.2331	0	0	0	209.916	658.225	0		27.3244	199.271	0	0.289138	0	0	0		27.4052	152.85	0	0	247.15	0	0
	25.938	0	0	0	0	243.275		26.4492	142.042	158.969	209.989	0	559.992	9.04215	0		29.1039	0	0	0	0	0	0	0		26.238	0	0	0	100.884	1066.54	0		27.3293	89.0429	0	43.983	0	0	0		27.4101	222	0	0	178	4.75561	0
	25.9429	0	0	0	0	178		26.4541	191.402	175.177	121.578	0	775.864	84.0684	0		29.1072	0	0	0	0	0	0	0		26.2429	0	0	0	40.4256	1062.43	0		27.3342	22.4664	0	132.381	0	0	0		27.415	203.354	0	0	159.354	26.6092	0
	25.9478	0	0	0	0	241.79		26.459	130.329	156	38.6574	0	1123.58	216.149	0		29.1105	0	0	0	0	0	0	0		26.2478	0	0	0	0	867.235	0		27.3391	0.297757	0	265.186	0	0	0		27.4199	114.966	0	0	79.8817	48.6605	0
	25.9527	0	0	0	0	496.695		26.4639	113.526	148.308	0	0	1543.22	333	0		29.1139	0	0	0	0	0	0	0		26.2527	0	0	0	0	340.856	0		27.344	0	0	310.099	0	0	0		27.4248	35.3769	0	0	35.3769	62.4925	0
	25.9576	0	0	0	0	523.831		26.4688	142.602	84.145	0	0	1590.82	318.651	0		29.1172	0	0	0	0	0	0	0		26.2576	0	0	0	0	41.5928	0		27.3489	65.1864	0	268.191	0	0	0		27.4297	0	0	0	0	39.8399	0
	25.9625	0	0	0	0	463.702		26.4737	222	39.5439	0	0	1265.55	186.53	0		29.1205	0	0	0	0	0	0	0		26.2625	0	0	0	0	0	0		27.3538	195.476	0	137.558	0	0	0		27.4346	0	0	0	0	17.9861	0
	25.9674	0	0	0	0	301.123		26.4786	215.773	0	0	0	625.012	60.6783	0		29.1239	0	0	0	0	0	0	0		26.2674	0	0	0	0	0	0		27.3587	391.879	0	176.173	0	0	0		27.4395	0	0	0	0	0	0
	25.9723	0	0	0	0	154.215		26.4835	152.051	0	0	0	202.52	0	0		29.1272	0	0	0	0	0	0	0		26.2723	0	0	0	0	0	0		27.3636	463.814	0	347.537	0	0	0		27.4444	0	0	0	0	0	0
	25.9772	0	0	0	0	62.0772		26.4884	111	0	0	0	0	0	0		29.1305	0	0	0	0	0	0	0		26.2772	0	0	0	0	0	0		27.3685	487.809	0	650.163	0	0	0		27.4493	0	0	0	0	0	0
	25.9821	0	0	0	0	0		26.4933	111	0	0	0	0	0	0		29.1339	0	0	0	0	0	0	0		26.2821	0	0	0	0	39.216	0		27.3734	426.092	0	708.313	0	0	0		27.4542	0	0	0	0	0	0
	25.987	0	0	0	0	0		26.4982	108.039	0	0	0	0	1.48028	0		29.1372	0	0	0	0	0	0	0		26.287	0	0	0	0	143.356	0		27.3783	463.955	0	587	0	0	0		27.4591	0	0	0	0	0	0
	25.9919	0	0	0	0	0		26.5031	64.268	0	0	0	0	24.732	0		29.1405	0	0	0	0	0	0	0		26.2919	0	0	0	0	222	0		27.3832	425.357	0	290.202	0	0	0		27.464	0	0	0	0	0	0
	25.9968	0	0	0	0	0		26.508	20.8094	0	0	0	0	70.5717	0		29.1439	0	0	0	0	0	0	0		26.2968	0	0	0	0	171.579	0		27.3881	361.36	0	103.455	0	0	0		27.4689	0	0	0	0	0	0
	26.0017	0	0	0	0	0		26.5129	0	0	0	0	0	138.237	0		29.1472	0	0	0	0	0	0	0		26.3017	0	0	0	0	62.5806	0		27.393	233.81	0	7.84383	0	0	0		27.4738	0	0	0	0	0	0
	26.0066	0	0	0	0	0		26.5178	0	0	0	0	0	250.332	0		29.1505	0	0	0	0	0	0	0		26.3066	0	0	0	22.3567	21.6433	0		27.3979	141.432	0	0	0	0	0		27.4787	0	0	0	0	5.34261	0
	26.0115	0	0	0	0	0		26.5227	0	0	0	0	0	404.474	0		29.1539	16.823	0	0	0	0	0	0		26.3115	0	0	0	49.5498	0	0		27.4028	93.4731	0	0	0	0	0		27.4836	0	0	0	0	49.1662	0
	26.0164	0	0	0	0	0		26.5276	0	0	0	0	0	532.405	0		29.1572	76.959	0	0	0	0	0	0		26.3164	0	0	0	56.2732	0	0		27.4077	48.8724	0	0	0	0	0		27.4885	0	0	0	0	93.7471	0
	26.0213	0	0	0	0	0		26.5325	0	0	0	0	0	507.421	0		29.1605	185.227	0	0	0	0	0	0		26.3213	0	0	0	28.7878	30.4244	0		27.4126	24.5342	0	0	0	0	0		27.4934	0	0	0	4.45613	128.544	0
	26.0262	0	0	0	0	0		26.5374	0	0	0	0	0	330.294	0		29.1639	305.246	0	0	0	0	0	0		26.3262	0	0	0	1.84557	85.225	0		27.4175	41.3202	0	0	0	0	0		27.4983	0	0	0	52.3975	84.7541	0
	26.0311	0	0	0	0	0		26.5423	0	0	0	0	0	132.27	0		29.1672	424.843	0	0	0	0	0	0		26.3311	0	0	0	0	89	0		27.4224	83.2076	0	0	0	0	0		27.5032	0	0	0	144.763	40.1377	0
	26.036	0	0	0	0	0		26.5472	0	0	0	0	0	22	0		29.1705	444	0	0	0	0	0	0		26.336	0	0	0	0	80.9428	0		27.4273	127.045	0	0	0	0	0		27.5081	0	0	0	274.225	0	0
	26.0409	0	21.8112	0	0	0		26.5521	0	0	0	0	0	0.153073	0		29.1739	400.964	0	0	0	0	0	0		26.3409	0	0	0	0	106.027	0		27.4322	95.259	0	0	0	0	0		27.513	0	0	0	359.267	0	0
	26.0458	0	49.3712	0	0	0		26.557	0	0	0	0	0	0	0		29.1772	281.368	0	0	0	0	0	0		26.3458	0	0	0	0	242.398	0		27.4371	107.725	0	0	0	37.4493	0		27.5179	0	0	0	397.024	0	0
	26.0507	0	56.8436	0	0	0		26.5619	0	21.5493	0	0	0	0	0		29.1805	161.205	0	0	0	0	0	0		26.3507	0	0	0	0	267	0		27.442	223.281	0	0	0	119.136	0		27.5228	0	0	0	350.597	0	0
	26.0556	0	29.3333	0	0	0		26.5668	0	65.7819	0	0	0	0	0		29.1839	64.9525	0	0	0	0	0	0		26.3556	0	0	0	0	231.343	0		27.4469	449.209	0	0	0	207.545	0		27.5277	0	0	0	259.748	0	0
	26.0605	0	2.39085	0	0	0		26.5717	21.2516	130.755	0	0	0	0	0		29.1872	4.81639	0	0	0	0	0	0		26.3605	0	0	0	0	80.444	0		27.4518	636.863	0	0	0	222	0		27.5326	0	0	0	128.801	0	0
	26.0654	0	0	0	0	0		26.5766	65.1729	155.066	0	0	0	21.1067	0		29.1905	0	0	0	0	0	0	0		26.3654	0	0	0	0	7.37721	0		27.4567	629.918	0	0	0	148.659	0		27.5375	0	0	0	42.2141	0	0
	26.0703	0	0	0	0	0		26.5815	108.908	134.094	0	0	0	64.8605	0		29.1939	0	0	0	0	0	0	0		26.3703	0	0	0	0	0	0		27.4616	531.295	0	0	0	60.2725	0		27.5424	0	0	0	0	0	0
	26.0752	0	0	0	0	0		26.5864	111	70.5731	0	0	0	108.618	0		29.1972	0	0	0	0	0	0	0		26.3752	0	0	0	0	33.2807	0		27.4665	403.201	0	0	0	8.3372	72.1361		27.5473	0	0	0	0	0	0
	26.0801	0	0	0	0	0		26.5913	90.3351	24.731	0	0	0	111	0		29.2005	0	0	0	0	0	0	0		26.3801	0	0	0	0	77.7587	0		27.4714	395.688	0	0	0	0	232.116		27.5522	0	0	0	0	0	0
	26.085	0	0	0	0	0		26.5962	109.52	1.48028	0	0	0	69.9606	0		29.2039	0	0	0	0	0	0	0		26.385	0	0	0	0	138.803	0		27.4763	400	0	0	0	0	408.135		27.5571	0	0	0	0	0	0
	26.0899	0	0	0	0	0		26.6011	173.027	0	0	0	0	25.3398	0		29.2072	0	0	0	0	0	0	0		26.3899	0	0	0	0	139.057	0		27.4812	382.609	0	0	0	0	444		27.562	0	0	0	0	0	0
	26.0948	0	0	0	0	0		26.606	218.444	0	0	0	0	63.3631	0		29.2105	0	0	0	0	0	0	0		26.3948	0	0	0	0	133	0		27.4861	325.483	0	0	0	0	305.261		27.5669	0	0	0	0	0	0
	26.0997	0	0	0	0	0		26.6109	181.861	0	0	0	162.381	127.209	0		29.2139	0	0	0	0	0	0	0		26.3997	0	0	0	0	101.183	0		27.491	258.944	0	0	0	0	145.794		27.5718	0	0	0	0	0	0
	26.1046	0	0	0	0	0		26.6158	97.3975	0	0	0	499.504	254.357	0		29.2172	0	0	0	0	0	0	0		26.4046	0	0	0	0	184.264	0		27.4959	244	0	0	0	0	77.1067		27.5767	43.4215	0	0	43.4215	21.7108	0
	26.1095	0	0	0	0	0		26.6207	28.7855	0	0	0	1012.92	267	0		29.2205	0	0	0	0	0	0	0		26.4095	0	0	0	0	317.085	0		27.5008	227.204	0	0	0	0	117.387		27.5816	131.211	0	0	153.749	43.5578	0
	26.1144	0	0	0	0	0		26.6256	2.37355	0	0	0	1265.05	267	0		29.2239	0	0	0	0	0	0	0		26.4144	0	0	0	0	512.009	0		27.5057	238.649	0	0	0	0	150.406		27.5865	219.625	0	0	306.864	130.625	0
	26.1193	0	0	0	0	0		26.6305	0	0	0	0	1210.22	148.384	0		29.2272	0	0	0	0	0	0	0		26.4193	0	0	0	0	593.313	0		27.5106	261.248	0	0	0	0	138.752		27.5914	222	0	0	375.747	176.487	0
	26.1242	0	0	0	0	0		26.6354	0	0	0	0	907.434	75.0139	0		29.2305	0	0	0	0	0	0	0		26.4242	0	0	0	0	615.163	0		27.5155	316.053	0	0	0	0	83.9466		27.5963	136.579	0	0	313.695	220.23	0
	26.1291	0	0	0	0	46.3674		26.6403	0	0	0	0	750.197	8.59838	0		29.2339	0	0	0	0	0	0	0		26.4291	0	0	0	0	606.985	0		27.5204	333	0	0	0	0	33.8632		27.6012	48.1971	0	0	163.31	137.197	0
	26.134	0	0	0	0	112.756		26.6452	0	0	0	0	694.938	0	0		29.2372	0	0	0	0	0	0	0		26.434	0	0	0	0	645.271	0		27.5253	284.84	0	0	0	0	5.94664		27.6061	2.36504	0	0	50.0201	154.764	0
	26.1389	0	0	0	0	221.757		26.6501	0	0	0	0	612.626	0	0		29.2405	0	0	0	0	0	0	0		26.4389	0	0	0	0	711.153	0		27.5302	170.139	0	0	0	0	0		27.611	0	0	0	2.67027	260.264	0
	26.1438	0	0	0	0	203.21		26.655	0	0	0	0	372.647	0	0		29.2439	0	0	0	0	0	0	0		26.4438	0	0	0	0	703.865	0		27.5351	69.2614	0	0	0	0	0		27.6159	0	0	0	0	432.09	0
	26.1487	0	0	0	0	94.1779		26.6599	0	0	0	0	145.497	0	0		29.2472	0	0	0	0	0	0	0		26.4487	0	0	0	0	586.749	0		27.54	12.778	0	0	0	0	0		27.6208	0	0	0	0	444	0
	26.1536	0	0	0	0	62.7446		26.6648	36.8708	0	0	0	17.9849	0	0		29.2505	0	0	0	0	0	0	0		26.4536	0	0	0	0	360.465	0		27.5449	0	0	0	0	0	0		27.6257	0	0	0	0	281.305	0
	26.1585	0	0	0	0	53.0157		26.6697	117.966	0	0	0	0	0	0		29.2539	0	0	0	0	0	0	0		26.4585	0	0	0	0	152.739	0		27.5498	0	0	0	0	0	0		27.6306	0	0	0	0	104.619	0
	26.1634	0	0	0	0	52.8141		26.6746	206.375	91.5128	0	0	0	0	0		29.2572	0	0	0	0	0	0	0		26.4634	0	0	0	0	32.4762	13.9722		27.5547	0	0	0	0	0	0		27.6355	0	0	0	19.9242	8.39752	39.8484
	26.1683	0	0	0	0	25.4831		26.6795	222	238.538	0	0	0	0	0		29.2605	0	0	0	0	0	0	0		26.4683	0	0	0	0	0	50.2773		27.5596	0	0	0	0	0	0		27.6404	0	0	0	62.4426	0	84.4426
	26.1732	0	0	0	0	10.2656		26.6844	149.829	429.181	0	0	0	0	0		29.2639	0	0	0	0	0	0	0		26.4732	0	0	0	0	0	94.3491		27.5645	14.8651	0	0	0	0	0		27.6453	0	0	0	125.879	0	128.253
	26.1781	0	0	0	0	0		26.6893	61.4422	448.508	0	0	0	0	0		29.2672	0	0	0	0	0	0	0		26.4781	0	0	0	0	27.0534	111		27.5694	52.1044	0	0	0	0	0		27.6502	0	0	0	231.257	0	94.0514
	26.183	0	0	0	0	0		26.6942	8.9157	355.492	0	0	0	0	0		29.2705	0	0	0	0	0	0	0		26.483	0	0	0	0	98.1156	84.2462		27.5743	125.932	0	88.0669	0	0	0		27.6551	0	0	0	302.865	0	49.464
	26.1879	0	0	0	0	0		26.6991	0	174.902	0	0	0	0	0		29.2739	0	0	0	0	0	0	0		26.4879	0	0	0	0	186.517	39.9408		27.5792	228.755	0	308.006	0	0	0		27.66	0	0	0	330.177	0	5.6467
	26.1928	0	0	0	0	0		26.704	0	63.2386	0	0	0	0	0		29.2772	0	0	0	0	0	0	0		26.4928	0	0	0	0	222	8.92076		27.5841	353.267	0	573.184	0	0	0		27.6649	0	0	0	217.949	0	0
	26.1977	0	0	0	0	0		26.7089	0	9.80046	0	0	0	0	0		29.2805	0	0	0	0	0	0	0		26.4977	0	0	0	0	169.688	0		27.589	471.253	0	667	0	0	0		27.6698	0	0	0	104.747	0	0
	26.2026	0	0	0	0	0		26.7138	0	0	0	0	0	0	0		29.2839	0	0	0	0	0	0	0		26.5026	0	0	0	0	133	0		27.5939	553.552	0	497.429	0	0	0		27.6747	0	0	0	13.2158	0	0
	26.2075	0	0	0	0	0		26.7187	0	0	0	0	0	0	0		29.2872	0	0	0	0	0	0	0		26.5075	0	0	0	0	158.841	0		27.5988	605.649	0	232.222	0	0	0		27.6796	0	0	0	0	0	0
	26.2124	0	0	0	0	0		26.7236	0	0	0	0	0	0	0		29.2905	0	0	0	0	0	0	0		26.5124	0	0	0	0	228.503	24.9679		27.6037	649.971	0	50.3313	0	0	0		27.6845	0	0	0	0	0	0
	26.2173	0	0	0	0	0		26.7285	0	0	0	0	0	0	0		29.2939	50.5228	0	0	0	0	0	0		26.5173	0	0	0	0	217.097	69.232		27.6086	680.527	0	0	0	0	0		27.6894	0	0	0	0	0	0
	26.2222	0	0	0	0	6.96614		26.7334	0	0	0	0	0	0	0		29.2972	110.639	0	0	0	0	0	0		26.5222	0	0	0	0	128.701	162.672		27.6135	634.884	0	0	0	0	0		27.6943	0	0	0	0	0	0
	26.2271	0	0	0	0	46.3777		26.7383	0	0	0	0	65.5626	0	0		29.3005	170.775	0	0	0	0	0	0		26.5271	0	0	0	0	40.3012	295.322		27.6184	479.737	0	0	0	0	0		27.6992	0	0	0	0	0	0
	26.232	0	0	0	0	100.74		26.7432	0	0	0	0	218.905	0	0		29.3039	243.973	0	0	0	0	0	0		26.532	0	0	0	0	0	475.968		27.6233	320.93	0	0	26.1585	0	0		27.7041	0	0	0	0	0	0
	26.2369	0	0	0	0	111		26.7481	0	0	0	0	427.534	0	0		29.3072	276.841	0	0	0	0	0	0		26.5369	0	0	0	0	0	648.974		27.6282	292.862	0	0	96.3125	39.3813	0		27.709	0	0	0	89.2807	0	0
	26.2418	0	0	0	0	84.2329		26.753	0	0	0	0	520.516	0	0		29.3105	246.435	0	0	0	0	0	0		26.5418	0	0	0	0	0	711		27.6331	439.978	0	0	184.707	144.271	0		27.7139	0	0	0	288.034	0	0
	26.2467	0	0	0	0	116.016		26.7579	0	0	0	0	438.625	0	0		29.3139	244	0	0	0	0	0	0		26.5467	0	0	0	0	0	618.421		27.638	635.216	12.6334	0	222	276.375	0		27.7188	0	0	0	614.524	34.7951	0
	26.2516	0	0	0	0	326		26.7628	0	0	0	0	243.991	0	0		29.3172	244	0	0	0	0	0	0		26.5516	0	0	0	0	0	396.453		27.6429	761.503	47.5354	0	171.497	333	0		27.7237	0	0	0	828.538	113.769	0
	26.2565	0	0	0	0	518.603		26.7677	0	0	0	0	84.7285	0	0		29.3205	244	0	0	0	0	0	0		26.5565	0	0	0	0	0	176.83		27.6478	750.097	91.6713	0	83.0967	258.425	0		27.7286	0	0	0	849.123	271.353	0
	26.2614	0	0	0	0	384.461		26.7726	0	0	0	0	13.6745	0	0		29.3239	301.716	0	0	0	0	0	0		26.5614	0	0	0	0	0	44.5172		27.6527	612.402	111	0	19.6274	126.328	0		27.7335	0	0	0	639.076	379.565	0
	26.2663	0	0	0	0	206.168		26.7775	0	0	0	0	0	0	0		29.3272	340.459	0	0	0	0	0	0		26.5663	0	0	0	0	0	0		27.6576	436.15	86.9242	0	0	30.3391	72.7746		27.7384	0	0	0	408.452	400	0
	26.2712	0	0	0	0	38.5794		26.7824	0	0	0	0	0	0	0		29.3305	355.991	0	0	0	0	0	0		26.5712	0	0	0	0	10.6981	0		27.6625	356	42.6823	0	0	0	229.19		27.7433	0	0	0	237.93	265.279	0
	26.2761	0	0	0	0	0		26.7873	0	0	0	0	0	0	0		29.3339	340.462	0	0	0	0	0	0		26.5761	0	0	0	0	32.5491	0		27.6674	450.455	10.2599	0	0	0	429.469		27.7482	0	0	0	149.737	155.233	0
	26.281	0	0	0	0	0		26.7922	0	0	0	0	0	0	0		29.3372	301.728	0	0	0	0	0	0		26.581	0	0	0	0	86.0909	0		27.6723	626.782	0	0	0	0	533		27.7531	0	0	0	83.9401	150.097	0
	26.2859	0	0	0	0	0		26.7971	0	58.3353	0	0	72.7552	0	0		29.3405	241.652	1.7877	0	0	0	0	0		26.5859	0	0	0	0	174.49	0		27.6772	757.29	0	0	0	0	533		27.758	0	0	0	50.0568	286.389	0
	26.2908	0	0	0	0	0		26.802	0	146.728	0	0	182.998	0	0		29.3439	182.169	47.0762	0	0	0	0	0		26.5908	0	0	0	0	283.559	0		27.6821	800	0	0	0	0	556.1		27.7629	0	0	0	60.7855	446.849	0
	26.2957	0	0	0	0	0		26.8069	0	235.131	0	0	293.253	0	0		29.3472	122.32	133.982	0	0	0	0	0		26.5957	0	0	0	0	356	0		27.687	800	0	0	0	0	690.459		27.7678	0	0	0	114.726	504.909	0
	26.3006	0	0	0	20.164	0		26.8118	0	210.476	0	0	262.504	0	0		29.3505	64.5812	259.534	0	0	0	0	0		26.6006	0	0	0	0	326.127	0		27.6919	810.996	0	0	0	0	933.448		27.7727	0	0	0	149.474	431.494	0
	26.3055	0	0	0	72.8026	0		26.8167	0	122.074	0	0	152.249	0	0		29.3539	34.1636	454.883	0	0	0	0	0		26.6055	0	0	0	0	220.497	0		27.6968	844.187	0	0	0	0	1176.45		27.7776	0	0	0	139.679	258.082	0
	26.3104	0	0	0	111	8.06772		26.8216	0	33.6803	0	0	42.0058	0	0		29.3572	22	596.196	0	0	0	0	0		26.6104	0	0	0	0	94.5228	0		27.7017	964.255	0	0	0	0	1375.56		27.7825	0	0	0	86.6189	106.535	0
	26.3153	0	0	0	84.9609	35.0196		26.8265	0	0	0	0	0	0	0		29.3605	30.971	683.585	0	0	0	0	0		26.6153	0	0	0	0	25.2741	0		27.7066	1216.13	0	0	0	0	1509.68		27.7874	0	0	0	35.6775	50.9907	0
	26.3202	0	0	0	30.2403	62.7883		26.8314	0	0	0	0	0	0	0		29.3639	106.001	638.297	0	0	0	0	0		26.6202	0	0	0	0	0	0		27.7115	1619.57	0	0	0	0	1723.83		27.7923	0	0	0	6.83726	105.34	0
	26.3251	0	0	0	10.5411	43.5614		26.8363	0	0	0	0	0	0	0		29.3672	219.432	497.106	0	0	0	0	0		26.6251	0	0	0	0	0	0		27.7164	2095.89	0	0	0	51.7227	2211.55		27.7972	0	0	0	0	254.489	0
	26.33	0	0	0	0	16.1354		26.8412	0	0	0	0	0	0	0		29.3705	359.433	309.049	0	0	0	0	0		26.63	0	0	0	0	0	0		27.7213	2527.25	0	0	0	284.585	3127.73		27.8021	0	0	0	0	431.272	0
	26.3349	0	0	0	0	0		26.8461	0	0	0	0	0	0	0		29.3739	525.04	158.988	0	0	0	0	0		26.6349	0	0	0	0	0	0		27.7262	2886.75	0	0	0	780.369	4454.32		27.807	0	0	0	0	548.54	0
	26.3398	0	0	0	0	0		26.851	12.7816	0	0	0	77.2706	0	0		29.3772	608.308	60.0267	0	0	0	0	0		26.6398	0	0	0	0	0	0		27.7311	3173.85	0	0	0	1321.6	5958.83		27.8119	117.864	0	0	0	519.068	0
	26.3447	0	0	0	0	0		26.8559	47.8411	0	0	25.2668	286.324	0	0		29.3805	635.093	0	0	0	0	0	0		26.6447	0	0	0	0	0	0		27.736	3441.15	0	0	0	1506.82	7431.78		27.8168	323.51	0	58.3353	0	343.49	0
	26.3496	0	0	0	0	0		26.8608	104.452	0	0	94.5033	576.478	0	0		29.3839	590.48	0	0	0	0	0	0		26.6496	0	0	0	0	0	0		27.7409	3703.38	0	0	0	1194.55	8583.36		27.8217	573.184	0	204.456	0	180.084	0
	26.3545	0	0	0	0	0		26.8657	170.568	0	0	232.807	760.903	0	0		29.3872	480.745	0	0	0	0	0	0		26.6545	0	0	0	0	0	0		27.7458	4142.08	0	0	0	706.127	9349.63		27.8266	638.114	0	437.75	0	104.756	0
	26.3594	0	0	0	0	0		26.8706	237.113	0	0	360.299	726.328	0	0		29.3905	363.58	0	0	0	0	0	0		26.6594	0	0	0	0	0	0		27.7507	4940.43	0	18.4269	0	489	9985.61		27.8315	537.532	0	618.103	0	145.524	0
	26.3643	0	0	0	0	0		26.8755	303.114	0	0	400	569.602	0	0		29.3939	303.455	0	0	0	0	0	0		26.6643	0	0	0	0	0	0		27.7556	6029.47	0	99.2161	0	589.543	10910.8		27.8364	349.499	0	750.575	83.575	178	0
	26.3692	0	0	0	0	0		26.8804	357.318	0	0	303.81	417.128	0	0		29.3972	243.295	0	0	0	0	0	0		26.6692	0	0	0	0	0	0		27.7605	6951	0	285.799	0	841.204	12198.5		27.8413	183.71	0	827.349	298.959	205.349	0
	26.3741	0	0	0	0	0		26.8853	366.26	0	0	151.026	308.506	0	0		29.4005	191.666	0	0	0	0	0	0		26.6741	0	0	0	0	0	0		27.7654	7507.52	0	568.342	0	1159.41	13389.8		27.8462	78.2784	0	926.39	564.165	194.947	13.5267
	26.379	0	0.892926	0	0	0		26.8902	332.291	0	0	42.109	196.4	0	0		29.4039	161.953	0	0	0	0	0	0		26.679	0	0	0	0	0	0		27.7703	8182.38	0	877.826	0	1635.03	14175.8		27.8511	30.6231	0	923.884	667	204.754	49.3618
	26.3839	1.48028	22.7401	0	0	0		26.8951	264.71	0	0	0	86.7104	0	0		29.4072	107.886	0	0	0	0	0	0		26.6839	0	0	0	0	0	0		27.7752	9345.06	0	1109.74	0	2247.94	15042.9		27.856	49.0592	0	809.025	506.449	275.517	93.4578
	26.3888	45.2176	44.6223	0	0	0		26.9	199.404	0	0	0	21.4045	0	0		29.4105	81.2868	0	0	0	0	0	0		26.6888	0	0	0	0	0	0		27.7801	10980.2	0	1160.98	0	2728.34	16353.5		27.8609	106.238	0	597.266	241.266	469.734	111
	26.3937	89.8848	66.5375	0	0	0		26.9049	132.898	0	0	0	0	0	0		29.4139	125.857	0	0	0	0	0	0		26.6937	0	0	0	0	0	0		27.785	12380	0	1042.36	0	2751.47	17903.8		27.8658	224.694	0	384.375	54.8252	760.8	85.1377
	26.3986	132.405	43.7024	0	0	0		26.9098	66.5	0	0	0	0	0	0		29.4172	209.068	24.9776	0	0	0	0	0		26.6986	0	0	0	0	0	0		27.7899	13544.6	0	824.091	0	2320.8	19263.7		27.8707	353.489	0	220.948	0	1005.2	40.8558
	26.4035	88.7042	21.8554	0	0	0.585073		26.9147	66.1956	0	0	0	0	0	0		29.4205	315.628	54.9412	0	0	0	0	0		26.7035	0	0	0	0	0	0		27.7948	14321.3	0	679.143	0	1783.93	20708.6		27.8756	438.474	0	168.633	0	1127.47	9.36659
	26.4084	44	0	0	0	89		26.9196	132.295	0	0	0	0	0	0		29.4239	450.765	85.3471	0	0	0	0	0		26.7084	0	0	0	0	0	0		27.7997	14587.5	0	645.525	0	1618.15	22072.6		27.8805	365.993	0	303.974	50.5033	1130.46	0
	26.4133	0.306146	0	0	0	177.381		26.9245	220.694	0	0	0	0	0	0		29.4272	467	115.169	0	0	0	0	0		26.7133	0	0	0	0	0	0		27.8046	14127.2	0	734.807	0	1901.76	23534.8		27.8854	201.529	0	611.949	188.807	1061.1	12.3357
	26.4182	0	0	0	0	265.795		26.9294	224.909	0	0	0	0	0	0		29.4305	442.952	121.111	0	0	0	0	0		26.7182	0	0	0	0	0	0		27.8095	13073.3	0	867.237	0	2305.37	24116.5		27.8903	59.3282	0	888.785	414.344	899.029	59.1129
	26.4231	21.5493	0	0	0	179.823		26.9343	136.51	0	0	0	0	0	0		29.4339	382.816	91.3811	0	0	0	0	0		26.7231	0	0	0	0	0	0		27.8144	11888.3	0	992.728	0	2415.71	24926.7		27.8952	0	0	917.263	630.398	629.828	173.812
	26.428	43.4045	0	0	0	91.4091		26.9392	58.2204	0	0	0	0	0	0		29.4372	267.318	61.0186	0	0	0	0	0		26.728	0	0	0	0	0	42.1067		27.8193	10789	0	1067	0	2167.8	24685.7		27.9001	0	0	722.659	722.893	332.766	352.121
	26.4329	66.2176	0	0	0	3.02744		26.9441	42.3692	0	0	0	0	0	0		29.4405	167.005	30.9208	0	0	0	0	0		26.7329	0	0	0	0	0	237.867		27.8242	10104.3	0	1095.24	0	1782.27	23516		27.905	0	0	576.512	650.257	140.746	503.788
	26.4378	44.9339	0	0	0	0		26.949	86.6179	0	0	0	0	0	0		29.4439	92.0035	1.19057	0	0	0	0	0		26.7378	0	0	0	0	0	586.473		27.8291	9967.77	0	1162.83	0	1579.2	20642.8		27.9099	0	0	614.505	448.868	112.191	520.686
	26.4427	23.046	0	0	0	0		26.9539	111	0	0	0	0	0	0		29.4472	45.551	0	0	0	0	0	0		26.7427	0	0	0	0	0	1005.17		27.834	10277.9	0	1184.68	0	1580.4	17740.7		27.9148	0	0	667	228.941	202.719	373.495
	26.4476	1.19103	0	0	0	0		26.9588	91.9776	0	0	0	0	0	0		29.4505	29.1349	0	0	0	0	0	0		26.7476	0	0	0	10.6852	0	1232.93		27.8389	10708.7	0	1107.64	0	1715.43	16257.3		27.9197	0	0	529.886	75.9977	300.893	175.591
	26.4525	0	0	0	0	0		26.9637	47.8485	0	0	0	0	0	0		29.4539	44	0	0	0	0	0	0		26.7525	0	0	10.392	54.6281	0	1219.76		27.8438	10965.4	0	785.654	0	1797.16	16368.4		27.9246	0	0	309.796	10.8512	344.656	43.898
	26.4574	0	0	0	0	0		26.9686	31.2135	0	0	0	0	0	0		29.4572	104.125	0	0	0	0	0	0		26.7574	0	0	69.6829	99.0897	0	1051.64		27.8487	10729	0	432.375	0	1831.53	17579.7		27.9295	0	0	233	0	344.5	0
	26.4623	0	0	0	0	0		26.9735	62.5427	0	0	0	0	0	0		29.4605	187.814	0	0	0	0	0	0		26.7623	0	0	195.409	123.203	0	1044.53		27.8536	9593.54	0	140.913	0	1843.18	18672.9		27.9344	0	0	364.843	0	344.344	0
	26.4672	0	0	0	0	0		26.9784	106.831	0	0	0	0	0	0		29.4639	290.814	0	0	0	0	0	0		26.7672	0	0	352.204	79.29	0	1420.52		27.8585	7655.08	0	32.1237	0	1956	19190.9		27.9393	0	0	553.7	0	366.702	0
	26.4721	0	0	0	0	0		26.9833	115.465	0	0	0	0	0	0		29.4672	336.076	0	0	0	0	0	0		26.7721	0	0	412.795	39.3975	0	2491.87		27.8634	5490.13	0	0	0	2026.28	18117.2		27.9442	0	0	664.694	0	388.554	0
	26.477	0	0	0	0	0		26.9882	71.3724	0	0	0	0	0	0		29.4705	389.302	0	0	0	0	0	0		26.777	0	0	346.402	35.5709	0	3894.62		27.8683	4022.72	0	0	0	2183	15574.7		27.9491	0	0	668.909	0	379.191	0
	26.4819	0	0	0	0	0		26.9931	27.0599	0	0	0	0	0	0		29.4739	444	0	0	0	0	0	0		26.7819	0	0	204.585	106.415	0	5696.85		27.8732	3394.73	0	0	0	2072.49	12638.8		27.954	0	0	559.998	0	314.51	0
	26.4868	0	0	0	0	0		26.998	0	0	0	0	0	0	0		29.4772	444	0	0	0	0	0	0		26.7868	0	0	128.842	190.475	12.6645	7244.92		27.8781	3553.07	0	0	0	1970.25	11378.8		27.9589	0	0	376.448	0	205.441	0
	26.4917	0	0	0	0	0		27.0029	0	0	0	0	0	0	0		29.4805	480.089	8.92076	0	0	0	0	0		26.7917	0	0	111	244	91.2239	8871.53		27.883	4042.1	0	0	0	1526.55	12019.7		27.9638	0	0	173.84	19.9165	143.411	0
	26.4966	0	0	0	0	0		27.0078	0	0	0	0	0	0	0		29.4839	529.444	25.6369	0	0	0	0	0		26.7966	0	0	130.48	251.897	235.099	9800.48		27.8879	4569.77	0	10.0897	0	1186.96	13061		27.9687	0	0	49.3183	83.6817	234.918	0
	26.5015	0	0	0	0	0		27.0127	0	0	0	0	0	0	0		29.4872	499.702	56.0545	0	0	0	0	0		26.8015	0	0	270.725	315.133	441.138	9682.09		27.8928	4605.84	0	63.816	0	794.571	12907.5		27.9736	0	0	0	172.082	430.923	0
	26.5064	0	0	0	0	0		27.0176	15.4493	0	0	0	0	0	0		29.4905	460.019	86.0321	0	0	0	0	0		26.8064	0	0	590.2	490.807	690.807	8520.99		27.8977	4144.13	0	152.204	0	578.845	11316.9		27.9785	0	0	0	222	556	0
	26.5113	0	0	0	0	0		27.0225	59.4986	0	0	0	0	0	0		29.4939	407.651	111	0	0	0	0	0		26.8113	0	0	1037.84	753.779	957.19	8231.08		27.9026	3440.94	0	222	0	389.586	9502.57		27.9834	0	0	0	184.123	461.094	0
	26.5162	0	0	0	0	0		27.0274	103.871	0	0	0	0	0	0		29.4972	317.75	111	0	0	0	0	0		26.8162	0	0	1230.9	850.481	1069.21	11034.9		27.9075	3070.97	0	203.966	0	239.848	7932.86		27.9883	0	0	18.4439	95.693	249.164	0
	26.5211	0	0	0	0	0		27.0323	118.424	0	0	0	0	0	0		29.5005	238.027	90.7944	0	0	0	0	0		26.8211	0	0	1099.23	733.861	895.969	16674		27.9124	3021.75	0	115.558	0	115.558	7110.72		27.9932	0	0	62.5601	25.8523	105.779	0
	26.526	0	0	0	0	0		27.0372	74.4002	0	0	0	0	0	0		29.5039	171.927	60.9269	0	0	0	0	0		26.826	0	0	722.854	617.994	497.012	22437.3		27.9173	3111	0	35.6798	0	44	6637.49		27.9981	0	0	125.102	0	84.8484	0
	26.5309	0	0	0	0	0		27.0421	30.0193	0	0	0	0	0	0		29.5072	141.509	30.5093	0	0	0	0	0		26.8309	0	0	516.777	818.632	267	24941.7		27.9222	3090.74	0	0	0	60.2444	6605.02		28.003	0	0	178	0	111	0
	26.5358	0	0	0	0	0		27.047	0	0	0	13.6798	0	0	0		29.5105	111.604	11.3019	0	0	0	0	0		26.8358	0	0	591.068	1489.25	304.868	24459.2		27.9271	2972.74	0	0	0	156.568	6654.31		28.0079	0	52.1508	178	0	111	0
	26.5407	0	0	0	0	0		27.0519	0	0	0	71.075	0	40.4604	0		29.5139	89	0	0	0	0	0	0		26.8407	0	0	879.833	2209.6	608.55	23811.8		27.932	2833.68	0	0	0	274.435	6831.08		28.0128	0	184.642	143.7	0	128.342	0
	26.5456	0	0	0	0	0		27.0568	0	0	0	159.466	0	212.398	0		29.5172	89	0	0	0	0	0	0		26.8456	0	4.76227	1177.65	2821.65	868.136	25584.4		27.9369	2767.12	0	0	0	303.857	7007.9		28.0177	0	367.701	71.964	0	180.986	0
	26.5505	0	0	0	0	0		27.0617	0	0	0	222	0	477.613	0		29.5205	65.8999	0	0	0	0	0	0		26.8505	0	48.5592	1367.25	3018.03	1078.25	29574.3		27.9418	2711	0	0	0	246.169	7174.26		28.0226	0	533	27.6382	0	222	0
	26.5554	0	0	0	0	0		27.0666	0	0	0	196.739	0	667	0		29.5239	39.8399	0	0	0	0	0	0		26.8554	0	97.4287	1473.25	3192.77	1186.43	33616.5		27.9467	2691.21	0	0	0	119.755	7191.95		28.0275	0	533	0	0	189.511	0
	26.5603	0	0	0	0	0		27.0715	0	0	0	108.333	0	593	0		29.5272	24.9776	0	0	0	0	0	0		26.8603	0	178	1529.14	3355.42	1267	36730.3		27.9516	2543.37	0	3.1222	0	37.7556	6608.7		28.0324	0	437.684	0	0	101.109	0
	26.5652	0	0	0	0	0		27.0764	0	0	0	32.1067	0	327.829	0		29.5305	10.1113	0	0	0	0	0	0		26.8652	0	178	1490.79	3574.43	1259.78	36824.7		27.9565	2276.77	0	37.0174	0	0	5495.53		28.0373	15.4664	219.898	0	0	28.5336	0
	26.5701	0	0	0	0	0		27.0813	0	0	0	0	0	97.9378	0		29.5339	9.51121	0	0	0	0	0	0		26.8701	0	171.392	1504.39	3496.06	1164.78	33823.7		27.9614	1845.4	0	158.677	0	0	3989.27		28.0422	74.6873	87.1415	0	0	0	0
	26.575	0	0	0	0	0		27.0862	0	0	0	0	0	0	0		29.5372	39.2359	0	0	0	0	0	0		26.875	1.48821	85.9559	1434.04	2968.88	987.959	28851.3		27.9663	1353.97	0	351.995	0	0	3109.97		28.0471	178.288	0	0	0	0	0
	26.5799	0	0	0	0	0		27.0911	11.0043	0	0	0	0	0	0		29.5405	94.5033	0	0	0	0	0	0		26.8799	23.3357	41.3287	1600	2175.77	812.59	26157.1		27.9712	1014.42	0	486.473	0	0	2780.53		28.052	281.576	0	0	0	0	0
	26.5848	0	0	0	0	0		27.096	65.6477	0	0	0	0	0	0		29.5439	159.999	0	0	0	0	0	0		26.8848	45.2447	0	1609.63	1424.54	662.184	25561.4		27.9761	989.661	0	445.353	0	0	2771.1		28.0569	311	0	0	0	14.2753	0
	26.5897	0	0	0	0	0		27.1009	164.712	0	0	0	0	0	0		29.5472	234.986	0	0	0	0	0	0		26.8897	65.9149	0	1771.68	1063.84	578	25308		27.981	1321	0	248.966	0	0	2499.26		28.0618	282.721	0	0	6.99034	72.2791	0
	26.5946	0	0	0	0	0		27.1058	277.12	0	0	0	0	0	0		29.5505	270.753	0	0	0	0	0	0		26.8946	43.1071	0	1640.43	1010.84	578	23531.4		27.9859	1837.88	0	80.5713	0	0	2200		28.0667	215.16	0	13.6798	28.8399	174.661	0
	26.5995	0	0	0	0	0		27.1107	301.183	0	0	0	0	0	0		29.5539	300.876	0	0	0	0	0	0		26.8995	21.2599	0	1549.27	1279.72	575.006	22109.5		27.9908	2209.74	0	0	0	1.93117	2235.2		28.0716	179.618	0	57.6896	50.9969	280.385	0
	26.6044	0	0	0	0	0		27.1156	237.993	0	0	0	0	0	0		29.5572	330.618	0	0	0	0	0	0		26.9044	0	0	1354.78	1653.42	482.993	21726.8		27.9957	2283.97	0	0	0	29.2246	2615.45		28.0765	126.458	0	102.084	60.1605	311	0
	26.6093	0	0	0	0	0		27.1205	114.346	0	0	0	0	0	0		29.5605	443.639	0	0	0	0	0	0		26.9093	0	0	1309.65	1955.12	264.305	21903.2		28.0006	1940.06	0	0	0	119.241	2790.51		28.0814	91.5242	0	120.21	37.6049	285.129	0
	26.6142	0	0	0	0	0		27.1254	35.0707	0	0	0	0	0	0		29.5639	616.726	0	0	0	0	0	0		26.9142	0	0	1241.9	1906.89	133	22016.8		28.0055	1436.9	0	4.53228	0	226.532	2946.04		28.0863	37.7556	0	76.2274	15.7556	209.511	0
	26.6191	0	0	0	0	0		27.1303	0	0	0	0	0	0	0		29.5672	857.364	0	0	0	0	0	0		26.9191	0	0	1086.81	1531.22	133.881	22365		28.0104	1017.99	0	75.0746	0	284.932	3163.24		28.0912	15.9026	0	31.8052	0	153.333	0
	26.624	0	0	0	0	0		27.1352	4.16699	0	0	0	0	0	0		29.5705	1068.72	0	0	0	0	0	0		26.924	0	0	756	1111	267	21768		28.0153	969.204	0	207.198	0	215.993	3980.08		28.0961	0	0	0	11.8933	89	0
	26.6289	0	0	0	0	0		27.1401	34.2289	0	0	0	0	0	0		29.5739	1192.26	21.7115	0	0	0	0	0		26.9289	0	0	424.324	780.317	332.541	19471.1		28.0202	1212.6	0	333	6.27456	106.801	4392.6		28.101	0	0	11.604	67.4718	100.604	0
	26.6338	0	0	0	0	0		27.145	108.523	0	0	0	0	0	0		29.5772	1222	67	0	0	0	0	0		26.9338	0	0	159.6	559.005	333	15330.6		28.0251	1468.79	0	327.602	143.837	21.1071	4176.08		28.1059	0	0	55.5675	167.445	155.878	0
	26.6387	0	0	0	0	0		27.1499	226.362	0	0	0	0	0	0		29.5805	1072.08	156.815	0	0	0	0	0		26.9387	0	0	46.2945	403.196	268.352	11809.5		28.03	1508.75	0	195.526	410.463	0	3026.63		28.1108	0	0	100.009	278.009	222	0
	26.6436	0	0	0	0	0		27.1548	374.021	0	0	0	0	0	0		29.5839	890.801	246.699	0	0	0	0	0		26.9436	0	0	1.19103	357.191	201.814	9314.4		28.0349	1439.81	0	65.1871	712.218	0	1842.95		28.1157	0	0	122.285	300.285	200.326	0
	26.6485	0	0	0	0	0		27.1597	477.26	0	0	0	0	0	0		29.5872	681.773	333	0	0	0	0	0		26.9485	0	0	64.7209	333.782	178.748	7721.71		28.0398	1287.65	0	0	751.516	0	971.746		28.1206	0	0	78.3503	235.288	111.937	0
	26.6534	0	0	0	0	0		27.1646	523.178	0	0	0	0	0	0		29.5905	501.398	333	0	0	0	0	0		26.9534	0	0	194.6	269.68	178	6495.62		28.0447	1219.29	0	0	528.792	0	669.395		28.1255	0	0	33.8802	133	33.8802	0
	26.6583	0	0	0	0	0		27.1695	451.247	0	9.50851	0	0	0	0		29.5939	337.988	290.994	0	0	0	0	0		26.9583	0	0	411.445	139.371	219.908	6763.17		28.0496	1021.57	0	0	220.83	0.144625	846.781		28.1304	0	0	0	162.899	0	0
	26.6632	0	0	0	0	0		27.1744	334.894	0	84.9938	0	0	0	0		29.5972	195.182	217.182	0	0	0	0	0		26.9632	0	0	590.364	48.8183	222	8819.22		28.0545	956	0	0	44	22	1267		28.1353	0	0	0	305.315	0	0
	26.6681	0	0	0	0	0		27.1793	185.749	0	217.075	0	0	0	0		29.6005	135.057	157.057	0	0	0	0	0		26.9681	0	0	683.597	2.67131	201.336	11358.4		28.0594	1021.54	0	0	0.306146	88.5338	1796.29		28.1402	0	0	0	444	18.6535	0
	26.673	0	0	0	0	0		27.1842	80.8419	0	333	0	0	0	0		29.6039	119.921	124.079	0	0	0	0	0		26.973	0	0	606.021	0	137.532	11805		28.0643	1241	0	0	0	198.498	2085.09		28.1451	0	0	0	408.08	107.061	0
	26.6779	0	0	0	0	0		27.1891	19.4733	0	317.725	0	0	0	0		29.6072	143.83	111	0	0	0	0	0		26.9779	0	0	414.849	0	71.9002	9892.1		28.0692	1505.53	0	0	0	265.627	2240.82		28.15	0	0	0	232.102	212.898	0
	26.6828	0	0	0	0	0		27.194	0	0	185.605	0	9.63278	0	2.38114		29.6105	234.407	111	0	0	0	0	0		26.9828	0	0	196.021	0	25.6529	7122.02		28.0741	1662.78	0	0	0	244.623	2395.78		28.1549	0	4.16699	0	76.3096	356	25.1913
	26.6877	0	0	0	0	0		27.1989	0	0	60.2119	0	107.034	0	26.5592		29.6139	334.045	91.9679	0	0	0	0	0		26.9877	0	0	55.7626	0	1.93117	5755.29		28.079	1881.45	0	0	0	136.776	2593.2		28.1598	0	30.2135	32.4888	30.2135	360.015	181.733
	26.6926	0	0	0	0	0		27.2038	0	0	0	0	288.024	0	71.167		29.6172	443.578	62.145	0	0	0	0	0		26.9926	80.5713	0	44	0	0	5827.06		28.0839	1974.39	0	0	0	47.6137	2899.33		28.1647	0	86.5226	240.437	86.5226	350.563	470.352
	26.6975	13.2323	0	0	0	0		27.2087	0	0	0	0	496.812	0	111		29.6205	578.767	31.7274	0	0	0	0	0		26.9975	248.966	0	84.4408	79.983	0	6644.93		28.0888	1978	0	0	0	2.092	2974.86		28.1696	0	189.153	600.595	189.153	210.847	822.475
	26.7024	48.7633	13.0843	0	0	0		27.2136	3.5717	0	0	0	574.347	0	107.428		29.6239	724.032	11.8887	0	0	0	0	0		27.0024	424.843	0	128.238	168.367	0	6913.35		28.0937	1683.84	0	0	0	41.6179	3062.18		28.1745	0	254.877	947.449	262.183	137.817	911.407
	26.7073	92.8693	34.9347	0	0	0		27.2185	47.3411	0	0	0	526.392	0	63.6589		29.6272	856.011	0	0	12.0112	0	0	0		27.0073	444	0	94.0534	256.778	0	6580.05		28.0986	1395.65	0	0	0	127.564	2712.09		28.1794	0	300.585	980.65	352.425	40.58	737.819
	26.7122	111	57.3677	0	0	0		27.2234	91.9764	0	0	0	442.512	0	20.5118		29.6305	916.171	0	0	72.1705	0	0	0		27.0122	288.552	0	49.4793	188.837	0	5558.28		28.1035	1088.05	0	0	0	215.977	2192.07		28.1843	0	237.452	712.991	333	18.7259	360.265
	26.7171	85.7259	53.7886	0	0	0		27.2283	130.329	0	0	0	420.664	0	0		29.6339	889.687	0	0	175.626	0	0	0		27.0171	111.852	0	5.64888	100.426	0	4415.41		28.1084	1005	0	0	0	222	1538.76		28.1892	0	184.247	451.247	311.003	0	114.125
	26.722	53.9435	31.5112	0	0	0		27.2332	86.5647	0	0	0	400	0	0		29.6372	800.901	0	0	295.679	0	0	0		27.022	12.041	0	0	12.041	0	3748.18		28.1133	898.014	0	0	0	140.227	1325.45		28.1941	0	82.9119	376.97	165.959	0	5.95284
	26.7269	93.9184	9.66061	0	0	0		27.2381	41.9242	0	0	0	397.924	0	0		29.6405	621.099	0	0	415.321	0	0	0		27.0269	0	0	0	0	18.8778	3819.74		28.1182	868.939	0	0	0	51.8438	1412.22		28.199	11.4261	38.3511	519.602	77.5739	0	55.4261
	26.7318	243.828	0	0	0	0		27.243	0	0	0	0	357.786	0	0		29.6439	452.233	0	0	444	0	0	0		27.0318	0	0	0	0	40.7259	4204.2		28.1231	806.348	0	0	0	4.1686	1462.74		28.2039	110.674	0	569.842	0	0	160.153
	26.7367	430.429	0	0	0	0		27.2479	0	0	0	0	398.52	0	0		29.6472	295.181	0	0	410.53	0	0	0		27.0367	0	0	0	0	63.4246	4116.67		28.128	760.458	0	0	0	0	1227.05		28.2088	302.718	0	482.977	0	0	371.275
	26.7416	522.893	0	0	0	0		27.2528	0	0	0	0	354.187	0	0		29.6505	159.991	0	0	290.887	0	0	0		27.0416	0	0	0	18.4283	47.7341	3437.31		28.1329	676.633	0	0	0	0	882.531		28.2137	594.776	0	247.734	0	0	493.762
	26.7465	450.257	23.4882	0	0	0		27.2577	0	0	0	0	285.863	0	0		29.6539	97.334	0	0	170.81	0	0	0		27.0465	0	0	0	77.6779	25.7177	2830.67		28.1378	588.222	0	19.4733	0	0	726.275		28.2186	733	0	79.983	0	0	510.508
	26.7514	284.182	90.9091	0	0	0		27.2626	0	0	0	0	131.796	0	0		29.6572	81.2668	0	0	69.7614	0	0	0		27.0514	0	0	18.1307	180.477	3.86935	2641.52		28.1427	578	0	61.5207	0	0	672.358		28.2235	709.892	0	0	0	2.08349	294.143
	26.7563	130.801	202.719	0	0	0		27.2675	0	0	0	0	43.7108	0	0		29.6605	125.879	0	0	9.60209	0	0	0		27.0563	0	0	58.7865	272.756	0	2694.76		28.1476	693.925	0	105.351	0	0	627.777		28.2284	471.444	0	3.86234	0	25.9501	129.138
	26.7612	43.891	300.893	0	0	0		27.2724	0	0	0	0	0	0	0		29.6639	246.491	0	0	0	0	0	0		27.0612	0	0	102.666	289	0	2494.57		28.1525	826.006	0	111	0	0	430.035		28.2333	276.337	0	53.0916	0	70.5717	96.2246
	26.7661	10.8512	321.851	0	0	0		27.2773	21.8469	0	0	0	0	0	0		29.6672	392.592	0	0	0	0	0	0		27.0661	0	0	111	217.449	35.3736	2015.5		28.1574	863.736	0	73.2444	0	0	342.509		28.2382	128.1	0	169.142	0	111	184.608
	26.771	11	266.5	44.5	0	0		27.2822	43.7022	0	0	0	0	0	0		29.6705	558.104	0	0	0	0	0	0		27.071	0	0	75.9293	111.526	114.939	1397.69		28.1623	715.49	0	67	0	57.029	371.303		28.2431	63.9559	0	343.553	4.53228	108.024	260.98
	26.7759	32.8512	178.102	176.796	0	0		27.2871	66.5288	0	0	0	43.0986	0	0		29.6739	617.238	0	0	0	0	0	0		27.0759	0	0	31.4316	36.0425	203.346	1038.57		28.1672	482.086	0	197.905	0	122.74	602.65		28.248	20.6643	0	493.068	75.0746	65.6036	172.597
	26.7808	55.1887	133	353.104	0	0		27.292	44.6226	0	0	0	238.586	0	0		29.6772	613.997	0	0	0	0	0	0		27.0808	0	0	4.76227	4.76227	222	873.007		28.1721	425.572	0	407.958	0	245.245	756.245		28.2529	0	1.19057	556	207.198	44	84.1836
	26.7857	55.9668	144.033	444	0	0		27.2969	22.7401	0	0	0	609.283	0	0		29.6805	539.009	0	0	0	0	0	0		27.0857	0	0	0	0	152.858	1086.39		28.177	514.242	0	629.316	0	267	832.847		28.2578	0	23.0379	551.801	333	46.123	0
	26.7906	75.6864	197.618	360.291	0	0		27.3018	43.1071	0	0	0	1048.94	0	0		29.6839	450.331	0	0	0	0	0	0		27.0906	0	0	0	0	64.4697	1189.88		28.1819	789.302	0	685.131	0	267	716.261		28.2627	0	46.7194	462.495	327.602	89	1.78585
	26.7955	183.724	254.722	184.02	0	0		27.3067	128.801	0	0	0	1214.69	0	0		29.6872	426.466	0	0	0	0	0	0		27.0955	0	0	0	0	10.413	1284.73		28.1868	880.787	0	689	0	157.458	634.229		28.2676	0	111.74	350.012	195.526	89	45.5139
	26.8004	389.2	307.886	48.1137	0	0		27.3116	259.748	0	0	0	1032.82	0	0		29.6905	486.591	0	0	0	0	0	0		27.1004	0	0	0	0	100.611	1042.45		28.1917	924.666	0	634.69	0	79.501	514.191		28.2725	0	133.622	174.997	65.1871	87.7824	93.194
	26.8053	603.613	356	0	0	0		27.3165	308.329	0	0	0	584.292	0	0		29.6939	676.453	0	0	0	0	0	0		27.1053	0	0	0	0	333.198	839.03		28.1966	790.702	0	568.94	0	13.1357	524.374		28.2774	2.6744	154.653	68.3271	0	43.5576	245.347
	26.8102	708.618	356	0	0	0		27.3214	269.976	0	0	0	348.085	0	0		29.6972	828.228	0	0	0	0	0	0		27.1102	0	0	0	0	697.178	816.345		28.2015	685.061	0	431.658	0	0	533		28.2823	136.612	88.3912	136.612	0.297642	21.7024	311.906
	26.8151	693.918	287.497	9.66061	0	0		27.3263	142.949	0	0	0	415.392	0	0		29.7005	933	0	0	0	0	0	0		27.1151	0	0	0	0	897.924	1149.64		28.2064	579.265	0	365.222	0	0	638.915		28.2872	401.9	43.7108	402.044	22.2958	0.874323	376.974
	26.82	605.955	152.012	41.4548	0	0		27.3312	51.2246	0	0	0	647.112	0	0		29.7039	888.405	0	0	0	0	0	0		27.12	0	0	0	0	835.988	1688.6		28.2113	520.741	0	494.685	0	0	753.972		28.2921	689	0	711	67	133	222
	26.8249	518.123	51.1225	95.0889	0	0		27.3361	3.86234	0	0	0	667	0	0		29.7072	765.526	0	0	0	0	0	0		27.1249	0	0	0	0	510.905	2118.19		28.2162	528.091	0	774.608	0	0	967.558		28.297	710.855	0	777.56	110.711	266.119	111.73
	26.8298	448.154	0	142.632	0	0		27.341	0	0	0	0	425.286	0	0		29.7105	571.371	0	0	0	0	0	0		27.1298	0	0	0	0	208.858	2159.29		28.2211	567.65	0	947.181	0	0	1192.94		28.3019	470.301	0	580.706	111	398.201	44.9065
	26.8347	412.935	0	146.523	0	0		27.3459	0	0	0	0	160.051	0	0		29.7139	405.828	0	0	0	0	0	0		27.1347	0	0	0	0	38.6759	1755.99		28.226	662.731	0	842.125	0	0	1447.81		28.3068	183.811	0	294.811	67.8848	269.674	88.0951
	26.8396	382.169	0	106.253	0	0		27.3508	0	0	0	0	14.3951	0	0		29.7172	257.362	0	0	0	0	0	0		27.1396	0	0	0	0	0	1038.41		28.2309	739.684	0	564.736	0	0	1460.32		28.3117	26.2211	0	94.4117	23.2176	136.626	131.809
	26.8445	320.531	0	49.0661	0	0		27.3557	0	0	0	0	0	0	0		29.7205	130.619	0	0	0	0	0	0		27.1445	0	0	0	0	0	506.428		28.2358	772.496	0	272.306	0	0	1427.5		28.3166	0.740139	0	24.2541	22	4.47448	90.4803
	26.8494	214.509	0	13.3821	0	0		27.3606	38.6424	0	0	0	0	0	0		29.7239	100.906	0	0	0	0	0	0		27.1494	0	0	0	0	0	347.003		28.2407	744.567	0	101.188	0	0	1190.94		28.3215	0	0	43.1071	43.1071	0	45.8264
	26.8543	98.7348	0	0	0	0		27.3655	121.574	0	0	0	0	0	0		29.7272	125.068	0	0	0	0	0	0		27.1543	0	0	0	0	0	530.137		28.2456	684.406	0	17.6698	0	0	1192.73		28.3264	0	0	171.678	65.9149	0	2.07579
	26.8592	27.3596	0	0	0	0		27.3704	248.871	0	0	0	0	0	0		29.7305	199.593	0	0	0	0	0	0		27.1592	0	0	0	0	0	696.958		28.2505	650.223	0	0	0	0	1076.12		28.3313	0	0	346.367	45.2447	0	0
	26.8641	8.1724	0	0	0	0		27.3753	304.756	0	0	0	0	0	0		29.7339	379.222	0	0	0	0	0	0		27.1641	0	0	0	0	0	688.872		28.2554	660.623	0	0	0	0	1022		28.3362	0	0	438.657	23.3357	0	0
	26.869	38.4095	0	0	0	0		27.3802	273.548	0	0	0	0	0	0		29.7372	559.432	0	0	0	0	0	0		27.169	0	0	0	29.1292	0	578.288		28.2603	698.499	0	0	0	0	704.146		28.3411	0	0	361.953	1.48821	0	0
	26.8739	90.6243	0	0	0	0		27.3851	153.831	0	0	0	0	0	0		29.7405	720.633	0	0	0	0	0	0		27.1739	0	0	0	131.797	0	504.171		28.2652	695.398	0	0	0	0	436.159		28.346	0	0	191.216	0	0	0
	26.8788	148.8	0	0	0	0		27.39	58.4492	0	0	0	0	0	0		29.7439	780.734	0	0	0	0	0	0		27.1788	0	0	0	321.965	0	517.534		28.2701	626.49	0	0	0	0	252.98		28.3509	0	0	54.8775	0	0	0
	26.8837	178	0	0	0	0		27.3949	7.43542	0	0	0	0	0	0		29.7472	718.227	0	0	0	0	0	0		27.1837	0	0	0	485.342	0	718.443		28.275	522.781	0	0	0	0	246.61		28.3558	0	0	3.86234	0	0	0
	26.8886	162.809	0	0	0	0		27.3998	0	0	0	0	0	0	0		29.7505	580.044	0	0	0	0	0	0		27.1886	0	0	0	505.062	0	1147.1		28.2799	473.846	0	0	0	0	343.46		28.3607	0	0	0	0	0	0
	26.8935	118.435	0	0	0	0		27.4047	0	0	0	0	35.9691	0	0		29.7539	369.906	0	0	0	0	0	0		27.1935	0	0	0	349.553	0	1738.52		28.2848	512.021	0	0	0	0	468.724		28.3656	0	0	0	0	0	0
	26.8984	89	0	0	0	0		27.4096	0	0	0	0	80.4766	0	0		29.7572	203.005	0	0	0	0	0	0		27.1984	0	0	0	156.387	0	2033.31		28.2897	578.245	0	0	0	0	616.347		28.3705	0	0	0	0	0	0
	26.9033	117.256	0	0	0	0		27.4145	0	0	0	0	124.374	0	0		29.7605	74.5852	0	0	0	0	0	0		27.2033	0	0	0	34.2996	0	1779.98		28.2946	570.582	0	0	0	0	667		28.3754	0	0	0	0	0	0
	26.9082	198.512	0	0	0	0		27.4194	0	0	0	0	97.9293	0	0		29.7639	14.4492	0	0	0	0	0	0		27.2082	0	0	0	0	0	1086.94		28.2995	481.882	0	29.1179	0	0	622.661		28.3803	0	0	0	0	0	0
	26.9131	250.991	0	0	0	0		27.4243	0	0	0	0	53.4316	0	0		29.7672	0	0	0	0	0	0	0		27.2131	0	0	0	0	0	435.022		28.3044	487.889	0	102.301	0	0	512.876		28.3852	0	0	0	0	0	0
	26.918	234.005	0	0	0	0		27.4292	0	0	0	0	9.52455	0	0		29.7705	8.31697	0	0	0	0	0	0		27.218	0	0	0	0	0	116.205		28.3093	684.08	0	219.864	0	0	481.261		28.3901	0	0	0	0	0	0
	26.9229	130.154	0	0	0	0		27.4341	0	0	0	0	0	0	0		29.7739	38.0472	0	0	0	0	0	0		27.2229	0	0	0	0	0	70.4399		28.3142	1020.5	0	295.227	0	0	560.21		28.395	0	0	0	0	0	0
	26.9278	73.242	0	0	0	0		27.439	0	0	0	0	0	0	0		29.7772	116.389	0	0	0	0	0	0		27.2278	0	0	0	0	0	192.386		28.3191	1282.99	0	283.062	0	0	726.992		28.3999	0	0	0	0	0	0
	26.9327	113.642	0	0	0	0		27.4439	0	0	0	0	0	0	0		29.7805	216.462	0	0	0	0	0	0		27.2327	0	0	0	0	0	394.433		28.324	1411.28	0	182.829	0	0	939.447		28.4048	0	0	0	0	0	0
	26.9376	202.048	11.8887	0	0	0		27.4488	0	0	0	0	0	0	0		29.7839	336.734	0	0	0	0	0	0		27.2376	0	0	0	0	0	690.386		28.3289	1485.64	0	133	0	0	1132.61		28.4097	0	0	0	0	0	0
	26.9425	243.563	67.4374	0	0	0		27.4537	32.9915	0	0	0	0	0	0		29.7872	431.449	0	0	0	0	0	0		27.2425	0	0	0	0	24.6618	956.099		28.3338	1579.22	0	228.879	0	0	1213.52		28.4146	0	0	0	0	0	0
	26.9474	155.157	173.04	0	0	0		27.4586	77.4325	0	0	0	0	0	0		29.7905	478.055	0	0	0	0	0	0		27.2474	0	0	0	0	93.2838	1044		28.3387	1703.46	0	478.053	0	0	1113.8		28.4195	0	0	0	0	0	0
	26.9523	66.7328	305.763	0	0	0		27.4635	154.563	0	0	0	0	0	0		29.7939	447.637	0	0	0	0	0	0		27.2523	0	0	0	0	206.345	959.16		28.3436	1742.17	0	707.061	0	0	856.943		28.4244	0	0	0	0	0	0
	26.9572	0	361.358	0	0	0		27.4684	178	0	0	0	0	0	0		29.7972	364.93	0	0	0	0	0	0		27.2572	0	0	0	23.7865	290.787	792.773		28.3485	1706.83	0	751.237	0	0	627.731		28.4293	0	0	0	0	0	0
	26.9621	0	351.731	0	0	0		27.4733	178	0	0	0	0	0	0		29.8005	262.886	0	0	0	0	0	0		27.2621	0	0	0	115.532	287.512	699.256		28.3534	1584.35	0	576.608	0	0	516.608		28.4342	0	0	0	0	0	0
	26.967	0	251.59	0	0	0		27.4782	114.252	0	0	0	0	0	0		29.8039	142.637	0	0	0	0	0	0		27.267	0	0	0	295.009	196.373	630.495		28.3583	1459.27	0	311.818	0	25.5731	592.455		28.4391	0	0	0	0	0	0
	26.9719	0	175.233	0	0	0		27.4831	57.0684	0	0	0	0	0	0		29.8072	105.651	0	0	0	0	0	0		27.2719	0	0	0	504.059	86.6939	508.281		28.3632	1345.6	0	110.392	0	95.1225	692.274		28.444	0	0	0	0	0	0
	26.9768	0	79.259	0	0	0		27.488	44	0	0	0	0	0	0		29.8105	128.55	0	0	0	0	0	0		27.2768	0	0	0	611.298	21.4045	364.402		28.3681	1364.5	0	19.0224	0	183.523	736.545		28.4489	0	0	0	0	0	0
	26.9817	0	34.778	0	0	0		27.4929	105.959	0	0	0	0	0	0		29.8139	218.4	0	0	0	0	0	0		27.2817	0	0	0	543.451	0	311.298		28.373	1671.59	0	0	0	222	606.245		28.4538	0	0	0	0	0	0
	26.9866	0	0	0	0	0		27.4978	225.391	0	0	0	0	0	0		29.8172	365.995	0	0	0	0	0	0		27.2866	0	0	0	344.5	0	433		28.3779	2310.31	0	0	0	172.682	390.363		28.4587	0	0	0	0	0	0
	26.9915	0	0	0	0	0		27.5027	387.828	0	0	0	0	0	0		29.8205	501.75	0	0	0	0	0	0		27.2915	0	0	0	145.549	0	609.945		28.3828	3080.8	0	0	0	84.2857	189.488		28.4636	0	0	0	0	0	0
	26.9964	0	0	0	0	0		27.5076	534.577	0	0	0	0	0	0		29.8239	622	0	0	0	0	0	0		27.2964	0	0	0	77.7022	0	699.702		28.3877	3543.01	0	0	0	20.2135	89		28.4685	67.3606	0	0	0	0	0
	27.0013	0	8.03094	0	0	0		27.5125	637.551	0	0	0	0	0	0		29.8272	561.864	0	0	0	0	0	0		27.3013	0	0	0	195.495	0	657.753		28.3926	3478.98	0	0	0	0	112.488		28.4734	155.767	0	0	0	0	0
	27.0062	0	59.6533	0	0	0		27.5174	608.045	0	0	0	117.91	0	0		29.8305	470.852	0	0	0	0	0	0		27.3062	0	0	0	458.082	0	547.505		28.3975	3146.36	0	0	0	0	250.536		28.4783	244.157	0	0	0	16.3533	0
	27.0111	0	170.684	0	0	0		27.5223	490.152	0	0	0	410.733	0	0		29.8339	349.966	1.19057	0	0	0	0	0		27.3111	0	0	0	684.468	0	437.254		28.4024	3128.36	0	0	0	0	460.059		28.4832	201.437	0	0	0	55.1497	0
	27.016	0	399.185	0	0	0		27.5272	357.699	0	0	0	778.276	0	0		29.8372	199.288	30.9208	0	0	0	0	0		27.316	0	0	0	694.441	0	327.007		28.4073	3746.64	0	45.7046	0	0	646.896		28.4881	113.022	0	0	0	99.1237	0
	27.0209	0	656.51	0	0	0		27.5321	296.875	0	0	0	939.893	0	0		29.8405	99.3411	86.3573	0	0	0	0	0		27.3209	0	0	0	481.227	0	206.345		28.4122	4820.27	0	179.204	0	0	721.851		28.493	24.6324	0	0	0	111	0
	27.0258	0	837.452	0	0	0		27.537	345.546	0	0	0	772.386	0	0		29.8439	42.8094	164.388	0	0	0	0	0		27.3258	0	0	0	212.019	0	93.3183		28.4171	6123.5	0	367	0	22	677.5		28.4979	0	0	0	0	79.4718	0
	27.0307	0	762.108	0	0	0		27.5419	405.655	0	0	0	499.183	0	0		29.8472	27.9443	269.119	0	0	0	0	0		27.3307	0	0	0	49.9184	0	24.6788		28.422	7438.08	0	477.851	43.898	99.2424	567.549		28.5028	0	0	0	0	35.0634	0
	27.0356	0	490.924	0	0	0		27.5468	394.64	0	0	0	344.659	0	0		29.8505	66.9838	338.152	0	0	0	0	0		27.3356	0	0	0	0	0	0		28.4269	8339.47	0	413.111	175.591	242.104	413.111		28.5077	0	0	0	0	6.53364	0
	27.0405	0	199.148	0	0	0		27.5517	268.53	0	0	0	365.735	0	0		29.8539	149.235	372.561	0	5.43873	0	0	0		27.3405	0	0	0	0	0	0		28.4318	8081.01	0	237.059	351.908	375.694	258.646		28.5126	0	0	0	0	0	0
	27.0454	0	38.6424	0	0	0		27.5566	119.099	0	0	0	386.618	0	0		29.8572	284.295	327.316	0	50.6838	0	0	0		27.3454	0	0	0	0	0	0		28.4367	6471.36	0	80.5046	444	401.191	146.314		28.5175	0	0	0	0	0	0
	27.0503	0	0	0	0	0		27.5615	26.7016	0	0	0	324.469	0	0		29.8605	438.92	330.455	0	114.988	0	0	0		27.3503	0	0	0	0	0	0		28.4416	4225.96	0	11.7441	361.487	295.02	121.256		28.5224	0	0	0	0	0	0
	27.0552	0	0	0	0	0		27.5664	0	0	0	0	196.22	0	0		29.8639	597.266	399.293	0	199.647	0	0	0		27.3552	0	0	0	0	0	0		28.4465	2404.72	0	0	185.227	138.9	153.673		28.5273	0	0	0	0	0	0
	27.0601	0	0	0	0	0		27.5713	39.392	0	0	0	80.6734	0	0		29.8672	717.469	669.413	0	334.707	0	0	0		27.3601	0	0	0	0	0	0		28.4514	1554.57	0	0	48.7143	36.6726	187.958		28.5322	0	0	0	0	0	0
	27.065	0	0	0	0	0		27.5762	144.3	0	0	0	18.4269	0	0		29.8705	817.1	1061.96	0	428.993	10.1067	0	0		27.365	0	0	0	0	0	0		28.4563	1390.36	0	19.6179	0	0	190.191		28.5371	0	0	0	14.5731	0	0
	27.0699	0	0	0	3.86234	0		27.5811	276.397	0	0	0	0	0	0		29.8739	904.017	1494.25	0	504.017	24.9764	0	0		27.3699	0	0	0	0	0	51.2251		28.4612	1489	0	83.0816	0	0	158.24		28.542	0	0	0	36.4229	0	0
	27.0748	0	0	0	51.2246	0		27.586	333	0	0	0	0	0	0		29.8772	978.976	1854.86	0	578.976	39.833	0	0		27.3748	0	0	0	0	0	234.041		28.4661	1489	0	248.432	0	0	104.466		28.5469	0	0	0	58.9242	0	0
	27.0797	0	0	0	139.608	0		27.5909	258.403	0	0	0	0	0	0		29.8805	1043.3	2020.7	0	675.889	55.1887	0	0		27.3797	0	0	0	0	0	523.748		28.471	1441.76	0	475.755	0	0	47.8485		28.5518	0	0	0	52.2327	0	0
	27.0846	0	0	0	222	0		27.5958	126.3	0	0	0	0	0	0		29.8839	1092.57	2081.86	0	813.634	63.2659	0	0		27.3846	0	0	0	0	0	757.448		28.4759	1349.94	0	615.273	0	0	12.7865		28.5567	0	0	0	30.0224	0	0
	27.0895	0	0	0	216.564	0		27.6007	30.3274	0	0	0	0	0	0		29.8872	1107.43	2052.14	0	1053.37	47.7341	0	0		27.3895	0	0	0	0	0	728.384		28.4808	1247.13	0	556.98	0	0	0		28.5616	0	0	0	8.1724	0	0
	27.0944	0	0	0	128.182	0		27.6056	0	0	0	0	0	0	0		29.8905	1225	2056.3	0	1362.12	32.7022	0	0		27.3944	0	0	0	0	0	482.993		28.4857	1074.95	0	310.032	0	0	0		28.5665	0	0	0	13.6798	0	0
	27.0993	0	0	0	41.908	0		27.6105	0	0	0	0	0	0	0		29.8939	1450.76	2075.32	0	1650.47	17.8415	0	0		27.3993	0	0	0	0	15.1601	198.09		28.4906	911.365	0	107.061	0	0	0		28.5714	0	0	0	49.6749	0	27.0599
	27.1042	0	0	0	0	0		27.6154	0	0	0	0	0	0	0		29.8972	1871.71	2105.05	0	1830.88	2.97642	0	0		27.4042	0	0	14.8651	0	74.068	44.3645		28.4955	878.864	0	0	0	0	0		28.5763	0	0	0	93.7641	0	98.1365
	27.1091	0	0	0	0	0		27.6203	0	0	0	0	0	0	0		29.9005	2520.93	2171.01	0	1915.11	0	0	0		27.4091	0	0	73.4602	0	162.46	0		28.5004	1035.8	0	0	0	0	0		28.5812	0	0	0	111	0	186.531
	27.114	0	0	0	0	0		27.6252	0	0	0	0	0	0	0		29.9039	3202.6	2241.23	38.4623	1927.05	0	0	0		27.414	0	0	161.864	0	222	57.7279		28.5053	1292.28	0	0	0	0	0		28.5861	0	0	0	84.8314	0	222
	27.1189	0	0	0	0	0		27.6301	0	0	0	0	0	0	0		29.9072	3833.02	2301.37	158.734	1836.5	0	0	0		27.4189	0	0	222	0	193.744	290.705		28.5102	1493.78	0	0	0	0	0		28.591	0	0	0	40.5427	0	169.673
	27.1238	0	0	0	0	0		27.635	0	0	0	0	0	0	0		29.9105	4136.09	2525.58	316.512	1923.05	0	24.9776	0		27.4238	0	0	194.34	0	146.985	705.796		28.5151	1578	0	0	0	0	0		28.5959	0	0	0	9.21346	0	81.2726
	27.1287	0	0	0	0	0		27.6399	10.8512	0	0	0	0	0	0		29.9139	4290	2840.48	513.906	2075.62	0	54.9412	0		27.4287	0	0	105.949	13.3735	205.051	1203.89		28.52	1522.14	0	0	0	31.8693	0		28.6008	0	0	0	0	0	18.7259
	27.1336	0	0	0	0	0		27.6448	43.891	0	0	0	0	0	0		29.9172	4290	3261.43	769.316	2285.75	0	85.3471	0		27.4336	0	0	30.9208	70.4557	306.535	1526.45		28.5249	1304.99	0	0	0	120.272	0		28.6057	0	0	0	0	0	0
	27.1385	0	0	0	0	0		27.6497	88.1071	0	0	0	0	0	0		29.9205	4237.1	3866.53	865.973	2734.18	0	115.152	0		27.4385	0	0	0	158.846	361.375	1634.76		28.5298	943.601	0	0	0	208.665	0		28.6106	0	0	0	0	0	0
	27.1434	0	0	0	0	0		27.6546	111	0	0	0	0	0	0		29.9239	4285.03	4539.24	929.103	3215.11	0	121.111	11.8887		27.4434	0	0	0	222	228.981	1492.73		28.5347	599.431	0	0	0	236.932	0		28.6155	0	0	0	0	0	0
	27.1483	0	0	0	0	0		27.6595	90.4882	0	0	0	0	0	0		29.9272	4495.17	5275.07	974.374	3695.52	0	91.3811	41.6189		27.4483	0	0	0	197.358	96.1756	1222.25		28.5396	503.742	0	0	0	148.54	0		28.6204	0	0	0	0	0	0
	27.1532	0	0	0	0	0		27.6644	107.886	0	0	0	10.1067	0	0		29.9305	4649.96	5872.77	909.022	3968.9	0	61.036	127.271		27.4532	0	0	0	108.952	11.8887	831.136		28.5445	700.591	0	0	0	60.1361	0		28.6253	0	0	0	0	0	0
	27.1581	128.526	42.5197	0	0	0		27.6693	266.446	0	0	0	72.2439	0	0		29.9339	4773.83	6240.54	847.084	3993.1	0	30.9208	243.991		27.4581	0	0	0	32.413	67.4374	468.044		28.5494	1054.74	0	0	0	0	0		28.6302	0	0	0	0	0	0
	27.163	261.561	129.388	0	0	0		27.6742	558.727	0	0	0	222.172	0	0		29.9372	4864.37	6330.4	801.813	3722.82	0	1.19057	393.993		27.463	0	0	0	0	155.843	182.216		28.5543	1329.16	0	0	0	0	0		28.6351	0	0	0	23.191	0	0
	27.1679	393.725	217.801	41.9242	0	0		27.6791	794.642	0	0	0	401.503	0	0		29.9405	5040.5	6175.77	828.534	3135.49	0	0	573.147		27.4679	0	0	0	0	222	50.263		28.5592	1460.01	0	0	0	0	0		28.64	0	0	0	67.4132	0	0
	27.1728	274.198	222	128.184	0	0		27.684	767.478	0	0	0	479.489	0	67.4432		29.9439	5364.91	5859.41	858.594	2649.82	0	0	738.998		27.4728	0	0	0	0	200.361	21.6394		28.5641	1424.38	0	0	13.0792	0	0		28.6449	0	0	0	111.596	0	0
	27.1777	141.135	138.403	279.529	0	0		27.6889	534.591	0	0	0	381.849	0	288.41		29.9472	5845.72	5379.27	888.983	2289.21	0	0	888.914		27.4777	0	0	0	0	111.972	120.424		28.569	1345.76	0	0	69.8465	0	0		28.6498	0	0	0	110.702	0	0
	27.1826	8.99691	50.0205	433.515	0	0		27.6938	299.852	0	0	0	192.415	0	597.315		29.9505	6341.19	5469.52	918.725	2228.88	0	0	1009.25		27.4826	0	0	0	0	33.8972	262.871		28.5739	1222.74	0	0	158.252	0	0		28.6547	0	0	11	66.5	0	0
	27.1875	0	3.26682	588.418	0	0		27.6987	240.55	0	0	0	52.3125	0	778		29.9539	6524.54	5543.92	823.723	2215.46	0	0	1051.19		27.4875	0	0	0	0	0	409.8		28.5788	1043.44	0	0	222	0	0		28.6596	0	0	32.8512	22.2976	0	0
	27.1924	0	0	661.561	0	0		27.7036	338.772	0	0	0	0	0	651.893		29.9572	6397.88	5621.17	613.702	2237.49	0	0	1016.08		27.4924	0	0	0	0	0	444		28.5837	800.802	0	0	197.952	0	0		28.6645	0	0	55.1887	0	0	0
	27.1973	0	0	646.019	0	0		27.7085	532.907	0	0	0	0	0	343.009		29.9605	5736.13	6132.19	403.482	2072.56	0	0	866.016		27.4973	0	0	0	0	14.0166	434.795		28.5886	610.413	0	0	109.563	0	0		28.6694	0	0	55.9668	0	0	0
	27.2022	0	0	543.512	0	0		27.7134	754.015	0	0	0	69.7688	0	94.8543		29.9639	5116.9	6390.68	226.988	1898.96	0	0	648.628		27.5022	0	0	0	0	80.3684	400		28.5935	612.137	0	0	32.7066	0	0		28.6743	0	0	33.5955	0	0	0
	27.2071	0	0	453.017	0	0		27.7183	905.947	0	0	0	246.557	0	0		29.9672	4570.85	6441.22	93.7838	1724.67	0	0	389.25		27.5071	0	8.60944	0	0	146.11	400		28.5984	744.224	0	0	0	0	0		28.6792	0	0	11.7441	0	0	0
	27.212	0	0	365.525	0	0		27.7232	866.018	0	0	0	507.372	0	0		29.9705	4480.95	6381.06	153.943	1619.9	0	0	254.06		27.512	0	60.823	0	0	187.336	404.158		28.6033	844	0	0	0	0	0		28.6841	0	0	0	0	10.1067	0
	27.2169	0	0	277.222	0	0		27.7281	656.778	0	0	0	772.351	0	0		29.9739	4580.3	6077.88	250.108	1559.77	0	0	200		27.5169	0	149.21	0	0	120.979	426.007		28.6082	823.208	0	0	0	0	0		28.689	0	0	0	0	42.377	0
	27.2218	78.1631	0	149.316	0	0		27.733	432.075	0	0	0	864.952	0	0		29.9772	4786.11	5603.34	373.942	1527.67	0	0	221.579		27.5218	0	222	0	0	55.242	440.139		28.6131	735.565	0	0	0	0	0		28.6939	0	0	0	0	86.6274	0
	27.2267	244.148	0	55.4261	0	0		27.7379	349.114	0	0	0	882.392	0	0		29.9805	4845.6	5062.59	524.002	1483.05	0	0	402.057		27.5267	0	206.995	0	0	0	403.285		28.618	671.9	0	0	0	0	0		28.6988	0	0	0	0	111	0
	27.2316	458.965	0	5.95284	0	0		27.7428	409.272	0	0	0	679.728	0	0		29.9839	4684.56	4589.15	597.022	1457.06	0	0	524.5		27.5316	0	118.585	0	0	0	285.896		28.6229	727.462	0	0	0	0	0		28.7037	0	0	0	0	91.9679	0
	27.2365	546.492	0	0	0	0		27.7477	482.16	0	0	0	499.686	0	0		29.9872	4363.18	4196.59	638.884	1446.49	0	0	600		27.5365	0	37.1771	0	0	0	145.611		28.6278	936.665	0	0	0	0	0		28.7086	0	0	0	0	47.8411	0
	27.2414	480.245	0	0	0	0		27.7526	488.365	0	0	14.8651	221.729	0	0		29.9905	3852.36	4031.72	744.291	1462.03	0	0	600		27.5414	0	0	0	0	0	95.5311		28.6327	1254.08	0	0	0	0	0		28.7135	0	0	0	0	12.7816	0
	27.2463	316.671	0	0	0	0		27.7575	422.153	0	0	73.4602	88.9753	0	0		29.9939	3341.7	3999.21	747.22	1487.21	0	0	477.341		27.5463	0	0	0	0	0	151.965		28.6376	1475.61	0	0	0	0	4.30472		28.7184	0	0	0	0	0	0
	27.2512	177.593	0	0	0	0		27.7624	385.135	0	0	161.864	0	0	0		29.9972	2869.95	4005.01	713.976	1501.94	0	0	305.942		27.5512	0	0	0	0	0	272.936		28.6425	1481.7	0	0	0	4.15848	47.329		28.7233	0	0	0	0	0	0
	27.2561	82.0398	0	0	0	0		27.7673	449.527	0	0	222	0	0	0		30.0005	2555.26	3915.19	728.833	1456.69	0	0	170.882		27.5561	0	0	0	0	0	305.368		28.6474	1323.58	0	8.01392	0	26.007	200.441		28.7282	0	0	0	0	0	0
	27.261	29.9146	0	0	0	0		27.7722	631.831	0	0	194.34	0	0	0		30.0039	2391.11	3598.12	571.007	1357.9	0	0	68.3001		27.561	0	0	0	0	0	250.729		28.6523	1170.1	0	51.8972	0	48.0363	458.439		28.7331	0	0	0	0	0	0
	27.2659	39.9845	0	0	0	0		27.7771	854.102	0	0	105.949	0	0	0		30.0072	2285.84	3152.81	367.53	1216.51	0	0	0		27.5659	0	0	0	0	0	127.949		28.6572	1140.59	0	96.4184	0	63.1222	774.307		28.738	0	0	0	0	0	0
	27.2708	80.4766	0	0	0	0		27.782	1004.46	0	0	30.9208	6.53962	0	0		30.0105	2181.16	2582.19	232.47	1006.49	0	0	0		27.5708	0	0	0	0	0	112.951		28.6621	1206.83	0	125.874	0	40.4368	988.69		28.7429	0	0	0	0	0	0
	27.2757	124.374	0	0	0	0		27.7869	1041.15	0	0	0	54.2355	0	0		30.0139	2018.89	2068.07	97.2931	807.589	0	0	0		27.5757	0	0	0	0	0	360.524		28.667	1387.01	0	82.022	0	18.5886	1016.55		28.7478	0	0	0	41.2494	0	0
	27.2806	97.9293	0	0	0	0		27.7918	921.255	0	0	0	202.513	0	0		30.0172	1804.71	1614.21	0	620.595	0	0	0		27.5806	0	0	0	0	0	846.139		28.6719	1588.95	0	37.4689	0	0	817.423		28.7527	0	0	0	151.504	0	0
	27.2855	53.4316	0	0	0	0		27.7967	691.892	0	0	0	458.017	0	0		30.0205	1504.2	1269.13	0	455.147	0	0	0		27.5855	0	0	0	0	0	1300.67		28.6768	1790.6	0	0	0	0	488.984		28.7576	0	0	0	261.747	0	0
	27.2904	26.7556	0	0	0	0		27.8016	406.746	0	0	0	721.039	0	0		30.0239	1360.21	1163.78	0	506.334	0	0	0		27.5904	0	0	0	0	0	1404.06		28.6817	1867	0	0	0	0	197.987		28.7625	0	0	0	293.998	0	0
	27.2953	39.0932	0	0	0	0		27.8065	226.619	0	0	0	872.794	0	0		30.0272	1312.98	1219.65	0	683.663	0	0	0		27.5953	0	0	0	9.87089	0	1180.18		28.6866	1869.82	0	0	0	0	38.3681		28.7674	0	0	0	214.42	0	0
	27.3002	61.7169	0	0	0	0		27.8114	223.687	0	0	0	877.45	0	0		30.0305	1387.99	1490.6	0	1014.07	0	0	0		27.6002	0	0	2.96056	150.965	0	956.954		28.6915	1905.14	0	0	5.34055	0	0		28.7723	0	0	0	222.635	14.8651	0
	27.3051	49.4411	0	0	0	0		27.8163	422.449	0	0	0	810.776	0	0		30.0339	1627.07	1950.1	0	1369.57	0	0	0		27.6051	0	0	46.731	416.204	0	1337.55		28.6964	2050.04	0	0	54.1872	0	0		28.7772	0	0	0	340.485	73.4602	0
	27.31	27.3511	0	0	0	0		27.8212	697.616	0	0	0	667.721	0	0		30.0372	1859.33	2337.27	0	1594.65	0	0	0		27.61	0	0	91.365	667	0	2148.72		28.7013	2267	14.3436	0	147.451	0	4.74527		28.7821	0	0	0	503.27	161.864	0
	27.3149	5.50213	0	0	0	0		27.8261	975.056	0	0	0	470.152	0	0		30.0405	2024.19	2532.54	0	1579.79	0	0	0		27.6149	0	0	130.925	654.409	0	3216.79		28.7062	2237.83	159.948	8.9826	271.441	0	52.9826		28.787	0	0	0	490.775	222	0
	27.3198	0	0	0	0	0		27.831	1121.33	0	0	0	226.129	0	0		30.0439	1977.98	2384.12	0	1234.24	0	0	0		27.6198	0	0	87.1903	389.262	0	3552.42		28.7111	1933.94	425.193	105.795	306.848	0	147.719		28.7919	0	0	0	331.006	201.488	0
	27.3247	0	0	0	0	0		27.8359	1150.88	0	0	0	69.1763	0	0		30.0472	1807.09	2092.72	0	831.937	0	0	0		27.6247	0	0	42.5203	128.527	0	3440.84		28.716	1501.26	667	288.41	255.242	0	300.67		28.7968	0	0	0	137.271	142.323	27.051
	27.3296	0	0	0	0	0		27.8408	1113.77	0	0	0	9.50754	0	0		30.0505	1492.22	1656.91	0	411.661	0	0	0		27.6296	3.54872	0	0	0	0	2667.07		28.7209	1421.58	645.421	521.749	129.444	0	430.971		28.8017	0	0	0	44	117.54	115.456
	27.3345	0	0	0	0	0		27.8457	1030.19	0	0	0	72.0333	0	0		30.0539	1094.15	1346.09	0	170.445	0	0	0		27.6345	135.693	0	0	0	0	1847.78		28.7258	1698.32	380.184	645.707	92.2656	0	539.605		28.8066	0	0	0	82.9149	146.068	203.846
	27.3394	0	0	0	0	0		27.8506	928.375	0	0	0	214.054	0	0		30.0572	774.554	1105.17	0	30.9208	0	0	0		27.6394	268.749	0	0	0	0	905.162		28.7307	2089	124.051	662.492	144.977	0	629.469		28.8115	0	0	0	240.987	178	241.748
	27.3443	0	0	0	0	0		27.8555	685.257	0	0	0	390.633	0	0		30.0605	564.415	939.629	0	1.19057	0	0	0		27.6443	399.126	0	0	0	0.289138	467.289		28.7356	2063.39	0	593.264	321.802	0	741.132		28.8164	0	0	0	436.824	178	153.358
	27.3492	0	0	0	0	0		27.8604	434.373	0	0	0	533	0	0		30.0639	526.818	846.751	0	0	0	0	0		27.6492	267.051	0	0	0	43.983	510.983		28.7405	1627.55	0	483.034	497.331	0	865.764		28.8213	0	0	0	521.111	183.944	64.9525
	27.3541	0	30.6146	0	0	0		27.8653	175.776	0	0	0	516.79	0	0		30.0672	546.999	771.136	0	0	0	0	0		27.6541	133.933	0	0	0	177.067	974.749		28.7454	916.259	0	371.681	646.122	0	835.653		28.8262	0	0	0	430.538	223.437	0
	27.359	0	181.819	0	0	0		27.8702	55.242	0	0	0	405.041	0	0		30.0705	622	711	0	0	0	0	0		27.659	1.85079	0	0	0	353.523	1153.52		28.7503	578	0	243.115	685.421	0	653.568		28.8311	0	0	0	221.313	306.197	0
	27.3639	0	411.153	0	0	0		27.8751	0	0	0	0	199.576	3.7092	0		30.0739	636.862	711	0	0	0	0	0		27.6639	0	0	0	0	442.196	981.648		28.7552	589.939	0	220.52	600	1.47971	328.527		28.836	10.9915	0	0	66.7672	366.991	0
	27.3688	0	593.712	0	0	0		27.88	0	0	0	0	74.5797	47.2761	0		30.0772	659.812	820.277	0	0	0	0	0		27.6688	0	0	0	0	358.415	502.421		28.7601	935.962	0	180.962	604.749	46.3747	201.788		28.8409	65.6394	0	0	0	410.698	0
	27.3737	0	540.347	0	0	0		27.8849	0	0	0	0	0	212.497	0		30.0805	691.962	1031.5	0	0	0	0	0		27.6737	0	0	0	0	184.057	295.806		28.765	1042.23	0.442211	291.673	787.829	135.231	271.462		28.8458	164.66	0	0	0	465.028	0
	27.3786	0	326.804	0	0	0		27.8898	0	0	0	0	0	436.232	0		30.0839	766.992	1272.14	0	0	0	0	0		27.6786	0	0	0	0	49.4905	480.805		28.7699	952.779	22.5916	425.8	1271.67	244.592	490.17		28.8507	277.103	0	0	0	543.332	0
	27.3835	0	112.96	0	0	0		27.8947	0	0	0	0	0	640.879	0		30.0872	833.68	1554.35	0	0	0	0	0		27.6835	0	0	0	0	2.09281	1081.42		28.7748	710.415	67.2891	712.17	1622.44	288.704	577.704		28.8556	301.2	0	0	0	558.176	0
	27.3884	0	15.4664	0	0	0		27.8996	2.96906	0	0	0	0	601.082	0		30.0905	883.034	1839.27	0	0	0	0	0		27.6884	0	0	0	0	0	1783.25		28.7797	622.034	110.983	888.931	1688.97	244.017	533.017		28.8605	238.045	0	0	0	441.03	0
	27.3933	0	0	0	0	0		27.9045	27.7924	0	0	0	0	432.632	0		30.0939	808.003	1779.79	0	0	0	0	0		27.6933	0	0	0	0	0	2407.18		28.7846	710.415	111	1065.83	1313.48	222.145	444.585		28.8654	114.346	0	0	0	229.693	0
	27.3982	0	0	0	0	0		27.9094	75.0394	0	0	0	0	183.799	0		30.0972	651.893	1701.66	0	0	0	0	0		27.6982	0	0	0	0	0	2590.45		28.7895	864.889	67.5953	1198.2	894.709	200.298	400.595		28.8703	35.0707	0	0	0	75.4032	0
	27.4031	0	0	0	0	0		27.9143	140.718	0	0	0	0	59.2822	0		30.1005	443.643	1577.15	0	0	0	0	0		27.7031	0	0	0	0	0	2271.43		28.7944	1018.88	22.9049	1352.86	627.369	221.558	443.115		28.8752	0	0	0	0	26.3132	0
	27.408	0	0	0	0	0		27.9192	212.019	0	0	0	0	0	0		30.1039	248.294	1201.99	0	0	0	0	0		27.708	0	0	0	0	0	1611.93		28.7993	1216.59	0.595284	1312.22	687.187	135.408	530.592		28.8801	0	0	0	0	48.3581	0
	27.4129	0	0	0	0	0		27.9241	326.859	4.47313	0	0	9.04793	0	0		30.1072	110.583	999.583	0	38.4623	0	0	0		27.7129	0	0	0	0	0	1191.11		28.8042	1544.76	21.2599	1075.21	989.537	69.2204	662.492		28.885	0	0	0	0	62.7947	0
	27.4178	0	0	0	0	0		27.929	475.432	52.4319	0	0	97.4319	0	0		30.1105	19.6264	882.194	0	108.204	0	0	0		27.7178	0	0	0	0	0	1034.69		28.8091	2046.26	86.2806	725.449	1404.87	109.214	773.495		28.8899	0	0	0	0	40.1292	0
	27.4227	0	0	0	0	0		27.9339	550.095	148.688	0	0	197.566	0	0		30.1139	4.75561	701.716	0	228.523	0	0	0		27.7227	0	0	0	0	19.7711	982.458		28.814	2384.29	194.763	647.161	1846.01	322.527	862.801		28.8948	0	0	0	7.44956	18.2752	0
	27.4276	0	0	0	0	0		27.9388	470.972	325.455	0	0	414.455	0	0		30.1172	20.2056	695.433	0	348.282	0	0	0		27.7276	0	0	0	0	62.1295	759.517		28.8189	2526.75	304.993	665.755	2056.18	648.925	929.428		28.8997	10.8817	0	0	58.4548	0	0
	27.4325	0	52.3266	0	0	0		27.9437	253.721	495.64	0	0	601.202	0	0		30.1205	50.0731	737.916	0	444	0	0	0		27.7325	0	0	0	0	125.42	733		28.8238	2324.54	435.925	875.522	1962.74	875.522	975.268		28.9046	77.2814	0	0	146.864	0	0
	27.4374	0	140.727	0	0	0		27.9486	85.9548	571.977	1.48879	0	895.023	0	0		30.1239	80.4907	647.339	0	444	0	0	0		27.7374	0	0	0	19.3212	153.199	948.168		28.8287	2083.51	589.447	764.997	1583.06	1054.96	1060.98		28.9095	142.975	0	0	222	0	0
	27.4423	0	229.123	0	0	0		27.9535	46.7484	475.441	24.7484	0	975.252	0	0		30.1272	153.675	622	0	357.929	0	0	0		27.7423	0	0	0	41.1756	135.953	1404.22		28.8336	1757.8	764.784	756	1144.04	1169.76	1190.13		28.9144	190.469	0	0	209.34	0	0
	27.4472	0	216.477	0	0	0		27.9584	91.3821	257.363	70.5731	0	918.599	0	0		30.1305	232.856	582.466	0	238.159	0	0	0		27.7472	0	0	0	63.8883	75.9293	1620.92		28.8385	1427.03	859.775	510.674	1009.01	1320.42	1424.19		28.9193	124.067	0	0	120.954	0	0
	27.4521	0	128.082	0	0	0		27.9633	130.908	84.7685	134.094	0	657.491	0	0		30.1339	278.144	417.534	0	117.841	0	0	0		27.7521	0	0	0	47.2641	28.3863	1625.26		28.8434	1197.49	948.188	447.95	1162.38	1374.05	1687.56		28.9242	58.3757	0	0	38.3363	0	0
	27.457	0	39.6817	0	0	0		27.9682	87.1729	0	155.066	0	460.666	0	0		30.1372	345.98	321.02	0	43.3131	0	0	0		27.757	0	0	0	25.2668	3.26682	1338.45		28.8483	1217.83	1076.4	262.941	1499.38	1236.77	1972.63		28.9291	0	0	0	0	10.8411	0
	27.4619	0	24.0835	0	0	0		27.9731	42.5033	0	130.755	0	307.224	0	0		30.1405	395.84	233.341	0	0	0	0	0		27.7619	0	0	0	3.41863	0	932.576		28.8532	1481.72	1268.74	224.229	1653.42	902.967	2079.98		28.934	0	2.53421	0	0	112.038	0
	27.4668	0	92.1137	0	0	0		27.978	1.19103	0	65.7819	0	196.995	0	0		30.1439	380.978	113.091	0	0	0	0	0		27.7668	0	0	0	0	0	512.537		28.8581	1590.37	1248.87	163.143	1527.88	470.164	1931.16		28.9389	0	24.3821	0	9.6365	322.674	0
	27.4717	0	204.532	0	0	0		27.9829	44.9219	0	21.5493	0	87.6274	0	0		30.1472	389.889	89	0	0	0	0	0		27.7717	0	0	0	0	0	277.784		28.863	1384.02	1028.02	135.642	1235.72	186.55	1557.05		28.9438	6.81136	55.3862	4.47313	107.096	624.806	0
	27.4766	0	290.191	0	0	0		27.9878	89.5955	0	0	0	21.7022	0	0		30.1505	395.244	98.5112	0	0	4.75561	0	0		27.7766	0	0	0	0	0	225.862		28.8679	887.021	687.348	230.484	848.705	57.6374	1159.71		28.9487	79.6005	170.685	52.4319	292.201	850.348	0
	27.4815	0	288.098	0	0	0		27.9927	132.694	0.306146	0	0	0	0	0		30.1539	380.382	128.236	0	0	19.6179	0	0		27.7815	0	0	0	0	0	222		28.8728	531.752	547.251	515.944	528.927	102.398	878.278		28.9536	217.627	332.593	140.844	548.688	897.339	0
	27.4864	0	198.161	0	0	0		27.9976	89	44	0	0	0	0	0		30.1572	415.452	209.039	0	0	47.5354	0	0		27.7864	0	0	0	0	0	258.491		28.8777	431.065	513.976	920.907	239.099	130.024	652.035		28.9585	405.441	561.36	222	711	732.531	0
	27.4913	0	87.8805	0	0	0		28.0025	44.2958	132.415	0	0	43.7108	0	0		30.1605	481.944	288.648	0	0	77.7022	0	0		27.7913	0	0	0	0	0	409.312		28.8826	574.739	529.878	1130.74	85.8751	152.736	488.997		28.9634	462.002	615.36	215.36	697.721	447.081	0
	27.4962	0	21.9915	0	0	0		28.0074	44	220.796	0	0	131.796	0	0		30.1639	587.332	348.773	0	0	107.427	0	0		27.7962	0	0	0	0	0	727.864		28.8875	675.755	438.519	1041.94	28.6969	98.971	352.942		28.9683	386.466	514.999	126.977	514.999	189.443	0
	27.5011	0	0	0	0	0		28.0123	131.21	222	0	0	220.21	0	0		30.1672	758.734	356	0	0	111	0	0		27.8011	0	0	0	0	0	1011.06		28.8924	670.42	309.675	797.35	60.0046	50.9954	257.835		28.9732	191.877	256.129	44	256.129	41.3127	0
	27.506	0	0	0	0	0		28.0172	263.374	135.408	0	0	222	0	0		30.1705	962.82	331.978	0	0	99.1237	0	0		27.806	0	0	0	0	0	1171.25		28.8973	554.755	158.327	569.204	122.285	7.14341	170.287		28.9781	63.3728	84.1817	46.4362	84.1817	0	0
	27.5109	0	0	0	0	0		28.0221	353.006	46.9942	0	0	135.994	0	0		30.1739	1202.78	271.818	0	0	69.3821	0	0		27.8109	0	0	0	0	0	1200		28.9022	496.435	59.0398	422.475	206.96	0	118.604		28.983	0	0	91.092	0	0	3.18554
	27.5158	0	0	0	0	0		28.027	398.214	151.454	0	0	155.066	0	0		30.1772	1443.28	183.71	0	27.3491	39.0294	0	0		27.8158	0	0	0	0	0	1097.55		28.9071	616.739	7.73869	290.392	404.955	0	148.085		28.9879	0	0	131.213	0	0	69.6798
	27.5207	0	0	0	0	0		28.0319	358.076	452.328	0	0	430.413	84.8012	0		30.1805	1683.43	152.898	0	70.4316	15.4664	0	0		27.8207	0	0	0	0	0	863.164		28.912	880.251	0	157.458	735.022	17.9845	227.938		28.9928	0	0	87.4693	0	0	135.279
	27.5256	0	0	0	0	0		28.0368	271.816	802.789	0	0	864.918	341.551	0		30.1839	1923.39	198.186	0	130.591	0.595514	0	0		27.8256	0	0	0	0	0	497.293		28.9169	1239.52	0	60.8295	997.861	76.3306	280.491		28.9977	0	0	42.809	0	0.595514	198.186
	27.5305	0	0	0	0	0		28.0417	141.135	864.268	0	0	1097.52	773.044	0		30.1872	2048.5	373.251	0	190.75	0	0	0		27.8305	0	0	0	32.9957	0	199.776		28.9218	1507.98	0	8.62312	973.246	178.246	324.377		29.0026	0.450715	0	0	0	22.9219	131.648
	27.5354	0	0	0	0	0		28.0466	133	618.061	0	0	904.017	1048.94	0		30.1905	2103.86	639.859	0	222	0	0	0		27.8354	0	0	0	77.4455	0	34.15		28.9267	1750.56	0	0	618.712	288.508	403.966		29.0075	22.2978	0	0	0	67.8933	66.0932
	27.5403	0	0	0	0	0		28.0515	257.051	270.432	0	0	477.039	984.608	0		30.1939	2089	1000	0	222	0	0	0		27.8403	0	0	0	121.4	0	0		28.9316	1834.78	0	52.9629	269.767	363.963	562.707		29.0124	44.16	0	0	0	133.16	0
	27.5452	19.0321	0	0	0	0		28.0564	491.193	60.235	0	0	138.031	569.123	0		30.1972	1939.03	1255.36	0	192.275	0	0	0		27.8452	0	0	0	100.893	0	0		28.9365	1775.02	0	118.733	95.7498	395.244	687.006		29.0173	67	0	0	0	156	0
	27.5501	81.8921	0	0	0	0		28.0613	632.325	3.86234	0	0	9.74362	209.162	0		30.2005	1804.46	1479.55	0	185.73	0	0	0		27.8501	0	0	0	56.472	0	64.3332		28.9414	1513.59	52.0564	237.113	118.279	400	832.206		29.0222	44.1512	0	0	0	243.421	0
	27.555	170.293	0	0	0	0		28.0662	684.738	0	0	0	0	16.8574	0		30.2039	1690.19	1668.79	0	205.414	0	0	0		27.855	0	0	0	12.4888	0	247.988		28.9463	1204.44	169.45	317.84	150.717	400	1021.06		29.0271	22.2976	0	0	0	288.391	0
	27.5599	222	0	0	0	27.6187		28.0711	728.542	0	0	0	0	39.5421	0		30.2072	1719.92	1713.37	0	340.526	0	0	0		27.8599	0	0	0	0	0	563.516		28.9512	1048.26	301.537	570.428	138.441	366.409	1338.02		29.032	0.442382	0	0	0	354.653	0
	27.5648	185.911	0	0	17.8415	120.93		28.076	852.497	0	0	0	0	123.367	0		30.2105	1834.04	1792.04	0	517.692	0	0	0		27.8648	0	0	0	0	62.534	791.365		28.9561	1156.7	333	829.408	133	321.945	1489.35		29.0369	0	0	0	42.8094	225.626	0
	27.5697	97.517	0	0	79.483	288.508		28.0809	905.947	0	0	0	0	251.61	0		30.2139	2009.64	1895.01	0	727.837	0	0	0		27.8697	0	0	0	0	212.85	782.771		28.961	1466.97	333	1022.48	199.741	278.004	1377.52		29.0418	86.0058	0	0	130.006	114.734	0
	27.5746	26.7538	0	0	167.884	456.884		28.0858	774.821	0	0	0	0	305.657	0		30.2172	2129.89	1970	0	937.936	0	0	0		27.8746	0	0	0	0	450.299	633.341		28.9659	1704.65	432.593	835.855	321.593	299.702	1035.71		29.0467	259.775	0	0	218.388	4.50522	0
	27.5795	0	0	0	222	494.053		28.0907	445.687	0	0	0	0	272.647	0		30.2205	2096.9	2008.92	0	1121.34	0	0	0		27.8795	0	0	0	0	593.721	638.721		28.9708	1641.13	696.012	477.651	388.4	408.938	802.662		29.0516	435.65	0	20.9621	222	0	0
	27.5844	33.6803	0	0	188.32	382.61		28.0956	169.034	0	0	0	0	151.084	0		30.2239	1929.51	2000.5	0	1283.16	0	0	0		27.8844	0	0	0	0	561.875	906.824		28.9757	1292.07	858.997	216.007	400	606.723	707.11		29.0565	444	0	64.5647	137.816	0	0
	27.5893	171.499	16.3511	0	99.9261	186.399		28.1005	18.8678	0	0	0	0	56.6258	0		30.2272	1523.94	1820.7	0	1418.35	0	0	0		27.8893	0	0	0	0	355.118	1200.55		28.9806	904.765	856.472	236.236	431.805	763.138	624.667		29.0614	277.746	41.3287	108.329	49.4033	0	0
	27.5942	424.484	76.4762	0	44	56.5238		28.1054	0	0	0	0	0	6.53364	0		30.2305	1147.02	1582.98	0	1563.03	0	0	0		27.8942	0	0	0	0	149.159	1230.08		28.9855	720.506	717.239	457.5	507.739	736.261	425.256		29.0663	101.041	85.9559	111	2.97642	0	0
	27.5991	669.983	172.747	0	75.8693	0		28.1103	0	0	0	0	0	0	0		30.2339	812.928	1312.84	0	1710.58	0	0	0		27.8991	0	0	0	0	30.6873	966.749		28.9904	767.734	713.815	691.177	517.395	490.403	229.742		29.0712	6.60789	129.733	70.2668	0	0	0
	27.604	708.916	252.082	0	164.272	0		28.1152	0	0	0	0	0	0	0		30.2372	618.255	1042.47	0	1845.77	0	0	0		27.904	0	0	0	0	0	556.07		28.9953	940.526	780.076	786.916	385.932	274.932	130.924		29.0761	0	92.5717	25.6529	0	0	0
	27.6089	514.846	243.915	7.58005	222	0		28.1201	0	0	0	0	0	0	0		30.2405	596.445	904.524	0	1909.22	0	0	0		27.9089	0	0	0	0	0	314.658		29.0002	1154.46	892.54	753.382	209.846	253.31	111		29.081	0	47.9501	1.93117	0	0	0
	27.6138	235.999	162.499	59.5006	191.932	0		28.125	0	0	0	0	0	0	0		30.2439	662.084	832.124	0	1915.05	0	0	0		27.9138	0	0	0	0	0	351.449		29.0051	1390.83	887.52	611.03	109.831	419.979	80.6798		29.0859	0	4.15159	0	0	0	0
	27.6187	89	66.8221	199.203	103.54	0		28.1299	0	0	0	0	0	0	0		30.2472	752.661	772.64	0	1825.15	0	0	0		27.9187	0	0	0	0	0	623.618		29.01	1603.45	791.269	540.308	104.01	519.019	51.3081		29.0908	0	0	0	0	39.5439	0
	27.6236	146.728	14.8651	412.457	29.7302	0		28.1348	54.3306	0	0	0	0	0	0		30.2505	875.255	756	0	1605.49	0	0	0		27.9236	0	0	0	0	0	824.978		29.0149	1727.12	575.625	548.538	111	443.15	89.2626		29.0957	0	0	0	0	84.145	0
	27.6285	337.48	0	641.496	0	0		28.1397	173.935	0	0	0	0	0	0		30.2539	981.565	727.159	0	1331.62	0	0	0		27.9285	0	0	0	0	0	784.642		29.0198	1636.97	369.966	600.136	81.576	311.059	215.322		29.1006	19.4743	0	0	0	127.949	0
	27.6334	516.66	0	826.172	0	0		28.1446	359.474	0	0	0	141.932	106.05	0		30.2572	996.435	606.841	0	1046.38	0	0	0		27.9334	0	0	0	0	0	543.947		29.0247	1327.75	222.951	636.565	96.1292	296.129	384.179		29.1055	61.536	0	0	0	94.3426	0
	27.6383	571.313	27.051	1020.84	0	0		28.1495	487.745	0	0	0	458.624	238.926	0		30.2605	1000	578	0	795.252	0	0	0		27.9383	0	0	0	0	0	315.007		29.0296	1010.65	148.516	615.171	213.211	456.454	502.313		29.1104	105.353	0	58.4016	0	69.8233	0
	27.6432	582.159	141.911	1393.81	59.4511	13.0792		28.1544	493.756	0	0	0	846.534	371.25	0		30.2639	979.01	594.829	0	613.68	0	0	0		27.9432	0	0	0	0	0	191.697		29.0345	982.983	90.1995	686.249	439.499	604.983	533		29.1153	111	0	182.051	0	67	0
	27.6481	753.775	344.249	2058.17	322.553	205.468		28.1593	367.794	0	0	0	1002.15	296.664	0		30.2672	903.98	654.989	0	583.938	0	0	0		27.9481	0	0	0	0	0	207.705		29.0394	1378.77	138.225	861.334	647.217	601.65	518.883		29.1202	73.242	0	371.627	0	104.758	0
	27.653	1305.73	614.997	2934.99	930.978	940.472		28.1642	196.657	0	0	0	884.886	163.78	0		30.2705	817.128	798.856	0	626.095	0	0	0		27.953	0	0	0	0	0	257.359		29.0443	1845.95	375.472	1173.01	767.511	422.435	567.511		29.1251	28.6821	0	457.051	0	111	0
	27.6579	2391.35	908.108	3709.94	2061.8	2286.19		28.1691	70.4956	0	0	0	708.872	31.4635	0		30.2739	727.034	915.756	0	671.756	0	0	0		27.9579	0	0	0	0	0	318.108		29.0492	2083.54	809.98	1436.63	800	347.447	697.99		29.13	3.41863	0	447.574	0	73.8373	0
	27.6628	4154.97	1379.42	4574.58	3380.32	3970.48		28.174	10.7022	0	0	0	700.298	0	0		30.2772	636.509	930.618	0	686.618	0	0	0		27.9628	0	0	0	0	0	330.465		29.0541	1981.37	1234.9	1690.59	744.693	562.934	907.627		29.1349	0	0	314.114	0	29.2912	0
	27.6677	7455.11	2425.26	7071.45	4818.3	5435.24		28.1789	0	0	0	0	844.483	0	0		30.2805	546.529	819.509	0	587.993	0	0	0		27.9677	0	0	0	0	0	336.232		29.059	1957.22	1487.4	2032.32	888.623	948.366	1232.32		29.1398	0	0	215.034	0	3.71627	0
	27.6726	13032	4271.11	13440.6	6326.09	6743.53		28.1838	0	0	0	0	1087.44	0	0		30.2839	489	641.301	0	451.651	0	0	0		27.9726	0	0	0	0	0	331.073		29.0639	2351.36	1542.02	2529.36	1175.68	1111	1756.11		29.1447	18.1377	0	108.487	0	0	0
	27.6775	23194.8	7908.78	25873.6	8641.31	8196.68		28.1887	32.4005	0	0	0	1286.34	0	0		30.2872	489	386.615	0	286.814	0	0	0		27.9775	0	0	0	0	0	286.924		29.0688	3232.58	1493.33	3170.15	1796.91	897.616	2628.13		29.1496	39.9861	0	52.2103	0	0	0
	27.6824	38299.1	14267.9	43095.7	12026.4	10879.6		28.1936	157.833	0	0	0	1333	0	0		30.2905	462.247	223.424	0	161.177	0	0	0		27.9824	0	0	0	0	0	194.587		29.0737	4209.05	1757.64	4118.4	2556.59	927.768	3982.89		29.1545	62.6508	0	44	0	0	0
	27.6873	61267	24006	62115.7	17941.6	16914.7		28.1985	393	0	0	0	1076.39	0	0		30.2939	456.164	115.16	0	70.8898	0	0	0		27.9873	0	0	0	0	0	85.5058		29.0786	5623.67	2870.23	6067.45	3732.79	1815.28	6726.44		29.1594	48.5075	0	115.558	0	0	0
	27.6922	90489.5	35928.5	79801.4	31371.4	26025.2		28.2034	625.988	0	0	0	627.796	0	0		30.2972	486.564	70.5731	0	25.6272	0	0	0		27.9922	11.591	0	0	0	0	20.8179		29.0835	8229.56	5383.98	9243.45	5298.67	3672.72	11173.3		29.1643	26.4578	0	221.508	0	0	35.0843
	27.6971	132995	50345.7	106958	52739.9	39117.8		28.2083	720.21	0	0	0	236.484	0	0		30.3005	516.349	204.988	0	8.32547	0	0	0		27.9971	45.4049	0	0	0	0	0		29.0884	12568.2	9529.92	16133.2	8071.89	7188.89	19051.5		29.1692	4.6092	0	262.181	70.3537	0	114.354
	27.702	202395	71855.7	145087	82134.7	59798.6		28.2132	608.635	0	0	0	39.5503	0	0		30.3039	546.364	354.93	0	0	0	0	0		28.002	89.5868	0	0	0	11.2934	0		29.0933	18923.9	14884	29010.8	12426.3	13446.9	29986.8		29.1741	0	0	214.483	228.523	0	202.761
	27.7069	293717	101577	208020	115022	92474.3		28.2181	400.84	0	0	0	0	0	0		30.3072	576.782	504.991	0	0	0	0	0		28.0069	111	0	0	0	44.7958	0		29.0982	29281.7	23812.1	49715.5	18165.9	22790.5	42817.9		29.179	0	0	113.757	473.672	0	222
	27.7118	388484	135783	310148	167617	145785		28.223	195.181	0	0	0	0	0	0		30.3105	520.272	684.184	0	0	0	0	0		28.0118	89.0085	0	0	0	88.9915	0		29.1031	48990.5	41653.7	75913.6	23367.7	32614.2	57339.8		29.1839	0	0	37.3898	670.114	0	153.443
	27.7167	448644	168127	463061	242632	230506		28.2279	72.2791	0	0	0	0	0	0		30.3139	417.06	763.418	0	0	0	0	0		28.0167	44.8132	0	0	0	111	0		29.108	80140.7	71048.3	109708	29620.5	42208.3	76400.4		29.1888	0	0	5.20448	762.15	101.537	65.0545
	27.7216	500084	203781	676173	364467	339377		28.2328	14.2753	0	0	0	0	0	0		30.3172	267	733	0	0	0	0	0		28.0216	11.3019	0	0	0	89.6038	0		29.1129	125668	112104	158285	39987.6	58108.3	113056		29.1937	0	0	0	761.351	335.057	10.7022
	27.7265	614455	256434	972662	508810	457607		28.2377	0	0	0	0	0	0	0		30.3205	146.728	657.999	0	0	0	0	0		28.0265	0	0	0	0	45.4223	0		29.1178	186337	157378	224035	65970.7	95277	185240		29.1986	0	0	0	722.254	616.722	0
	27.7314	914438	346488	1.32679e+06	663260	552189		28.2426	14.5646	0	0	0	0	0	0		30.3239	57.7502	528.602	0	0	0	0	0		28.0314	0	0	0	0	22	0		29.1227	272194	200479	300392	116871	158165	319620		29.2035	0	0	32.7022	661.203	721.702	0
	27.7363	1.35628e+06	513434	1687325	763444	641600		28.2475	80.3127	0	0	0	0	0	0		30.3272	0	351.184	0	0	0	0	0		28.0363	0	0	0	0	32.2514	0		29.1276	379982	242671	399011	192643	238944	516362		29.2084	0	0	109.537	546.062	569.525	0
	27.7412	1.81353e+06	739012	1.93882e+06	821339	749872		28.2524	182.983	0	0	0	0	0	0		30.3305	0	230.98	0	0	0	0	0		28.0412	0	0	0	0	64.6649	0		29.1325	501181	303316	566472	286742	338053	751424		29.2133	0	0	230.78	381.114	316.171	0
	27.7461	2.08185e+06	1.00697e+06	2173854	936202	943712		28.2573	293.225	0	0	0	0	0	0		30.3339	58.9977	127.323	0	0	0	0	0		28.0461	0	0	0	0	89	0		29.1374	634410	432892	840885	384786	466185	979350		29.2182	0	0	298.805	252.764	116.056	0
	27.751	2.22778e+06	1.20402e+06	2550664	1.18671e+06	1.26611e+06		28.2622	319.031	0	0	0	0	0	0		30.3372	164.388	44	0	0	0	0	6.00696		28.051	0	0	0	19.6104	89	0		29.1423	802367	679146	1.18812e+06	477326	646665	1168885		29.2231	0	0	279.489	174.733	34.7726	0
	27.7559	2.41975e+06	1.34478e+06	3169445	1.60134e+06	1.65278e+06		28.2671	268.915	0	0	0	0	97.99	0		30.3405	269.06	44	0	0	0	0	80.9652		28.0559	0	0	0	83.0623	69.2494	0		29.1472	1.01634e+06	1.05675e+06	1526406	583668	862984	1.34917e+06		29.228	0	0	171.952	156	6.39505	0
	27.7608	3.22253e+06	1.4005e+06	3.88044e+06	1.95211e+06	2063190		28.272	161.351	0	0	0	96.942	349.263	0		30.3439	374.22	62.2367	0	17.8314	0	0	200.968		28.0608	0	0	9.50754	171.462	34.4925	38.4623		29.1521	1.27351e+06	1.50044e+06	1.79367e+06	737650	1.07276e+06	1.58803e+06		29.2329	0	0	70.466	108.924	0	0
	27.7657	4.37566e+06	1.49654e+06	4618566	2.24461e+06	2.3088e+06		28.2769	69.8051	0	0	0	347.218	658.218	0		30.3472	454.337	99.7963	0	47.6529	0	0	354.674		28.0657	0	0	31.3581	222	12.6419	164.715		29.157	1.55734e+06	1.90135e+06	1.98711e+06	953648	1.22579e+06	1.97947e+06		29.2378	0	0	13.3854	57.6896	0	0
	27.7706	5.70143e+06	1.56993e+06	5.52559e+06	2.41106e+06	2486717		28.2818	17.2462	0	0	0	736.97	778	0		30.3505	348.99	189.611	0	78.0414	0	0	534.979		28.0706	0	0	53.6285	184.742	0	424.824		29.1619	1.90401e+06	2.1764e+06	2.23501e+06	1.212e+06	1.34204e+06	2.53479e+06		29.2427	0	0	0	13.6798	0	0
	27.7755	6.24327e+06	1.6888e+06	6.63238e+06	2.75327e+06	2.5146e+06		28.2867	0	0	0	0	990.975	590.991	0		30.3539	243.989	250.966	0	108.022	0	0	619.022		28.0755	0	0	57.5278	96.3469	0	726.367		29.1668	2.37869e+06	2.34257e+06	2.71799e+06	1.48864e+06	1.51747e+06	3.16493e+06		29.2476	0	0	0	0	0	0
	27.7804	6.46273e+06	1.74782e+06	7342107	3.13444e+06	2.61418e+06		28.2916	0	0	0	0	938.772	282.107	0		30.3572	141.549	298.598	0	128.255	0	0	624.911		28.0804	0	0	35.0877	26.1755	0	889.371		29.1717	2.98847e+06	2.50492e+06	3536530	1.79281e+06	1.80744e+06	3759884		29.2525	0	0	45.2626	29.7247	0	0
	27.7853	6.59791e+06	1874562	7181988	3.48975e+06	2853169		28.2965	0	0	0	0	631.888	64.3063	0		30.3605	51.0066	358.734	0	98.5245	0	0	505.315		28.0853	0	0	13.2374	0	0	840.892		29.1766	3673188	2.7361e+06	4.53396e+06	2.11143e+06	2.18886e+06	4290221		29.2574	0	0	155.941	74.0928	0	0
	27.7902	7.1391e+06	1.9812e+06	6.21513e+06	3.52339e+06	3.30303e+06		28.3014	12.7816	51.7074	0	0	350.804	0	0		30.3639	42.6729	347.22	0	68.3271	0	0	344.341		28.0902	0	0	0	0	26.2354	588.685		29.1815	4.30615e+06	3.02885e+06	5.4032e+06	2.40882e+06	2562474	4817825		29.2623	0	0	332.405	118.129	0	0
	27.7951	7.78204e+06	2.11462e+06	5286787	3.34525e+06	3848884		28.3063	47.8411	191.216	0	0	356.008	0	0		30.3672	72.9358	305.064	0	38.0642	0	0	178.955		28.0951	0	0	0	0	118.174	355.803		29.1864	4829278	3.30563e+06	5997190	2.6625e+06	2.87924e+06	5347400		29.2672	0	0	443.898	104.171	0	0
	27.8	8212883	2189535	4894667	3.15935e+06	4.20887e+06		28.3112	91.9679	392.974	0	0	535.491	0	0		30.3705	102.666	275.334	0	8.33398	0	0	73.5477		28.1	0	0	0	0	250.28	144.354		29.1913	5229564	3.54737e+06	6.3925e+06	2871524	3.11858e+06	5.7963e+06		29.2721	0	0	423.551	89	0	0
	27.8049	8524076	2261587	5.03872e+06	3.11795e+06	4.32584e+06		28.3161	111	538.903	0	12.3357	684.239	0	0		30.3739	111	267	0	0	0	0	22.5955		28.1049	0	0	0	0	333	55.9606		29.1962	5.52279e+06	3.77682e+06	6780400	3.05209e+06	3.27265e+06	6070672		29.277	0	0	328.747	117.244	28.2444	0
	27.8098	8790941	2375627	5697811	3328148	4223952		28.321	86.6274	565.814	0	34.1863	572.916	49.2992	0		30.3772	107.435	274.129	0	0	0	0	0		28.1098	0	0	0	0	284.52	0		29.2011	5725346	3.99765e+06	7186768	3.19418e+06	3360465	6.18295e+06		29.2819	0	0	331.552	246.048	185.627	56.5238
	27.8147	9102780	2.52918e+06	6579255	3626822	4.20159e+06		28.3259	42.377	531.377	0	56.5851	310.489	186.398	0		30.3805	92.5646	303.871	0	0	0	0	0		28.1147	0	0	0	0	152.427	0		29.206	5847246	4162809	7486301	3289316	3.40106e+06	6200257		29.2868	69.7506	0	607.353	562.353	574.28	214.677
	27.8196	8945113	2.69716e+06	7650691	3.98788e+06	4.37696e+06		28.3308	10.1113	487.223	0	54.5709	176.223	410.745	0		30.3839	89	345.419	0	0	0	0	0		28.1196	0	0	0	0	43.484	0		29.2109	5903209	4210229	7517169	3328441	3.42321e+06	6209699		29.2917	304.308	82.6687	1211.61	1125.59	1211.61	537.628
	27.8245	8.09264e+06	2692530	8369811	4.14023e+06	4.73345e+06		28.3357	23.4803	419.506	0	32.2599	321.963	580.494	0		30.3872	93.1601	361.171	0	0	0	0	0		28.1245	30.6303	30.6303	0	0	0	0		29.2158	5912232	4156068	7324949	3.32135e+06	3.42466e+06	6.23359e+06		29.2966	736.188	393.081	2595.73	1896.93	2022.07	1112.63
	27.8294	6.82957e+06	2.63839e+06	8874970	4.18717e+06	4.73031e+06		28.3406	67.7263	284.149	0	10.4005	630.975	575.075	0		30.3905	108.031	301.011	0	0	0	0	0		28.1294	149.136	119.068	0	0	0	14.8651		29.2207	5.90592e+06	4060512	7089041	3.2997e+06	3426659	6.26737e+06		29.3015	1298.06	1245.35	5101.5	2681.97	3005.19	2040.58
	27.8343	5842425	2537558	9175206	4.02561e+06	4247823		28.3455	111.902	130.774	0	0	778	394.548	0		30.3939	111	252.794	0	0	0	0	0		28.1343	355.049	207.46	0	0	0	154.558		29.2256	5.91975e+06	4008478	6999451	3297472	3.44781e+06	6290905		29.3064	2001.12	2692.04	9358.34	3820.38	4773.82	3470.04
	27.8392	5667347	2.63656e+06	9515174	3.72094e+06	3.29666e+06		28.3504	110.396	32.5806	0	0	618.232	175.557	0		30.3972	101.489	193.25	0	0	0	0	0		28.1392	568.999	238.136	0	0	14.2698	586.858		29.2305	5919508	4.003e+06	7.01319e+06	3.3081e+06	3.4697e+06	6.26237e+06		29.3113	3263.43	4903.33	15439.8	5939.01	7638.3	5271.44
	27.8441	5.74758e+06	2.68313e+06	9559901	3226442	2.5518e+06		28.3553	77.8469	0	0	0	309.335	43.8805	0		30.4005	71.7471	103.349	0	0	0	0	0		28.1441	679.558	163.713	0	0	86.5422	1374.72		29.2354	5843631	4.00768e+06	7.01161e+06	3296756	3.447e+06	6.19567e+06		29.3162	5729.44	8114.4	24444.3	10861	12066.7	7405.84
	27.849	6.03333e+06	2.70083e+06	8796761	2.65705e+06	2.13503e+06		28.3602	67	0	0	0	167.004	0	0		30.4039	41.4646	63.4646	0	0	0	0	0		28.149	783.36	133	13.6798	6.83991	247.021	2547.75		29.2403	5.6168e+06	3.9153e+06	6842391	3.2135e+06	3329499	6017804		29.3211	9639.09	13271.9	38991.4	19344.7	18872	10387.6
	27.8539	5.67633e+06	2.42956e+06	7.20093e+06	2.17672e+06	2.06818e+06		28.3651	88.7107	0	0	0	353.166	43.9149	0		30.4072	16.6489	38.6489	0	0	0	0	0		28.1539	938.915	173.765	71.075	49.075	467.535	4028.27		29.2452	5293568	3.71652e+06	6526596	3.06093e+06	3141608	5752065		29.326	15014	20871.4	62253.5	32282.6	30135	14763
	27.8588	5244523	2122640	5251722	1818552	2079288		28.37	111	0	0	0	738.859	175.626	0		30.4105	1.77804	23.778	0	0	0	0	0		28.1588	1281.49	313.092	172.848	196.94	648.466	5926.96		29.2501	4.9348e+06	3.43621e+06	6093122	2.85911e+06	2923118	5401289		29.3309	21426.7	31416.5	96270.7	49746.9	48409.4	22277.6
	27.8637	4.23757e+06	1.76558e+06	4.07715e+06	1.74232e+06	2.1363e+06		28.3749	89.8848	0	0	0	1009.27	351.941	0		30.4139	0	35.0792	0	0	0	0	0		28.1637	1804.15	525.484	331.532	561.62	717.395	8207.29		29.255	4613920	3179329	5653014	2.66064e+06	2.72786e+06	5057778		29.3358	30269.1	46215.7	143141	75175.4	76148.9	35278.1
	27.8686	3.72803e+06	1.69382e+06	3.72842e+06	1.801e+06	2.16613e+06		28.3798	45.7089	0	0	0	951.082	444	0		30.4172	0	50.2169	0	0	0	0	0		28.1686	2646.08	998.824	722.313	1220.82	777.278	11722.4		29.2599	4.31488e+06	2.96763e+06	5249884	2.48178e+06	2.56598e+06	4.72912e+06		29.3407	43977.9	67018.9	209556	113653	115404	55278.2
	27.8735	3260146	1.72322e+06	3.92425e+06	1.96534e+06	2.16879e+06		28.3847	11.7401	0	41.5058	0	666.703	361.455	0		30.4205	0	65.7548	0	0	0	0	0		28.1735	3723.06	1888.59	1797.68	2190.82	1073.86	18341.3		29.2648	4021462	2.77774e+06	4908414	2.3104e+06	2413526	4.39255e+06		29.3456	65846	95892.3	306478	168430	169145	84486.3
	27.8784	3.25323e+06	1.77177e+06	3.99407e+06	1.9744e+06	2.0862e+06		28.3896	0	0	170.81	0	458.206	185.19	0		30.4239	0	52.7039	0	13.6745	0	0	0		28.1784	5043.59	3122.53	3902.23	3266.41	1886.31	29511.2		29.2697	3730895	2.57348e+06	4595764	2.13659e+06	2.25539e+06	4.04401e+06		29.3505	96480.4	137109	444033	240837	240245	123166
	27.8833	3.03363e+06	1.64787e+06	3.90146e+06	1.94608e+06	1971091		28.3945	0	0	347.15	0	683.732	48.6988	0		30.4272	0	37.4579	0	35.3817	0	0	0		28.1833	6829.63	4404.89	7083.12	4373.21	3317.11	43197.3		29.2746	3459239	2.36288e+06	4.25984e+06	1956609	2.07591e+06	3.72184e+06		29.3554	135411	193542	629650	332266	332123	174446
	27.8882	2.90473e+06	1.42264e+06	3.79878e+06	1.77727e+06	1.76999e+06		28.3994	0	0	444	0	1337.23	0	0		30.4305	0	22.5955	0	65.7819	0	0	0		28.1882	9492.02	5417.12	10594.6	6117.82	5822.08	58331.4		29.2795	3.21161e+06	2.18214e+06	3.90783e+06	1.80042e+06	1.90242e+06	3441965		29.3603	185451	267684	873213	449448	451024	238848
	27.8931	2.67131e+06	1.25656e+06	3.58316e+06	1.59825e+06	1.50991e+06		28.4043	0	0	366.246	0	2038.9	0	0		30.4339	0	7.73019	0	109.809	0	0	0		28.1931	12761.1	6162.57	14005.3	9832.01	10199.1	84733.9		29.2844	2.976e+06	2.02963e+06	3568750	1.6635e+06	1.74833e+06	3.17608e+06		29.3652	250542	363547	1.1966e+06	595980	606568	320317
	27.898	2.46931e+06	1.15702e+06	3.38631e+06	1.35411e+06	1.24973e+06		28.4092	0	9.51604	190.007	0	2274.99	67.4774	0		30.4372	28.8751	0	0	140.462	0	0	0		28.198	17047.9	7372.89	16986.1	15477.4	16957.1	142532		29.2893	2.72875e+06	1.8854e+06	3276492	1.53945e+06	1.61647e+06	2895873		29.3701	334954	488988	1.61692e+06	780624	810754	422097
	27.9029	2233816	1.08921e+06	2.98382e+06	1.1864e+06	1.13267e+06		28.4141	18.7332	31.3666	60.4745	0	1836.81	221.992	0		30.4405	89	0	0	156	0	0	0		28.2029	26755.1	10762.6	20178.4	22777.9	26672.1	249673		29.2942	2.4752e+06	1.73323e+06	3.01392e+06	1.4132e+06	1.4967e+06	2.62218e+06		29.375	438605	646134	2.10958e+06	1.0042e+06	1054295	543321
	27.9078	2034312	930335	2.59298e+06	1.05095e+06	1.13204e+06		28.419	81.2926	62.8558	31.2184	0	1196.73	385.585	0		30.4439	209.272	0	0	140.459	0	0	0		28.2078	44921.5	17110	23987.3	31886.9	37773.7	404540		29.2991	2240930	1584279	2.77385e+06	1.29149e+06	1.37699e+06	2.39159e+06		29.3799	552532	811900	2.58854e+06	1.24608e+06	1.31113e+06	672021
	27.9127	1.87516e+06	702136	1.96191e+06	944907	1.19671e+06		28.4239	188.237	116.619	53.4811	0	840.55	443.244	0		30.4472	329.148	0	0	109.826	0	0	0		28.2127	68822.5	26050.5	31107.9	43783.7	50388.3	623643		29.304	2.04808e+06	1.44421e+06	2.54321e+06	1.17788e+06	1.25743e+06	2.18705e+06		29.3848	651230	942262	2.9722e+06	1.45712e+06	1.53976e+06	786206
	27.9176	1.66385e+06	472802	1.37756e+06	843330	1.11921e+06		28.4288	303.089	209.93	57.6738	0	1019.87	341.911	0		30.4505	444	0	0	65.7824	0	0	0		28.2176	98507.6	35912.5	44889.7	58511.4	63532.8	874540		29.3089	1872958	1.29757e+06	2.3188e+06	1.07603e+06	1.13493e+06	1.9864e+06		29.3897	705367	1.0039e+06	3236801	1590696	1.71616e+06	868268
	27.9225	1.51282e+06	332498	966589	776430	949327		28.4337	373.542	359.966	35.2289	0	1350.45	271.059	0		30.4539	444	0	0	35.3765	0	0	0		28.2225	128547	48453.9	67590.8	74476.9	78531.2	1.14241e+06		29.3138	1.69252e+06	1145853	2.08986e+06	978587	1.01606e+06	1.77701e+06		29.3946	738548	1.03911e+06	3.55888e+06	1.71489e+06	1.88423e+06	943877
	27.9274	1.45332e+06	296320	864481	737514	672918		28.4386	400	519.131	13.3769	0	1484.74	305.146	0		30.4572	377.06	0	0	13.6798	0	0	0		28.2274	165189	66332.2	98570.1	99101.4	99009.8	1.39921e+06		29.3187	1.50723e+06	1.00454e+06	1.86539e+06	887782	911233	1.58995e+06		29.3995	816150	1.13603e+06	4157566	1.95032e+06	2.12447e+06	1.05751e+06
	27.9323	1.62266e+06	332907	942439	695148	521529		28.4435	416.947	625.805	8.47332	0	1366.97	477.03	0		30.4605	257.367	0	0	0	0	0	0		28.2323	198269	91417	132591	135537	125892	1726234		29.3236	1.36045e+06	912929	1.69247e+06	806499	833589	1.4504e+06		29.4044	978669	1.3493e+06	5091947	2.35184e+06	2.47773e+06	1.23847e+06
	27.9372	1.81462e+06	390140	1.00502e+06	622294	488911		28.4484	477.68	633.32	39.0294	16.6509	1269.35	692.337	16.6509		30.4639	137.095	0	0	0	0	0	0		28.2372	251212	130788	164199	183913	158085	2.1742e+06		29.3285	1.25682e+06	858656	1.56746e+06	735292	773139	1.34523e+06		29.4093	1.18297e+06	1.63952e+06	6145350	2.82997e+06	2886380	1461952
	27.9421	1.94176e+06	421748	1.06861e+06	542394	585515		28.4533	582.797	520.028	100.074	77.0739	1509.44	926.87	85.621		30.4672	61.8476	8.9157	0	0	0	0	0		28.2421	316875	177655	190598	227451	183951	2819743		29.3334	1.18545e+06	821305	1.48973e+06	681890	726967	1.26464e+06		29.4142	1.35535e+06	1.92493e+06	6988611	3.23721e+06	3.25901e+06	1.6727e+06
	27.947	1.87235e+06	415215	1.07944e+06	478262	632532		28.4582	667	422	204.532	181.897	2161.37	1139.98	228.98		30.4705	27.4387	31.0104	0	0	0	0	0		28.247	406282	230810	229577	276958	201718	3.83459e+06		29.3383	1.11863e+06	772601	1.39917e+06	634488	675967	1.17375e+06		29.4191	1.48693e+06	2.17457e+06	7.60712e+06	3.56525e+06	3.58618e+06	1.85661e+06
	27.9519	1.65205e+06	383892	1.0816e+06	456475	604303		28.4631	619.017	533.364	352.739	298.869	2998.47	1274.88	427.616		30.4739	72.6838	105.969	0	0	0	0	0		28.2519	523501	279247	290308	339842	221733	5175981		29.3432	1.04808e+06	717663	1297536	593091	625889	1.08105e+06		29.424	1.60442e+06	2.37872e+06	8.13677e+06	3.85794e+06	3895554	2.00858e+06
	27.9568	1.34008e+06	349102	1.01915e+06	455939	512059		28.468	439.535	920.633	537.274	371.46	3652.55	1257.73	602.732		30.4772	127.477	219.466	0	0	0	0	0		28.2568	678003	326691	402871	440707	272151	6.69785e+06		29.3481	975896	666214	1.1809e+06	546655	569856	978400		29.4289	1.72006e+06	2.5345e+06	8696070	4.1437e+06	4.17855e+06	2.13549e+06
	27.9617	1.05778e+06	319326	989420	473794	455274		28.4729	228.755	1374.15	720.405	400	3942.32	1184.84	689		30.4805	182.762	349.884	0	0	0	0	0		28.2617	853650	369769	534357	551904	382958	7974947		29.353	908694	625945	1.08543e+06	506275	524610	898378		29.4338	1.80281e+06	2.62622e+06	9178839	4.37998e+06	4.38893e+06	2.21562e+06
	27.9666	907397	302099	958964	469802	448615		28.4778	185.742	1608.08	859.515	400	4105.45	1193.52	666.356		30.4839	212.475	455.231	0	0	0	0	0		28.2666	975930	397937	670325	662178	533928	9691094		29.3579	843282	586074	1.00984e+06	472925	492145	837628		29.4387	1.83806e+06	2672395	9433929	4.51338e+06	4.49748e+06	2241062
	27.9715	905461	285827	921485	440470	456245		28.4827	361.933	1696.48	947.907	414.576	4540.25	1443.57	577.941		30.4872	201.787	478.893	0	0	0	0	0		28.2715	1.05041e+06	418364	758737	755671	685644	11875933		29.3628	780362	544480	950271	447607	474767	802964		29.4436	1.84498e+06	2.70648e+06	9517461	4.57365e+06	4558619	2.23589e+06
	27.9764	996401	279625	825172	378808	432134		28.4876	736.913	1928.93	985.138	472.875	5469.81	2016.4	481.862		30.4905	165.959	439.942	0	0	0	0	0		28.2764	1.20589e+06	449839	842470	873058	788039	14815825		29.3677	711503	495247	886659	413513	456055	766871		29.4485	1.84829e+06	2.74402e+06	9559225	4589440	4617384	2.23225e+06
	27.9813	1.07904e+06	258156	693216	319610	371386		28.4925	1177.38	2486.64	1000	589.558	7110.08	2714.2	473.99		30.4939	105.857	304.882	0	0	0	0	0		28.2813	1.50078e+06	522659	946656	1.03172e+06	880097	16704793		29.3726	655699	456629	816673	370602	430712	726739		29.4534	1.85779e+06	2.77783e+06	9652944	4.59661e+06	4.68821e+06	2.25078e+06
	27.9862	1096411	241035	586187	280237	312449		28.4974	1649.35	3160.03	1000	752.35	9386.01	3403.87	544.341		30.4972	56.4068	180.409	0	0	0	0	0		28.2862	1.96899e+06	630386	1.084e+06	1190909	980676	17543126		29.3775	600311	418058	742753	322040	394338	663966		29.4583	1.8549e+06	2.78299e+06	9698080	4575894	4727218	2.26885e+06
	27.9911	1.01918e+06	221532	543189	262803	279098		28.5023	2104.76	3901.22	1006.69	884.765	12007.4	3843.92	667		30.5005	18.4368	74.5852	0	0	0	0	0		28.2911	2383153	793113	1.20722e+06	1.27343e+06	1098161	16946884		29.3824	551432	384613	680759	289350	357559	590096		29.4632	1.82357e+06	2745620	9566987	4.50154e+06	4.67795e+06	2.24754e+06
	27.996	874963	214446	584843	264127	272221		28.5072	2563.95	4618.29	1107.94	1011.01	14203.1	4097.93	633.992		30.5039	3.5717	14.4492	0	0	0	0	0		28.296	2.73503e+06	972040	1.34696e+06	1.2474e+06	1.14911e+06	16152902		29.3873	497162	346421	627825	272582	320786	497511		29.4681	1.76195e+06	2.66302e+06	9260476	4.38625e+06	4528747	2.17071e+06
	28.0009	725932	211444	677248	281252	275979		28.5121	2941.8	5451.33	1472.62	1198.88	15722.8	4507.29	504.258		30.5072	0	0	0	0	0	0	0		28.3009	2.97071e+06	1.15777e+06	1.42319e+06	1.19578e+06	1.16465e+06	15894306		29.3922	449619	313325	575983	262491	285219	412703		29.473	1.6892e+06	2551636	8877739	4.25026e+06	4.30451e+06	2.04897e+06
	28.0058	627437	214587	760698	310950	271434		28.517	3222.28	5901.77	2075.34	1624.81	16880.9	5749.94	434.767		30.5105	0	0	0	0	0	0	0		28.3058	3188131	1.25541e+06	1.44998e+06	1.18372e+06	1.19763e+06	16481183		29.3971	406654	281314	516989	247024	250768	343045		29.4779	1.62299e+06	2.42392e+06	8521639	4.10389e+06	4.06745e+06	1.91491e+06
	28.0107	579044	216515	792096	338530	259743		28.5219	3376.96	5965.18	2717.96	2226.15	18283.5	7788.25	732.098		30.5139	0	0	0	0	0	0	0		28.3107	3394534	1244646	1291398	1.22746e+06	1.33061e+06	18083884		29.402	373788	252410	464321	225040	221861	313234		29.4828	1.55061e+06	2278906	8.13863e+06	3887157	3.82162e+06	1.77653e+06
	28.0156	550733	214877	779037	349268	241474		28.5268	3543.06	5757	3070.84	2888.18	19968.3	9786.36	1308.07		30.5172	0	0	0	0	0	0	0		28.3156	3.55117e+06	1.20088e+06	1.16469e+06	1.26679e+06	1494761	19208676		29.4069	353742	231098	428058	205123	204797	308236		29.4877	1.45335e+06	2108180	7624448	3.57263e+06	3.53245e+06	1.6485e+06
	28.0205	520873	207517	748596	334805	226041		28.5317	3847.18	5956.04	3211.86	3321.19	22252.3	10651.1	1854.19		30.5205	0	0	0	0	0	0	0		28.3205	3644018	1.11744e+06	1.2076e+06	1.38654e+06	1538380	19187932		29.4118	340031	217025	403029	188485	193694	314534		29.4926	1.32527e+06	1922675	6948260	3.21024e+06	3193431	1.53472e+06
	28.0254	506152	200715	720733	298962	210543		28.5366	4523.17	6888.93	3285.06	3528.35	25471.9	10944.1	2055.7		30.5239	0	0	0	0	0	0	0		28.3254	3.4967e+06	1081355	1.52078e+06	1.52529e+06	1.43163e+06	17783520		29.4167	324505	207884	375621	173818	185518	313267		29.4975	1.19547e+06	1.74243e+06	6186101	2.886e+06	2.8428e+06	1432348
	28.0303	497181	195230	690192	259743	197523		28.5415	5473.36	8424.67	3439.76	3512	29644.2	11770.2	1978.48		30.5272	0	0	0	0	0	0	0		28.3303	3.15486e+06	963445	1.83781e+06	1.69883e+06	1.21317e+06	16464459		29.4216	301211	200020	347761	162121	178928	304716		29.5024	1.09315e+06	1.5969e+06	5.54343e+06	2652964	2.57755e+06	1.33199e+06
	28.0352	476854	190246	653730	240297	182615		28.5464	6500.88	10153	3707.53	3630.94	34059.3	14124.2	1844.76		30.5305	10.6981	0	0	0	0	0	0		28.3352	2832975	988486	1.8737e+06	1615256	1.04164e+06	16534369		29.4265	278902	193699	322469	151673	177603	291503		29.5073	1.02567e+06	1.4829e+06	5.04716e+06	2.47533e+06	2.38416e+06	1.22916e+06
	28.0401	431296	183969	590728	233844	166166		28.5513	7277.89	11787	4315.5	4253.42	38432.7	17203.9	1938.86		30.5339	40.4283	0	0	0	0	0	0		28.3401	2.86087e+06	1.10803e+06	1642461	1.40682e+06	907068	17821076		29.4314	262847	186809	306151	144746	173812	276972		29.5122	967508	1.39077e+06	4725311	2.31872e+06	2.24421e+06	1.14225e+06
	28.045	381373	173177	502787	221198	150128		28.5562	7811.1	13538.2	5082.86	5338.58	42819.5	20564.6	2454.26		30.5372	96.8975	0	0	0	0	0	0		28.345	3.19207e+06	1.3372e+06	1.49318e+06	1.11916e+06	810557	18969722		29.4363	252111	175996	288557	134974	160892	259795		29.5171	903392	1.29458e+06	4435154	2.15828e+06	2.08963e+06	1.06359e+06
	28.0499	341134	157219	397190	190838	142615		28.5611	8449.58	15563.7	6392.22	6325.4	47247.8	23293.8	3577.32		30.5405	157.048	0	0	11.8887	0	0	0		28.3499	3459360	1395148	1.59502e+06	1.03176e+06	777486	19387574		29.4412	242606	162915	273427	127082	139053	245034		29.522	826965	1.18868e+06	4133532	1.99406e+06	1.92644e+06	985815
	28.0548	319844	134651	316031	170259	145295		28.566	9213.41	18002.2	7524.1	6664.47	50968.2	25729.2	5496.78		30.5439	217.184	0	0	41.6189	0	0	0		28.3548	3496393	1.28398e+06	1.77999e+06	1.07689e+06	838242	19349766		29.4461	231982	155536	260839	119504	123535	233275		29.5269	752781	1.08339e+06	3.78113e+06	1.83018e+06	1.76472e+06	893842
	28.0597	320052	116757	279012	175394	151361		28.5709	10091.9	20743.4	9126.07	7109.94	56029.9	27976	7549.41		30.5472	222	0	0	99.3066	0	0	0		28.3597	3213481	1.08499e+06	1.7163e+06	1.15417e+06	982544	19474502		29.451	220791	152551	257056	118871	119115	226189		29.5318	677199	990883	3.43126e+06	1.67078e+06	1.62198e+06	808502
	28.0646	341759	108506	297926	201126	153584		28.5758	10550.1	23979.4	10094.8	8395.36	63348	31123.2	9180.48		30.5505	195.544	26.4557	0	159.456	0	0	0		28.3646	2789066	964538	1412790	1.149e+06	1.02821e+06	18845858		29.4559	209572	150396	252905	118739	122406	219582		29.5367	607099	910296	3.12834e+06	1.52581e+06	1496793	730824
	28.0695	375817	113536	352020	214497	152086		28.5807	10818.2	27563.7	11231.1	10590.8	74225.1	34962	9345.85		30.5539	135.443	86.5574	0	219.557	0	0	0		28.3695	2.25276e+06	903316	1.09009e+06	1.05842e+06	950104	17270984		29.4608	200869	141861	247864	119223	123974	210571		29.5416	549363	836238	2.87368e+06	1.39769e+06	1376335	672433
	28.0744	407820	122388	401209	203073	149571		28.5856	11630.4	31321.5	12207.4	12400.6	85518.7	38280.6	8956.18		30.5572	75.2842	204.432	0	222	0	0	0		28.3744	1996233	881028	895243	954698	774735	14843702		29.4657	194754	130655	238478	114452	120835	199232		29.5465	510290	764152	2.63625e+06	1.28669e+06	1.25669e+06	616865
	28.0793	433417	125430	405964	170069	148020		28.5905	13436.7	34914	13937.5	13398.9	95642.2	40096.7	9412.08		30.5605	29.7302	324.404	0	193.136	0	0	0		28.3793	2.02153e+06	828382	772977	893014	677177	13226664		29.4706	188330	121015	230348	107942	115153	185223		29.5514	484796	704461	2.41537e+06	1182094	1.1506e+06	571792
	28.0842	443369	117370	351537	136985	146634		28.5954	16271.3	38069.7	15968.7	13773.5	103043	43270.6	11555.5		30.5639	0.0170081	443.932	0	133.034	0	0	0		28.3842	2242924	765355	677384	882044	663400	12713347		29.4755	179244	115064	220591	98580.4	109087	172655		29.5563	464042	654071	2.23225e+06	1.08661e+06	1.06964e+06	530692
	28.0891	436049	100772	280667	115372	147199		28.6003	18390	40612.8	17710.5	14385.1	110333	49835.6	14134.3		30.5672	0	444	0	72.8751	0	0	0		28.3891	2.22958e+06	668845	586649	877785	699876	12945564		29.4804	165699	109522	207277	89552.4	103788	161913		29.5612	445000	616640	2.09203e+06	998670	1.01316e+06	501012
	28.094	412507	86043.7	225968	104558	147288		28.6052	19566.7	42217.5	18394.9	15230.2	118422	59845.4	15012		30.5705	31.2721	381.807	0	28.5396	0	0	0		28.394	1.97853e+06	571271	534228	852852	709135	12550675		29.4853	153550	102137	191204	78566.7	97878.8	153269		29.5661	424612	580373	1.9725e+06	929774	968466	474608
	28.0989	389900	78324.4	208991	96496.7	144840		28.6101	19311.9	43351.4	18045.6	16286.5	127884	67206.2	14472.5		30.5739	91.9617	262.251	0	0	0	0	0		28.3989	1.57465e+06	503763	500383	792653	699846	10867343		29.4902	143589	93137.4	176271	69329.5	90657.8	144720		29.571	397156	545454	1.84402e+06	873975	921715	451526
	28.1038	374218	77348.1	206339	87800.8	138495		28.615	19123.1	44077.6	17100.2	17078.5	136234	67322	13848.8		30.5772	166.992	141.932	0	0	0	0	0		28.4038	1.33775e+06	486907	480851	738638	643396	8469658		29.4951	139126	86532.5	169334	62369.6	83861.7	137664		29.5759	363857	506806	1.70822e+06	823835	867774	428390
	28.1087	364213	78090.7	210484	82297.6	131050		28.6199	19217.4	44910.9	16689.6	17671.6	143540	59744.8	13665.5		30.5805	250.299	55.3411	0	0	0	0	0		28.4087	1.24129e+06	499790	473478	677348	568961	6586639		29.5	136552	83344.1	166395	61528.3	79404.9	134439		29.5808	329604	471718	1.58235e+06	771427	807593	405568
	28.1136	344317	77306	211241	81923.6	127017		28.6248	20925.4	44940.9	16586.1	17360.2	150362	49531.6	13318		30.5839	331.809	0	0	0	0	0	0		28.4136	1.25531e+06	491704	461415	604358	457999	5839307		29.5049	134775	83965	163171	64141	78186	134081		29.5857	304713	441689	1.47115e+06	717524	746782	379553
	28.1185	310653	74519.5	213627	85677	124102		28.6297	24455.5	44585.4	18383.3	18154	156619	49763.5	13223.1		30.5872	316.944	0	0	0	0	0	0		28.4185	1.17847e+06	450718	453148	520667	392059	5907919		29.5098	131466	86092.1	155613	67437.9	78806.6	132038		29.5906	289825	417863	1.36934e+06	669834	689414	352083
	28.1234	265839	72919.5	218477	92354	121138		28.6346	29446.6	45396.1	22792.6	19305.8	168934	61725.4	14883.9		30.5905	283.848	0	0	0	0	0	0		28.4234	1.07062e+06	397623	440003	449956	355194	6.04436e+06		29.5147	126834	86700.9	147458	66999.3	78986.6	126336		29.5955	278246	398039	1.27404e+06	628704	637770	327819
	28.1283	226874	75725.5	229275	101588	115333		28.6395	33147	48477.9	30728.4	23158.7	197799	84216.7	18865.5		30.5939	238.642	3.5717	0	0	0	0	0		28.4283	938869	360575	438436	419976	357461	5.95089e+06		29.5196	121888	84416.9	141014	64265.1	77154.4	118816		29.6004	264729	381244	1.1975e+06	595721	595523	308705
	28.1332	201313	82672.7	243111	111350	112592		28.6444	34094	53308.8	39217.5	27096.8	243722	109568	23271.6		30.5972	194.047	33.3019	0	0	0	0	0		28.4332	873529	340666	429512	406736	359308	5731969		29.5245	117872	78359.2	136294	59764.6	72864.3	113748		29.6053	248392	368739	1.15408e+06	572073	573049	293301
	28.1381	187993	86591.2	250368	118147	114536		28.6493	32659.7	56909.2	44806.9	32555.8	292786	136716	26452		30.6005	168.489	82.4772	0	0	0	0	0		28.4381	841682	331899	424096	404367	359737	5.47908e+06		29.5294	115454	72634.7	134093	57639.5	68610.6	110762		29.6102	236299	356089	1.13402e+06	555064	564439	277606
	28.143	181722	82829.5	245781	119876	120081		28.6542	31347.5	62108.2	45496.5	36475.4	315664	160001	27552		30.6039	156	142.633	0	0	0	0	0		28.443	823423	325118	404919	389514	355062	5.24157e+06		29.5343	114816	67732.2	132561	55944.7	65342.2	108948		29.6151	226742	340494	1.12208e+06	536753	559003	264899
	28.1479	185574	74165.6	226637	116164	125201		28.6591	31316.6	70446.4	46105.6	38784.5	309723	169143	27892.1		30.6072	156	202.734	0	0	0	0	0		28.4479	786913	316952	390240	374902	341535	4.9511e+06		29.5392	113006	65366.2	131539	55026.4	63936.6	106577		29.62	219023	321005	1.09098e+06	514012	542439	254178
	28.1528	203196	68895	200961	107907	125363		28.664	34852.9	84003.7	46058.2	41123.6	282590	172420	32032.7		30.6105	125.22	222	0	0	0	0	0		28.4528	739709	303393	373604	353134	321762	4.63588e+06		29.5441	108989	63718.1	127071	52286.4	63093.6	104582		29.6249	211729	303433	1.04173e+06	490399	516014	246938
	28.1577	224817	71125.6	178815	95392.2	120412		28.6689	44018	106962	52908.9	45384.2	260517	183695	39733.2		30.6139	82.9119	209.959	0	0	0	0	0		28.4577	697423	284287	361885	332284	298440	4.33442e+06		29.549	102202	63148.3	121152	48784.7	62046.2	102545		29.6298	206668	289578	978504	472678	486313	240462
	28.1626	231042	77709.9	171788	83103.1	111443		28.6738	58252.3	135177	59780.9	52287.5	265902	211005	50407.7		30.6172	52.5234	149.857	0	0	0	0	0		28.4626	659002	265254	348499	310264	276375	4.0331e+06		29.5539	97360.4	62617.3	114095	45389.6	60194.7	100194		29.6347	200836	280069	925052	455593	456193	233935
	28.1675	211840	82595.9	181611	74766.7	103878		28.6787	73448.9	170478	72461.5	55782.8	295574	238598	56214.9		30.6205	22.5955	100.893	0	43.2954	0	0	0		28.4675	616881	248488	335772	291894	257190	3.76876e+06		29.5588	94705.2	62292.3	109393	43881	57715.4	97718.5		29.6396	190389	270440	877339	436681	431010	227881
	28.1724	181751	82940.1	198106	74127.4	99011.3		28.6836	83786.7	202020	79548.1	58220.7	344231	249007	58702.9		30.6239	7.14341	63.2659	0	117.898	0	0	0		28.4724	574881	235842	321135	277178	241787	3.51649e+06		29.5637	94230.3	61592.8	107103	44330.2	55477.1	95788.1		29.6445	175053	260583	833749	412879	407208	221624
	28.1773	160405	79199.3	211201	78106.2	95093.5		28.6885	88438.5	234648	83696.8	59800.3	378409	255773	58945		30.6272	36.8566	47.7341	0	238.102	0	0	0		28.4773	539537	223103	303754	265738	230291	3.34701e+06		29.5686	91906.2	60923.9	106871	45881.8	53832.5	93640.7		29.6494	161280	248229	789266	391356	388219	212024
	28.1822	157171	74542	218985	82162.6	89133		28.6934	88269.5	265061	82621.3	66076.9	406342	267085	64631.4		30.6305	89.7046	55.8113	0	381.005	0	0	0		28.4822	513315	209098	286061	254747	219088	3.19385e+06		29.5735	88170.7	59876.5	105068	46490.5	51996.4	90113.9		29.6543	155483	236788	755934	374486	371766	198554
	28.1871	165473	70785.3	223074	82804.9	85618.9		28.6983	89504.9	292063	88845.7	75340.4	439674	299958	74829.1		30.6339	158.381	62.6436	0	497.334	0	0	0		28.4871	491053	194020	269519	242798	207589	3064889		29.5784	83433.5	59534	100468	45619.1	49557.9	85155.6		29.6592	157867	228357	746113	366429	365277	186323
	28.192	172759	67550.7	218866	80069.1	90030.9		28.7032	95794.7	313573	103750	88078.2	557443	340896	85798.8		30.6372	248.871	47.1117	0	527.047	0	0	0		28.492	468506	182203	255731	229137	195108	2.91394e+06		29.5833	80929.9	60123.2	93778.6	43430.1	46343.3	81669		29.6641	164652	225707	754280	363761	366818	184384
	28.1969	172111	63032.6	201561	76347.6	100236		28.7081	109608	324879	126065	106109	759596	376291	89687.7		30.6405	338.9	32.1067	0	461.1	0	0	0		28.4969	445306	174161	241869	217788	184602	2.78789e+06		29.5882	80448	61539.4	89272.8	41463.1	44524.9	80716.2		29.669	168908	226343	765730	360592	371168	188265
	28.2018	161673	57199.4	174827	72189.1	106356		28.713	126329	327157	146956	124293	1.01736e+06	420701	86918.6		30.6439	428.739	26.7538	0	352.03	0	0	0		28.5018	422938	168152	230343	209945	176087	2.68242e+06		29.5931	80749	61693.8	87666.1	39070	44667	82146.9		29.6739	165691	223928	753026	351781	364883	185851
	28.2067	147384	52911.7	153609	68188.9	101354		28.7179	139862	324735	171851	142862	1219175	460145	92407.5		30.6472	518.605	41.6189	0	202.028	0	0	0		28.5067	403277	161303	221729	204192	169328	2.59127e+06		29.598	79940.3	59672.2	89202.2	36150.8	45877	83464.3		29.6788	153458	211099	709129	333045	343071	170721
	28.2116	135041	53318.4	150497	64471.2	91088		28.7228	149131	327321	201317	153061	1373917	565501	110469		30.6505	609.068	94.5228	0	101.932	0	0	0		28.5116	387061	151959	217672	198430	162768	2.48531e+06		29.6029	78560.2	56039.9	91883.4	33608.4	45780.1	83878.8		29.6837	134758	187271	639183	310310	310911	150131
	28.2165	131093	58612.2	163614	61845.5	84777.5		28.7277	153525	338527	229918	159748	1523914	688278	140373		30.6539	688.639	181.628	0	33.3019	0	0	0		28.5165	373948	140965	213051	192002	154983	2.3657e+06		29.6078	78038.9	52765.5	94848.4	33519.7	43771.2	82867.3		29.6886	117448	159435	568472	284875	278104	133679
	28.2214	139317	67289	182458	60654.1	86042.5		28.7326	173395	371947	239098	155119	1.69208e+06	859008	159922		30.6572	748.775	316.765	0	3.5717	0	0	0		28.5214	360126	130201	203760	186951	145221	2250732		29.6127	78744.2	49351.4	95904.3	35664.1	41606.6	80986.5		29.6935	104171	138856	507198	263367	251518	124198
	28.2263	157335	75990.2	192717	60803.7	91129.1		28.7375	216574	460608	233325	155152	1.86512e+06	997410	188565		30.6605	782.169	425.78	0	0	0	0	0		28.5263	346464	121915	188075	180897	135913	2148645		29.6176	79780.3	45356.7	94713.9	37384.4	40345.4	78749.7		29.6984	96137.4	128475	464393	245230	230788	116892
	28.2312	175638	82588.7	191322	62223.9	94892		28.7424	285039	604793	220812	158020	2.01014e+06	1128071	227442		30.6639	824.048	537.095	0	0	0	24.0475	0		28.5312	331438	117826	172477	172122	129613	2.06423e+06		29.6225	81179.9	42216.5	92398.5	37298.1	40302.7	77382.7		29.7033	89799	125366	430669	230935	215222	109064
	28.2361	184798	84968.4	181666	64412.6	95795.8		28.7473	341736	735395	224693	185994	2.24426e+06	1.23295e+06	286303		30.6672	884.184	657.367	0	0	0	84.1836	0		28.5361	317776	116138	163001	160039	127413	1987324		29.6274	82308.7	42342.6	89234	36622.4	40661.1	77148.8		29.7082	84713.5	124219	409477	217368	203009	99504.3
	28.241	187636	84409.3	170630	66105.6	92789.8		28.7522	364482	777286	242736	222033	2.54606e+06	1260429	327783		30.6705	1013.28	667	0	0	0	199.613	0		28.541	303999	116280	160504	148984	126388	1.90613e+06		29.6323	82968.8	45017.4	85233.1	37213.3	41132	77708.8		29.7131	80327.3	123675	398266	206324	194530	92773.5
	28.2459	192956	84496.6	166423	65961.4	85864.4		28.7571	355304	752939	290318	278167	2.90116e+06	1.24828e+06	350398		30.6739	1181.45	693.456	0	0	0	319.614	0		28.5459	289384	115315	158117	141419	125007	1.81919e+06		29.6372	81831.4	46471.5	79996.4	39385.2	41326.7	78048.2		29.718	76585.5	122821	399795	197281	189602	91081.8
	28.2508	210185	87486.4	168436	63493.8	77150.4		28.762	340554	742577	352906	333929	3.26697e+06	1.18691e+06	362545		30.6772	1391.58	753.592	0	0	0	439.211	0		28.5508	275484	113808	151351	137901	122111	1.73531e+06		29.6421	80270.1	45321.4	76204.9	41263.5	41513.1	77789		29.7229	74812	119685	402323	190150	188929	91646.3
	28.2557	239878	92761	170486	59192	71433.1		28.7669	347421	780889	422244	392208	3.66566e+06	1.34388e+06	402925		30.6805	1457.72	726.818	0	0	0	444	0		28.5557	263996	111002	140464	134095	118932	1.66849e+06		29.647	79360	44432	74461.1	41490.1	42159.4	77627.8		29.7278	74635.5	113809	395106	182082	188826	89257.3
	28.2606	274318	94992	162034	54340.4	72927.9		28.7718	376907	821273	471506	422209	4200895	1.66633e+06	488612		30.6839	1424.14	718.135	0	0	0	386.596	0		28.5606	257550	107603	130839	128831	115255	1614267		29.6519	79904.4	46936.4	74549.5	39850.1	43533	77979		29.7327	76565.2	106850	374146	173447	186764	82670
	28.2655	301845	93265	143787	51708.6	79711.4		28.7767	463998	980747	524670	424715	4688774	2153119	604082		30.6872	1289	733	0	0	0	267	0		28.5655	253923	103122	125015	121698	109256	1.56923e+06		29.6568	83662.7	52645.4	76773.5	38453.3	45781.7	80984.6		29.7376	77086.8	101912	349724	166651	178765	77266.2
	28.2704	307645	87772.5	126721	54674.5	86589.6		28.7816	587800	1.27739e+06	575037	419710	5112968	2.58917e+06	707410		30.6905	958.651	597.888	0	0	0	146.75	0		28.5704	248073	98059.6	121066	115151	100269	1.51992e+06		29.6617	91103.7	57524.5	81222.1	38418.5	49280.6	86985.8		29.7425	76199.9	98494.2	329245	161868	169618	75583
	28.2753	287189	81788.4	119254	62139.6	89439.3		28.7865	739533	1.68493e+06	625700	453207	5.41622e+06	3.02267e+06	787683		30.6939	682.993	470.807	0	0	0	57.7279	7.73019		28.5753	235419	92448.5	117019	108343	88824.3	1.46685e+06		29.6666	102122	58692.4	86678.9	39950.2	54657	95936.6		29.7474	73476	96408.8	315627	158913	163032	75648.6
	28.2802	248739	76130	117654	68932.3	89864.3		28.7914	862070	1.91146e+06	635680	552200	6131727	3.61789e+06	865432		30.6972	464.038	352.425	0	0	0	0	24.9617		28.5802	216078	86217.5	112009	101274	79517.9	1.40783e+06		29.6715	111461	56018.6	89157.4	41177.7	60289.2	104953		29.7523	71059	94103.5	305306	155956	161021	74151
	28.2851	211208	72571.9	114424	68995.6	91733.7		28.7963	960354	1.94027e+06	640494	705621	7.39283e+06	4301305	962881		30.7005	389.008	261.848	0	0	0	0	99.9919		28.5851	196888	79450	108204	93819.7	74108.2	1.34227e+06		29.6764	118931	52365	87630	41485.9	64880.1	112011		29.7572	68144.1	93199.9	297922	153000	161105	70655.3
	28.29	198641	73221.5	107869	62604.8	94468		28.8012	1.04204e+06	2.02261e+06	727174	915777	9619911	4.92347e+06	1.03183e+06		30.7039	389.302	264.006	0	0	0	0	208.686		28.59	183683	73479.6	104052	88991.6	72482.7	1.26978e+06		29.6813	126007	49579.5	84527.8	40698	67623.9	116759		29.7621	65004.4	91987.7	292814	149497	161063	67761.4
	28.2949	218741	78549	101584	53427.9	92201.2		28.8061	1.09812e+06	2326606	924677	1.14339e+06	12126217	5.18827e+06	1.04133e+06		30.7072	446.419	346.169	0	0	0	0	341.385		28.5949	177522	69573.3	98557.8	86491.6	72339.3	1.19122e+06		29.6862	135550	47981.6	82313.7	39820.8	70183	119377		29.767	61926.2	91719.2	288341	146353	160867	66951.5
	28.2998	264127	86417.1	96662.2	44815.1	81159.2		28.811	1.13634e+06	2.93649e+06	1196320	1.35756e+06	14665847	5.58409e+06	1.10871e+06		30.7105	476.836	511.776	0	0	0	0	446.833		28.5998	174438	67229.6	91077.3	85266.2	72376.3	1.12481e+06		29.6911	145104	46842.1	81530.6	39797.1	72823.1	121453		29.7719	60495.6	90189.7	284278	143584	160516	68252.4
	28.3047	312984	91784.3	92567.4	38393.2	67580.1		28.8159	1.23944e+06	3.72601e+06	1386349	1.48378e+06	16074202	6335917	1.32144e+06		30.7139	470.753	623.009	0	0	0	0	480.079		28.6047	170581	65244.5	83812	82827.5	71583.3	1.07647e+06		29.696	152283	45840.1	80798	40975.3	75031.1	123832		29.7768	59867.3	89147.4	279674	140830	157773	69520
	28.3096	346431	92732.5	89381	34388.5	62051.9		28.8208	1.49357e+06	4.6779e+06	1.47641e+06	1.53216e+06	16479813	7617821	1717392		30.7172	435.029	680.029	0	0	0	0	450.836		28.6096	162021	61672.1	76996.6	78025.3	67970.8	1034172		29.7009	157243	45923.5	79859.1	42381.9	76618.4	127590		29.7817	59311.9	86015.2	273622	136025	153530	68949.8
	28.3145	357081	91013.1	88771.9	33231.1	67602.8		28.8257	1.84496e+06	5377349	1.48661e+06	1.53097e+06	15716237	8632908	2.04989e+06		30.7205	359.999	604.999	0	0	0	0	315.647		28.6145	148861	56820.4	69616.1	71325.4	60797.5	975870		29.7058	161766	47563.5	79369.1	42465	78827.7	132311		29.7866	58026.1	82758.1	264970	128935	145963	66467.1
	28.3194	336325	88208.1	89017	35103.8	77673		28.8306	2.09376e+06	5497091	1.49363e+06	1.57762e+06	15373925	9202648	2.19159e+06		30.7239	285.03	453.106	0	0	0	0	190.075		28.6194	135178	51561.9	61661.8	63643.2	51024.6	895626		29.7107	168395	49978.1	80321.6	41476.6	83042.2	137138		29.7915	56906	78500.8	254534	121905	139481	62899.9
	28.3243	290607	86328.1	91696	39106.9	85285.5		28.8355	2.11442e+06	5.08251e+06	1.50643e+06	1631644	15761146	9278321	2.09736e+06		30.7272	217.253	267.422	0	0	0	0	79.3979		28.6243	128471	48229.3	55634	57770.2	42201.6	793690		29.7156	176925	50957.6	83279.7	41129	88630.8	141428		29.7964	56603.3	74698.4	244996	117002	132237	59043.4
	28.3292	237016	82102.4	91946.3	43807.9	89670.2		28.8404	2.09371e+06	4.83934e+06	1.60466e+06	1.6897e+06	17443282	9374343	1.997e+06		30.7305	187.511	132.233	0	0	0	0	19.2386		28.6292	128445	47546.5	54694.3	54737.8	34774.7	672231		29.7205	186176	49840.3	87221.5	42271	94189.9	144903		29.8013	57323.1	70175	237595	116133	128075	55863.2
	28.3341	209337	81050.3	94510.6	46374.3	90518.6		28.8453	2.22257e+06	5367967	1.77522e+06	1.65338e+06	18875758	9718834	2.07212e+06		30.7339	198.206	48.1295	0	50.9733	0	0	0		28.6341	127090	47324	57791.9	54903.9	29591.1	535015		29.7254	192224	48688.5	90823.6	43591.4	97989.5	147941		29.8062	58750	65816.4	233787	116517	125575	55526
	28.339	213062	81778.8	95789.5	46137.3	87710.1		28.8502	2.55124e+06	6.58664e+06	2.07788e+06	1.62496e+06	19752286	10356498	2.36387e+06		30.7372	234.011	0	0	155.941	0	0	0		28.639	118825	45878.3	61534.2	55379.1	25579.4	414587		29.7303	195122	49147.8	92091.9	43880.5	99970.8	150653		29.8111	60192.4	62465.2	234085	118643	126255	58261.2
	28.3439	234471	87399.8	105953	43533.4	80138.7		28.8551	2.8629e+06	7750737	2.29171e+06	1.66618e+06	19830610	11293653	2.69908e+06		30.7405	294.171	0	0	381.031	0	0	0		28.6439	106574	42327	62069.8	53376.1	23874	337314		29.7352	196894	51137.2	90856.2	43450.8	100178	151957		29.816	61450.6	61254.6	238044	117836	127914	62953.4
	28.3488	246774	91563.6	119475	40415.7	72538.2		28.86	3053781	8.1726e+06	2.44128e+06	1.83337e+06	19817274	12266204	2.9337e+06		30.7439	354.279	0	0	714.37	0	0	0		28.6488	98248.8	39196.5	59959.9	46968	23074.8	309935		29.7401	200074	52750.6	87670.1	43146.1	99966.8	150899		29.8209	62511.9	60835.4	242631	116585	129367	67068.4
	28.3537	249163	93058.7	134546	37874	68466.6		28.8649	3.20096e+06	7739579	2397016	1.99242e+06	19851028	13190708	3044252		30.7472	410.856	0	0	1053.95	0	0	0		28.6537	94419.6	36564.8	56139.4	38662.2	22323.6	313222		29.745	203425	53140.3	85678.7	43057.9	99997.3	147825		29.8258	63433.2	60284.5	246077	112532	129680	69558.8
	28.3586	244664	88716.2	137146	37334.4	69834		28.8698	3.38008e+06	7.06982e+06	2.34362e+06	2.01108e+06	19867926	13739775	3.09413e+06		30.7505	456.118	0	0	1278.92	0	0	0		28.6586	92330.2	34122.5	51509.4	31840.2	20802.2	337822		29.7499	203618	52218.6	86336.3	42821.8	99766.5	144859		29.8307	64066	58358.9	249996	110061	129644	69178.4
	28.3635	243369	80720.1	127409	38662.2	74276.2		28.8747	3.60189e+06	6.57375e+06	2.26876e+06	1.98224e+06	19849826	14020154	3.12659e+06		30.7539	467	0	0	1276.02	0	0	0		28.6635	86889.4	30814.1	45923	27997.7	20460.5	389159		29.7548	199578	50583.3	88984.4	42460.6	97933	143482		29.8356	64391.8	57442.1	254035	110512	130318	66368.5
	28.3684	240892	72503.3	110603	41565.5	78405.1		28.8796	3.72907e+06	6489797	2.34367e+06	2.0934e+06	19844456	14127110	3.1034e+06		30.7572	450.171	0	0	1117.05	0	0	0		28.6684	79850.4	27095.6	40600.1	25896.9	20948.3	456290		29.7597	191323	48582.2	90041.3	42099.1	93581.2	142214		29.8405	64275	57133.1	260533	116806	132719	62844.3
	28.3733	241749	70488.2	97176.6	44619.3	78245.9		28.8845	3.68483e+06	6714664	2.57572e+06	2421778	19827876	13825153	2.95863e+06		30.7605	390.046	0	0	742.116	0	0	0		28.6733	74849.6	23633.7	36682.9	24075.9	22483	524327		29.7646	181667	46587	87804.4	41759.6	88326	139498		29.8454	63735.3	58477.3	266230	127745	136166	60865.6
	28.3782	236865	73609.8	87901.8	45886.5	72249.7		28.8894	3470301	7208509	2.97233e+06	2692064	19679172	12941905	2734479		30.7639	305.587	0	0	426.525	0	0	0		28.6782	76149.3	20893.8	33577.3	23039.9	23237.8	564944		29.7695	171658	44606.3	83570	41427.9	84159.4	133631		29.8503	62836	58609.6	273994	137235	140255	61359
	28.3831	221231	77081.5	80631.2	44369.3	60989.5		28.8943	3.12986e+06	7.88099e+06	3362162	2.71765e+06	19343386	11752307	2.48567e+06		30.7672	239.244	0	0	174.012	0	0	0		28.6831	79522.7	19342.9	30573.5	23397.2	24581	586963		29.7744	162523	42761.7	79208.6	40984.3	82345	126669		29.8552	63070.7	57557.5	281550	141093	143656	63201.7
	28.388	192377	75173.1	76796.5	39633.2	49565.3		28.8992	2.78881e+06	8527668	3590184	2.47323e+06	18688006	11227711	2.42612e+06		30.7705	224.382	0	0	24.0371	0	0	0		28.688	77826.9	18999	27460.4	25215.6	26174.4	595388		29.7793	154056	40696.4	75376.9	40365.1	80468.8	119440		29.8601	65363.1	53894.4	290202	139320	146453	66692.9
	28.3929	165408	70804.2	80502.6	35202.8	42749.3		28.9041	2483681	9094868	3.64573e+06	2209558	17595790	11949496	2.53026e+06		30.7739	285.012	38.034	0	0	0	0	0		28.6929	67945	19175.8	25859.2	27794	27253.3	598430		29.7842	146091	38263	71443.2	39652.7	76137.4	112640		29.865	69867.8	48687.8	297720	137067	147862	69531
	28.3978	155293	68935.3	90950.7	32219.2	42609		28.909	2.34813e+06	9407355	3.57752e+06	2.08313e+06	16636137	13110683	2.82366e+06		30.7772	359.988	99.3375	0	32.3375	0	0	0		28.6978	56246.7	19549.8	26607.5	30295.9	27154.2	596104		29.7891	138957	35788.5	67717.9	39234.4	68711.7	105271		29.8699	74462.9	43745.2	302182	135610	148575	71875.9
	28.4027	154529	69727.3	100400	31584.8	45736.1		28.9139	2.37233e+06	9356097	3.46667e+06	2154494	16432215	14248914	2.98849e+06		30.7805	434.99	189.204	0	122.204	0	0	0		28.7027	49984.8	20262.9	29397.3	32636.8	26496	584319		29.794	131623	34079.8	64563.1	38798.8	61826	97654.5		29.8748	77653.2	41249.2	303299	133952	148227	70874.7
	28.4076	149580	69816.7	101244	31852.1	46134.1		28.9188	2.46524e+06	8923465	3.28547e+06	2350130	17508140	14169775	2.88355e+06		30.7839	430.916	332.032	0	212.695	0	0	0		28.7076	50287	21774.1	32592.8	34814.2	26335	565721		29.7989	123676	33490.3	61936.9	37747.6	57781.8	90996.4		29.8797	79433.1	41551.4	306298	132964	147237	69459.1
	28.4125	134952	67481.2	91908.7	32720	44198.2		28.9237	2.44158e+06	8.16381e+06	3050068	2528539	18841812	13529027	2.47102e+06		30.7872	380.119	470.095	0	308.881	0	0	0		28.7125	53010.9	23497.2	34844.9	37298.6	26046.5	525285		29.8038	113833	33623.3	59812.9	35722.7	55893.2	86240.4		29.8846	80764.8	43086.4	314190	135418	145573	67210.5
	28.4174	123399	65034.3	76806.6	33656.6	40569.4		28.9286	2.25462e+06	7229576	2.80368e+06	2.62936e+06	19773328	11996087	2.03625e+06		30.7905	275.388	590.367	0	413.612	0	0	0		28.7174	54341.4	24583	35684.4	40011.5	24338.5	458528		29.8087	103795	33838.3	57719.6	33531.3	53813.5	83315.3		29.8895	82583.4	44469.8	327398	142315	143935	67188.5
	28.4223	120254	63487.6	64859.9	33282.5	41744.1		28.9335	2.03266e+06	6.1704e+06	2597835	2.63159e+06	20000000	10767194	1.78152e+06		30.7939	169.998	627.36	0	366.659	0	0	0		28.7223	52392	24917.2	34736.8	41939.9	21429.1	371005		29.8136	95149.6	33932.5	55341.2	31733.6	50759.1	80848.4		29.8944	84005.1	45317.2	337438	150506	142707	67358.2
	28.4272	125744	62408.4	61873.2	31851	44714.1		28.9384	1.87457e+06	5.56737e+06	2468996	2.61226e+06	19941668	9692013	1.70249e+06		30.7972	84.5443	604.465	0	326.46	0	0	0		28.7272	46774.1	24564.7	31736	42386.4	19314.5	291821		29.8185	89546.1	34099.5	52854.8	30253	47210.1	77975.4		29.8993	83734.3	45611.3	341549	156199	141945	68560.4
	28.4321	133490	60392.1	66976.4	30915.9	51467.1		28.9433	1.77844e+06	5634272	2438248	2.5959e+06	19683748	9038786	1.68916e+06		30.8005	24.4082	514.599	0	311.595	0	0	0		28.7321	38838.5	23742.3	27309.8	41366.2	19679	252321		29.8234	86307.4	34454.5	51825.9	28754.8	43446.8	73974.5		29.9042	80950.1	45026.6	337270	156801	139698	68801.7
	28.437	142076	57960.7	75077.8	32170.2	56488.5		28.9482	1.69498e+06	6223177	2.50585e+06	2.54126e+06	19205300	8450114	1711159		30.8039	65.449	352.768	0	311	0	0	0		28.737	32029.5	21935.5	23058	39460.5	22157.5	257450		29.8283	83970.6	34982.9	53604.9	27646.6	39492.9	69675.1		29.9091	76517.9	44367.3	325637	151027	134600	68141.4
	28.4419	147742	55268.7	81355.7	34798.7	60613.2		28.9531	1.62941e+06	6.5979e+06	2.63257e+06	2433806	18631628	7.94189e+06	1.79751e+06		30.8072	146.728	209.272	0	368.728	0	0	0		28.7419	30129.9	19185.9	20069.7	36755.1	24481.7	291630		29.8332	82858.9	35495	57468.3	27548.4	37059	65689.7		29.914	71862.3	42999.7	307151	141523	125952	66113.7
	28.4468	149960	52880.2	85351.2	36464.8	60799.9		28.958	1.59972e+06	6.45718e+06	2.7417e+06	2277237	18241844	7552666	1.87759e+06		30.8105	267	89	0	489	0	0	0		28.7468	32574.3	16204.6	18715.9	33245.5	25240.4	322265		29.8381	84046.1	35985.6	61408.2	28451.4	37503.7	63186.2		29.9189	67504.2	41711.3	286299	132943	117043	62980.8
	28.4517	149383	50490.8	86971.8	36452.2	57912.8		28.9629	1.59378e+06	6.07169e+06	2775955	2.18174e+06	18201300	7.24445e+06	1.83195e+06		30.8139	446.699	28.8751	0	518.725	0	0	0		28.7517	38016.8	14660.1	18538.4	30169.9	24775.3	331269		29.843	87427.7	36967.4	64049	29682.4	40642.6	62780.8		29.9238	62262.2	38963.6	268740	126203	110849	59899.7
	28.4566	144773	48069.4	87817.7	34974.7	51984.8		28.9678	1.63989e+06	5885992	2.72906e+06	2.08588e+06	18483718	7203342	1.68468e+06		30.8172	564.272	0	0	541.082	0	0	0		28.7566	44638.2	15294.7	19167.8	28943.1	24075.4	321917		29.8479	89978.4	38889.7	65964.6	30608.7	44271.2	64863.2		29.9287	56460	36458.6	256185	120397	108884	57161.1
	28.4615	137364	45735.7	88029	32847.5	46231.7		28.9727	1.76862e+06	6054769	2.63153e+06	1.93329e+06	18941188	7.54622e+06	1.61252e+06		30.8205	622	0	0	552.373	0	0	0		28.7615	51984.9	16522.9	19600	28516.1	23487.8	311473		29.8528	89214.9	42111.2	68250.4	31361.2	47002.1	68726		29.9336	50738.6	33924.6	245939	113357	109643	55752.3
	28.4664	127800	44605.8	87197.4	30586.2	42687.4		28.9776	1.98902e+06	6.39203e+06	2.52399e+06	1.67073e+06	18777188	8.00758e+06	1.69638e+06		30.8239	622	0	0	461.848	0	0	0		28.7664	57452.6	16060.5	18909.3	26395.9	22843.7	309028		29.8577	86150.4	45544.5	71252.7	32328.9	49261.8	73532.8		29.9385	47286.2	32773.1	235184	107852	110284	55137.1
	28.4713	121813	44096.8	84276.9	29100.8	41120		28.9825	2189005	6497648	2.42752e+06	1454747	17608738	8.02946e+06	1.79279e+06		30.8272	554.639	16.6509	0	397.024	0	0	0		28.7713	56349.7	13493.7	17806.7	21681.2	22153	301375		29.8626	83416.6	47594.9	74155.8	33681.2	51511.8	77817.2		29.9434	46128.7	32556.6	222464	104032	109183	54376.6
	28.4762	118563	44924.7	79629.1	28997.2	40107.6		28.9874	2279974	6125162	2.32575e+06	1387681	15878977	7.6045e+06	1.75197e+06		30.8305	439.27	48.7838	0	346.432	0	0	0		28.7762	48409.7	11275.6	17642.6	16823.3	21504.4	275328		29.8675	82334.5	47241.9	76213.2	35006.3	53021.4	80428.1		29.9483	46695.5	33430.5	208173	100813	106160	51902.7
	28.4811	116861	44625.1	75502.8	29388.6	40513.6		28.9923	2.21528e+06	5.28733e+06	2185072	1.46187e+06	14984645	7.39072e+06	1.59779e+06		30.8339	379.787	108.943	0	226.114	0	0	0		28.7811	37081	10835.1	19440.4	14903.2	20487	236897		29.8724	82266.4	45032.3	77412.9	35892.4	52663.1	80883.5		29.9532	47032.8	34415.5	193068	95295.6	101169	47589.3
	28.486	114192	44551.1	73165	29453	43474.8		28.9972	2073860	4317128	1.97909e+06	1.53395e+06	15326381	7.80901e+06	1.46714e+06		30.8372	283.823	187.336	0	141.911	0	0	0		28.786	29429.3	11637.9	22021.9	15722.1	18695.5	212009		29.8773	82333.9	43246.3	78079.2	36339	50892.2	79752.4		29.9581	46003.5	34611.5	179669	87680.6	94961.5	42930.9
	28.4909	112188	43113.4	73380.8	29376	47682.9		29.0021	1.91631e+06	3532380	1.73489e+06	1.51301e+06	15925029	8392944	1.41926e+06		30.8405	170.807	274.193	0	85.3631	0	0	0		28.7909	27883.1	11861.9	23840	17577.4	16527.5	218217		29.8822	82977.5	43340	78955.8	36890.8	49244.5	78668.8		29.963	43483	33252.8	168765	79825.9	87386.6	39151.2
	28.4958	111938	42240.4	75393.3	29473.5	48640.2		29.007	1.82423e+06	3.0406e+06	1.50164e+06	1386362	15643244	8485180	1.42369e+06		30.8439	110.648	334.352	0	54.9455	0	0	0		28.7958	31015.3	11390.7	24448.3	18897.4	15106.2	250096		29.8871	84895.8	45537.9	80826.1	38303	48870	77528.6		29.9679	39675.8	30983.8	160362	73642.3	80204.6	36352.8
	28.5007	110302	41195.5	78722.5	30205.1	46089.7		29.0119	1.78087e+06	2.75528e+06	1.30494e+06	1.20736e+06	14580512	8044713	1.42938e+06		30.8472	69.5354	356	0	92.4453	0	0	0		28.8007	34764.1	11497.9	23775.2	19471.5	15149.7	282188		29.892	87115.8	48528.8	83972.5	40790.2	49542.8	75877.4		29.9728	35330.1	28537.2	152278	69336.6	73874.4	33953.9
	28.5056	105297	40608.3	81148	30426.9	42021.5		29.0168	1779339	2.56565e+06	1.12993e+06	1028910	13450454	7370988	1.41578e+06		30.8505	53.6021	346.398	0	175.096	0	0	0		28.8056	36164	13448.1	21780.5	19065.6	16249.7	291390		29.8969	87116.2	51005.4	87388.9	43404.5	50494.4	73251.8		29.9777	30744	27196.2	144792	65676.9	69013.2	32348.2
	28.5105	97816.8	39868.9	81023.6	30415.2	39920.3		29.0217	1.75388e+06	2.51538e+06	978568	892906	12588953	6.71705e+06	1.36196e+06		30.8539	113.761	286.239	0	294.739	0	0	0		28.8105	35410	16124.9	18478.6	17598.1	17424	278579		29.9018	83400.4	52540.7	89368.6	44686.7	50827.5	70736.1		29.9826	28044.9	26839.4	137460	61798.6	65589.6	31743.7
	28.5154	94016.7	38595.3	78316.8	29964.4	39031.5		29.0266	1.65059e+06	2.59103e+06	885938	837604	11869848	6.0557e+06	1.25637e+06		30.8572	194.535	205.465	0	373.871	0	0	0		28.8154	33801.1	16947.2	14862.7	15652.7	18101.9	258326		29.9067	77905.7	53054.4	88993.3	44233.6	50149.6	69128.6		29.9875	27668.9	27385	132656	57379.3	63419.9	31442.1
	28.5203	94583.9	36768.2	74609.5	30089.9	38491.8		29.0315	1.45699e+06	2.74206e+06	858149	825857	11151280	5363678	1.09229e+06		30.8605	272.938	120.989	0	416.062	0	0	0		28.8203	32872.9	14449.4	12681.6	14130.1	18334.4	247715		29.9116	73712.2	53040.6	86133.3	42867	48255.3	67827		29.9924	28722.4	27670.9	129740	52915.5	62123.7	30563.6
	28.5252	97214.2	34827.1	71803.9	30640	37681.9		29.0364	1222462	2.72331e+06	861427	836788	10642754	4644198	903184		30.8639	302.68	60.8295	0	386.32	0	0	0		28.8252	32499.4	10427.7	12521.9	13388.4	18025.1	244561		29.9165	71673.9	51728.8	80949.9	41244.6	45467	66163.3		29.9973	28816.9	27605.3	127539	49503.3	61003.2	28496.5
	28.5301	98075.3	33495	69898.3	31639.5	37508.4		29.0413	1.04658e+06	2480591	836747	808510	10348285	4.00104e+06	743627		30.8672	289.604	22.6038	0	291.443	0	0	0		28.8301	32262.2	8343.04	13970.3	13625.1	16999.3	238370		29.9214	70576.5	48152	74080.7	38632.9	42174.3	63977.9		30.0022	27041.3	26902.6	122665	47505.5	59695.4	25926.1
	28.535	96610.9	32954.5	68856.4	32388.5	37945.2		29.0462	953640	2.12598e+06	785247	774978	9984493	3.65186e+06	653630		30.8705	245.288	0	0	178.451	0	0	0		28.835	31805.2	9031.45	15447.2	14655.8	15059.9	222436		29.9263	68941.6	42335.7	66968.6	34524	38606.3	61933.2		30.0071	24575.7	25341	114832	46990.9	57524	23312.3
	28.5399	93896.7	32896.1	68796.2	32434	38601.8		29.0511	911734	1.88709e+06	750849	755756	9147236	3.5678e+06	631462		30.8739	154.712	0	0	88.5495	0	0	0		28.8399	31192.8	11457.8	15502.6	15784.3	12888.8	200567		29.9312	66546.5	35976.4	61459.2	30022.9	35404.2	60020		30.012	22386.2	23429.3	105537	47020.8	54479.4	21507.1
	28.5448	91058.9	32961.4	70251.3	31454.1	39149.1		29.056	879342	1.88095e+06	772067	764182	7.74859e+06	3.48881e+06	645662		30.8772	87.3131	0	0	32.6065	0	0	0		28.8448	30879.8	13331.7	14097.1	15828.1	11229	182192		29.9361	63638.9	31359.9	57928.9	27476.2	32925.4	57968.2		30.0169	20970.2	21278	97871	47029	50946.8	20526.8
	28.5497	89354	33004	72744.4	29968.5	39579.5		29.0609	857693	2.0111e+06	833578	782702	6.24273e+06	3.18209e+06	666828		30.8805	35.6798	0	0	0	0	0	0		28.8497	31489.6	14282.5	12115	15034.4	10566.7	171345		29.941	60521.4	28369	55512.4	27279.2	31807.2	55591		30.0218	19799.9	20041.5	92174.2	46659.5	47890	20095.5
	28.5546	88062.2	33025	75013.9	28876.1	39742.1		29.0658	864726	2135489	869635	765538	5.11818e+06	2783149	681233		30.8839	5.93813	0	0	0	0	0	0		28.8546	32780.5	14329.5	11181.1	14139.5	10752.6	172023		29.9459	57130.7	26506.2	52375.8	27797.1	30969.3	53071.9		30.0267	19144.3	19065.8	88640.5	45656.4	45403	20118.2
	28.5595	86573.1	33033.5	75888.7	28625.8	39007.1		29.0707	887870	2.13885e+06	836832	700388	4.51071e+06	2.54718e+06	687360		30.8872	0	0	0	0	0	0	0		28.8595	33650.7	13785	11438.8	14198.5	11157.5	180216		29.9508	53206.7	24982.2	47766	27035.2	29390.9	50977.5		30.0316	18816.9	18558.9	86193.8	44422.4	43130.5	20723.2
	28.5644	84333.8	33261	74527.7	28810.4	37491.6		29.0756	895486	2.00011e+06	739103	588125	4250428	2.53158e+06	681013		30.8905	4.75561	0	0	0	0	0	0		28.8644	32959.7	12867.3	12548.6	13884.1	11355	185627		29.9557	48789.9	23743.1	42421.3	25102.5	26673.9	49502.8		30.0365	19019.2	18541	85573.5	42861.5	41409.5	21474.5
	28.5693	82178.9	33685.1	71223.9	28440.7	35586.1		29.0805	863974	1.76097e+06	616105	470279	4.14129e+06	2608226	652745		30.8939	19.6179	0	0	0	0	0	0		28.8693	31241.4	11746.3	13553.2	12945.5	10825.6	177982		29.9606	43818.2	22434.5	37947.8	23209.8	24044.7	48170.3		30.0414	19241.1	19247.5	87062.9	41292.4	40788.7	21327.1
	28.5742	80938.6	33220.7	66605.3	27283.2	34507.8		29.0854	799085	1.47956e+06	499644	383123	4082982	2.59806e+06	594802		30.8972	34.484	0	0	0	0	0	0		28.8742	29512.1	10737.2	13961.7	11374.1	9747.47	160984		29.9655	39033.3	20678.9	35809.1	22033.3	22854.2	46389		30.0463	19296.5	19743	89634.2	39463.4	40777	19689.6
	28.5791	79813.8	31133.4	64301.3	25542.3	33762.4		29.0903	726961	1.22886e+06	417174	338857	4008304	2.42263e+06	517938		30.9005	49.5944	0	0	0	0	0	0		28.8791	28322.3	9695.78	14019.1	10566.1	8249.57	147772		29.9704	34753.1	18835.6	35372.5	21360.1	22481	43603.9		30.0512	18960	18874.7	90039	37877.8	39529.4	17531.9
	28.584	79327	27420	65099	24525	33829		29.0952	661247	1.04787e+06	382602	333948	3.86703e+06	2067336	446028		30.9039	65.1322	0	0	0	0	0	0		28.884	26769.7	8448.79	13746.9	10310.8	6758.72	141163		29.9753	31807.5	17467.6	35528.2	20801.5	21526.6	39638.8		30.0561	18296.9	17234	86102.3	35926.4	35926.2	15641.5
	28.5889	77886.1	24436.9	69017.5	24791.1	33741.6		29.1001	599001	943146	391714	358356	3.72049e+06	1.65075e+06	395666		30.9072	53.3262	0	0	0	0	0	0		28.8889	24975.2	7021.13	13697.5	10475.4	5758.27	138884		29.9802	30063.5	17529.7	35324.8	20324.8	19362.5	34508.1		30.061	17608.8	16698.8	79212.8	33493.9	31635.9	14136.3
	28.5938	76818.5	23010.3	71045.6	26328.9	34180		29.105	534799	904801	418837	389580	3.61082e+06	1.32663e+06	365224		30.9105	38.0534	0	0	0	0	0	0		28.8938	23519.5	5995.61	13132.4	10481.6	5741.99	139666		29.9851	29479.9	18833	35228.5	19994.6	17045.7	29350.8		30.0659	16716.9	18144.5	72874.4	30721.9	29187.7	12734.3
	28.5987	75470.9	22685.4	71378.6	27810.5	34447.5		29.1099	478789	910546	433440	396239	3.54179e+06	1.15274e+06	342852		30.9139	23.191	0	0	0	0	0	0		28.8987	23607.3	5812.35	12511	10809.9	6865.01	147355		29.99	29686	20483.2	35302.5	19619.6	16014.8	25791		30.0708	15386.7	19798.7	68870.5	29259.7	29287.3	12130.8
	28.6036	74900.1	22073.8	69302	27884.8	34193.2		29.1148	447504	953595	432511	361982	3.45935e+06	1096000	327166		30.9172	8.32547	0	0	0	0	0	0		28.9036	24578.4	6185.08	11671	11129	8513.15	159230		29.9949	30202.5	20775.3	35583.2	18806.3	15976.6	24517.9		30.0757	13518.4	19672.7	66423	29643.9	30061.6	13058.9
	28.6085	73700.7	20854.3	67737.1	26231.3	33132.1		29.1197	434377	1.00184e+06	423185	310456	3332588	1.08533e+06	323287		30.9205	0	0	0	0	0	0	0		28.9085	25676.9	6959.94	11366.6	11470	9693.94	163134		29.9998	30420	19452.2	34909.6	17445.1	16454.5	24708		30.0806	12098.7	17719.7	64287.1	30817.9	29672.4	15194
	28.6134	70066.1	20769.8	65096.5	23739	31365.2		29.1246	425092	1.01093e+06	411760	277193	3.17923e+06	1.10444e+06	324588		30.9239	0	0	0	0	0	0	0		28.9134	25494.6	7721.19	11742.2	11407.4	10124.7	155636		30.0047	29997.5	17218.1	33293	15739.7	16359.3	25314.8		30.0855	12043.4	15546.7	62064.3	31067.1	28168.9	16923
	28.6183	63737.3	21678.5	62969.7	21644.4	28748		29.1295	402140	956303	389100	271824	2.97005e+06	1.1483e+06	314361		30.9272	0	0	0	0	0	0	0		28.9183	24554	8785.84	12664.9	11142.6	10114.2	136023		30.0096	29450.1	15088.9	30564.9	14272.4	16282.1	25771.1		30.0904	13344.2	14347.4	59908.1	29532.2	26984.3	17050.4
	28.6232	56514.7	23575.1	60993.4	20808.2	26895.7		29.1344	363672	861070	349696	275059	2.76091e+06	1.21235e+06	283408		30.9305	0	0	0	0	0	0	14.2583		28.9232	23093.2	9143.5	13502.9	10881.3	10267.2	116630		30.0145	29201.7	13635.3	27480.7	13246.7	15928	25959.6		30.0953	14819.9	14050.1	58161	27092.3	27072.6	15655.9
	28.6281	51997.1	24348.6	59798.7	20933.1	24999.9		29.1393	317763	780442	300056	258049	2.49292e+06	1.25772e+06	248278		30.9339	0	0	0	0	0	0	44		28.9281	23109.2	8653.33	13671	10863.6	10630.5	99304.8		30.0194	29369.3	12540.5	24990.5	12884.8	16077.1	25643.8		30.1002	15598	14206.8	57105	25208	28230.3	13827.8
	28.633	51375.6	24558	57132.4	21628.3	25111.4		29.1442	277162	742816	263102	221531	2171322	1.24082e+06	230047		30.9372	0	0	0	0	0	0	74.4059		28.933	24588.4	7362.33	13783.4	10883.3	10869.7	92950.3		30.0243	28946.8	11777	23430.4	12991.7	16427.3	24488.7		30.1051	15672.5	14527	57199	25059.5	29454	12459.5
	28.6379	52854.7	24241.5	52966.6	21163.5	22987.6		29.1491	257141	733760	252030	186072	1.82838e+06	1.16341e+06	227320		30.9405	0	0	0	0	0	0	104.449		28.9379	27194.9	6260.61	14433.4	10666.2	10463.9	91691.6		30.0292	27508.3	11160.1	23289.2	13158.4	16971.5	22746.3		30.11	15341.1	14869.9	58624.2	26469.7	29865.8	11595.8
	28.6428	54594	23807.1	48062.1	19425.9	20179		29.154	255612	746719	266880	178964	1.59113e+06	1.07014e+06	227726		30.9439	0	0.595284	0	0	0	0	131.809		28.9428	28332.2	6154.85	15451.2	10086.4	9527.03	95744.2		30.0341	25027.2	11191.9	24106.5	12925.8	17115.1	20981.6		30.1149	14631.3	15146.7	60194.5	28383.6	29464	11032.8
	28.6477	53762.2	21661.9	44367	17693.9	15787		29.1589	264134	745289	285384	196458	1.57907e+06	1.02147e+06	221259		30.9472	0	15.4519	0	0	0	0	102.096		28.9477	27128.2	7113.21	15453.2	9191.58	8301.86	96790.6		30.039	22687.4	11838.7	25142.3	12272	16631.2	20351.6		30.1198	13526.6	15421.7	59936.1	29757.5	28701.3	10576.3
	28.6526	51752.5	18960.4	44088.8	18185.5	13673.2		29.1638	272886	738507	290554	221235	1.72074e+06	1.01611e+06	219333		30.9505	0	30.3202	0	0	0	0	71.9814		28.9526	24592.3	9044.88	14097.6	8051.91	7721.15	104410		30.0439	21260.8	12634.1	25646.3	11549.6	15968	20846.9		30.1247	12592.1	15941.5	56731.2	30054.4	28381.8	10340.1
	28.6575	47970.3	16361.5	44672.4	20270.7	13773.4		29.1687	280444	709491	281734	235401	1.89578e+06	1.03608e+06	224647		30.9539	0	45.2447	0	0	0	0	41.6189		28.9575	22954.5	10902.8	12051	6832.64	7671.38	119394		30.0488	21511.2	12704.7	24093.6	10942.1	15333.2	22122.7		30.1296	12244	16775.4	52844.8	29636	28972.1	10300.8
	28.6624	44705.2	16452.8	45850	21372	15749		29.1736	288473	691651	269212	239280	1.99904e+06	1.05581e+06	234799		30.9572	0	60.7766	0	0	0	0	11.9057		28.9624	23273.4	11672.5	10671.7	6087.96	8139.43	142631		30.0537	22796.5	12038.8	21577.4	10482.5	14716.4	23107.6		30.1345	12355.9	17590.5	51479.9	28939.1	30555.9	10397.6
	28.6673	41303.3	16988.1	43165.8	20297.2	18308.5		29.1785	293868	680295	260302	235440	2.02577e+06	1.06837e+06	238471		30.9605	0	57.679	0	0	0	0	0		28.9673	24111	10981.2	10312.3	6535.19	8608.85	159908		30.0586	23997.2	11194.1	18485.1	10215.6	13826.2	23711.6		30.1394	12232.9	17922.7	53351.6	28367.7	32652.1	10560.5
	28.6722	39108.4	18184	41314	18170.6	20367.4		29.1834	293219	674377	253480	226975	1.9938e+06	1.05869e+06	234693		30.9639	0	42.2135	0	0	0	0	0		28.9722	24006.6	9339	10904.4	8171.98	8971.1	166483		30.0635	23590.7	10752.1	17291.5	10114	12669.2	23630.3		30.1443	11787.9	17596.7	56411.7	27824.9	34148	11086.4
	28.6771	39499.6	18864.8	40427.3	16365.6	21696.2		29.1883	285442	653596	245821	216085	1916236	1.01835e+06	226143		30.9672	0	27.3511	0	0	0	0	0		28.9771	23133.2	8108.26	11523.6	10671.1	9143.42	162457		30.0684	21637.9	10576.1	17308.6	10059.7	11429.7	22710.9		30.1492	11550.8	16861.6	57734.9	26853.9	34394.5	12336
	28.682	43503.3	19134	40616.7	15044.4	22336.8		29.1932	275730	618367	236472	207245	1.81282e+06	955609	217875		30.9705	0	12.484	0	0	0	0	0		28.982	22079	7653.13	12331.5	13256.3	9190.85	149527		30.0733	19527.9	10510.9	18351.9	9764.27	10274.1	21224		30.1541	11914.4	15978.7	55969.8	25781.9	32988.7	14011.1
	28.6869	50536	17867.4	38217.3	13803.8	21839.7		29.1981	267925	576985	226054	200539	1.72233e+06	893635	210790		30.9739	0	0	0	4.7471	0	0	0		28.9869	21861.8	7655.58	13113.3	15563.9	9312.44	133806		30.0782	18725.5	10238.3	18912.2	9189.49	9336.96	19384.2		30.159	12397.3	15265.9	50796.7	24872.7	30106	14983
	28.6918	55238.5	15040.7	33190.2	12586	19378.7		29.203	260433	543801	217573	195788	1.65388e+06	848162	202977		30.9772	0	0	0	34.4888	0	0	0		28.9918	20337.9	7326.1	14642.6	17376.3	9771.27	117466		30.0831	19531.9	9662.31	18985.7	8280.11	9199	18094		30.1639	12305.2	14938.1	44429.9	25078.4	26526.4	14266
	28.6967	54671.5	12424.5	29600.1	11878.7	15603.7		29.2079	249673	518939	213312	191152	1.60831e+06	814733	192962		30.9805	0	0	0	84.9049	0	0	0		28.9967	17823.6	6392.55	16025	17827.7	10436.7	112210		30.088	20815	8707.68	18619.8	7378.46	9929.46	16889.9		30.1688	11624.7	14717.2	40341.1	26128.4	23329.6	12199.2
	28.7016	49186.3	10982.8	29180.2	12079.5	13792.5		29.2128	235505	502179	212518	187072	1.56659e+06	778834	182017		30.9839	0	0	0	169.034	0	0	0		29.0016	14008.8	5565.72	16823.6	16655	10902	115260		30.0929	21575.3	8164.55	18161.6	6739.17	11471.6	16233.7		30.1737	10898.4	14025.7	40603	27306.4	21719	10210
	28.7065	43076.7	10540.7	31085.3	13098.1	16132.7		29.2177	222668	490954	210701	182306	1.52668e+06	737321	172329		30.9872	0	0	0	349.512	0	0	0		29.0065	11241.6	4883.5	15853.2	14048.2	10699.4	130393		30.0978	21416.1	8473.52	17983.3	6874.73	12808.3	15909.5		30.1786	10758.5	12584	43828.7	27445.4	21140.7	9464.99
	28.7114	40116.3	10913.3	33835.2	13696.2	19790.4		29.2226	214468	481513	205344	176205	1486678	697632	165092		30.9905	0	0	0	486.626	0	0	0		29.0114	9615.26	4635.82	14090.3	11425.6	9776.62	148086		30.1027	20296.6	9400.57	18156.1	7570.14	13069.6	16162.9		30.1835	11487.9	10977.1	47278.4	26607.9	20949.4	9881.08
	28.7163	39742	11930.5	35449.7	13309.3	20621.6		29.2275	209962	469660	196532	169242	1.449e+06	674205	159113		30.9939	0	0	0	592.42	0	0	0		29.0163	9155.83	4229.73	12076.7	9972.42	9322.63	167307		30.1076	18860.1	9902.68	18623.8	8440.63	12010.2	16651.8		30.1884	12658	10118.7	49894.1	25706.1	20913.5	10829.2
	28.7212	41591.7	13399.7	37087	13204.8	17698.7		29.2324	206688	451013	187579	162748	1.40186e+06	661678	154449		30.9972	0	0	0	652.58	0	0	0		29.0212	10058.5	4109.62	11659.3	10029.5	9962.21	177333		30.1125	17365.7	9861.45	19095.9	8861.45	10175.5	16977.7		30.1933	13365.3	10082.5	51784.2	25458.8	21455.8	11250.2
	28.7261	42933.9	14122.7	37644.3	14635.9	14897.6		29.2373	202529	432629	178318	158047	1.33605e+06	651835	150497		31.0005	0	45.6869	0	529.939	0	0	0		29.0261	12342.5	4137.31	12313.3	11068.9	12040.1	178314		30.1174	16928.1	10077.6	19486.3	8929	8905.31	16850.1		30.1982	12866.9	10631.9	52893.9	25831.9	22756.6	11400.2
	28.731	43368.9	13854.6	39262.4	17448.9	14223.7		29.2422	198310	417700	169990	154621	1.25692e+06	632658	147640		31.0039	0	130.979	0	358.021	0	0	0		29.031	15822.2	4609.56	14280.4	11828	14065.3	174491		30.1223	17970	11138.2	19929.3	8910.79	8403.07	16345.5		30.2031	11478.5	11507	52758.2	25736.5	23599.9	11157.6
	28.7359	42701	13268.1	39729.4	18849.2	14886		29.2471	194935	411260	161729	150116	1.18994e+06	608097	144163		31.0072	0	281.039	0	207.961	0	0	0		29.0359	18662.5	5166.6	16413.6	11513.8	15249.6	168049		30.1272	20696.3	13066	20970.4	9055.65	8648.68	16443.6		30.208	9953.86	12736.9	51134.4	24641.5	23670.2	11349.5
	28.7408	42441	13033	39084.8	18443.3	15351.1		29.252	192247	408235	156564	143150	1154834	584952	139199		31.0105	0	479.063	0	81.8098	0	0	0		29.0408	20164.7	5752.1	17860.6	10237.7	14912.2	164813		30.1321	24321.3	14848.6	22700.3	9282.99	9495.37	17996.2		30.2129	8732.96	13962.5	48405	22600.6	22916.6	11742.3
	28.7457	42906.2	12969.8	36376.7	17220.3	16188.9		29.2569	188208	404439	153689	135027	1.14176e+06	571285	132274		31.0139	0	679.716	0	0	0	0	0		29.0457	20395.2	5935.54	17520.3	9038.05	13698.1	156486		30.137	27209.3	16183.6	25356.7	9547.28	10713.8	20828.3		30.2178	7990.6	14446.9	45526.1	20501.8	22099.7	12273
	28.7506	43250.7	12480	34332.6	17483.5	18155		29.2618	181861	395919	152717	130115	1.13187e+06	565583	124460		31.0172	0	860.194	0	0	0	0	0		29.0506	20140.8	5612.33	15104.9	8056.43	11677.6	150956		30.1419	28664	16694	28386.8	9907.36	12148.5	23416.2		30.2227	7863.11	13866.1	43203.4	18914.1	21439.6	12216.1
	28.7555	41492.8	11505.3	33292.9	18892.3	20256.2		29.2667	174244	384475	150747	129571	1.11233e+06	563989	118708		31.0205	0	939.503	0	0	0	0	0		29.0555	19074.9	4804.51	12136.1	7570.53	9834.73	144085		30.1468	28615.4	17254.9	31633.1	11025.1	12732.9	24951		30.2276	8252.86	12570.1	42030.9	17552	20982.7	11303.1
	28.7604	38705.6	10776.5	32672.2	20454.4	20879.7		29.2716	167629	372412	146704	131300	1.09025e+06	560717	115659		31.0239	0	978	0	0	0	0	0		29.0604	17207.4	4171.99	11566.9	7468.54	8276.44	142559		30.1517	28224.1	18112.3	33850.1	12815.1	12885.4	25514.4		30.2325	8811.85	11220	40812	16051	20582.7	9632.96
	28.7653	35769.7	11258.9	30650.3	20699.5	19671.7		29.2765	162930	358686	140689	131152	1.07318e+06	554029	115766		31.0272	0	978	0	0	0	0	0		29.0653	14818.4	4105.83	14251.4	8343.48	8502.69	145641		30.1566	28251.9	19468.2	34536.7	15061.2	13114.4	25791		30.2374	9372.36	10351.3	40018.3	14818.9	20276.6	8121.27
	28.7702	35360.8	12511.4	28483.3	19332.6	18444.8		29.2814	159097	343936	134666	127890	1.06154e+06	544479	116967		31.0305	0	872.177	0	0	0	0	0		29.0702	13743.1	4917.96	18845.1	10376.8	10215.7	152973		30.1615	29944.9	20710.3	34199.2	16432.7	14281.4	25988.9		30.2423	9985.04	9995.16	38878.5	15017.4	19949.8	7541.52
	28.7751	36048.1	13690.2	27854	16386.1	18378.6		29.2863	155855	331382	131295	122742	1.05141e+06	534217	118420		31.0339	0	739.993	0	0	0	0	0		29.0751	14463.8	5606.65	21221.3	12443.4	13195.1	169793		30.1664	32193	21972.8	35235.2	17381.5	16231.1	26409.5		30.2472	10652	10027.5	39416	16868	20059.9	8119.9
	28.78	37065.3	13496.2	29572.7	13223.4	19136.6		29.2912	152868	323871	130564	116852	1.03707e+06	522016	119254		31.0372	0	590.019	0	0	0	0	0		29.08	16860.8	6416.67	20820.5	14208.4	14801.8	184437		30.1713	34420.4	23109.6	38266.9	18135.7	17957	27135.4		30.2521	10736.6	10221.9	40091.3	19230.1	20501.8	9005.5
	28.7849	36577.1	12945.8	31428.9	11192.5	19227.7		29.2961	150790	320232	131794	113362	1.01471e+06	507925	119025		31.0405	0	384.692	0	0	0	0	0		29.0849	19598.6	7009.94	19528.2	14281.1	14615.6	199155		30.1762	34622	25068.9	43518.1	19393.6	18895.4	28611		30.257	9836.53	10470.3	41796.9	20302.6	21214.1	9211.98
	28.7898	35510	12819.8	32257.7	11071.5	18735.5		29.301	150006	315596	131736	110088	979168	491034	117046		31.0439	0	220.61	0	0	0	0	0		29.0898	20138	8480.13	18816.5	13585.2	12924.2	199565		30.1811	35236.1	26734.1	48384	20372.7	18969.8	30685		30.2619	8113.82	10536.7	41944.9	20112.7	21668.5	8581.18
	28.7947	34464.8	13457.5	31944.6	12482	18816.9		29.3059	149844	311398	130054	108651	936854	478793	113207		31.0472	0	115.223	0	0	0	0	0		29.0947	18077.7	9290.97	19360	12131.1	11912.4	197005		30.186	37472.6	29330.4	53534.5	21495.7	20491.8	34343.9		30.2668	6490.91	10234	41037	19278.6	21613.8	7845.17
	28.7996	35819.5	13841.1	32038.8	14176.5	19154.7		29.3108	149217	306873	125739	104800	898576	469621	106877		31.0505	0	82.4604	0	0	0	0	0		29.0996	15007	9136	18609	11093	11515	190163		30.1909	42572.4	30792.2	58712.6	23304.8	24212.4	39993.8		30.2717	5990.2	9519.53	38785.2	18535.4	21202.3	7384.95
	28.8045	39683.9	13537.6	32902.1	15198.2	18294.1		29.3157	147292	306619	122337	102736	873112	467335	101184		31.0539	0	88.3875	0	0	0	0	0		29.1045	14608.8	8009.89	17482.9	10739.5	11249.9	183554		30.1958	49427.8	33066.1	65052.3	26214.2	31517.1	47740.1		30.2766	6500.07	8748.23	36654.8	17725.4	20528.9	7307.38
	28.8094	45440.1	13045	34163	15137.2	15331.1		29.3206	144443	304253	119042	100312	857017	462289	96711.4		31.0572	0	133	0	0	0	0	0		29.1094	17172.8	7650.82	14776	11065.5	10414.4	175243		30.2007	56703.1	34910.5	72443.1	29406.3	39037.3	55541.9		30.2815	7397.98	8098.3	35579.8	17122.3	19808.3	6965.8
	28.8143	50301.4	12878	33735.3	14459.3	11892.1		29.3255	142251	298533	117653	98657.5	843715	456869	95923		31.0605	0	163.406	0	0	0	0	0		29.1143	19255.2	8059.35	12779	11788	10098.4	165433		30.2056	63807.4	38035.1	79199.1	32287.6	45949.1	61460.7		30.2864	7451.9	7629.42	34878.4	17035.6	18808.5	6600.65
	28.8192	52638.3	12555.5	30483.2	13754.3	10074.6		29.3304	140149	286998	113606	95201.1	829488	437048	94840.8		31.0639	0	185.725	0	0	0	0	0		29.1192	19298	8176	10942	12690.3	10675.8	163487		30.2105	69650	42011.1	86567	34785.1	48777.2	64546.4		30.2913	6808.16	7405.05	34301.7	17335.1	17675.6	6141.58
	28.8241	51550.2	11749.1	25435.2	13270.4	10427.8		29.3353	136926	274191	108696	91314.1	813445	412134	93321.7		31.0672	0	199.405	0	0	0	0	0		29.1241	17256.9	7384.96	10935.5	13767.9	11550.8	168352		30.2154	73818.9	46572.1	91127.5	37270.5	49106	66353.6		30.2962	5906.34	7969.78	33266.5	17263.8	16724.9	5920.08
	28.829	47354	10439	21950.7	12961.2	12386.1		29.3402	132134	265191	102157	88332.9	792817	381749	90058.5		31.0705	0	184.54	0	0	0	0	0		29.129	15862	6312.22	11897.4	14764.4	11411.2	171542		30.2203	77319.1	51412.3	94308.7	39161.2	47187.1	67820		30.3011	5647	9170.75	32336.4	16668.5	16318	5785.59
	28.8339	41578.9	9601.06	21654.9	13074.8	14341.6		29.3451	127070	258016	97870.2	86797.2	772153	363438	87471.9		31.0739	0	160.981	0	0	0	0	0		29.1339	15361	5843.99	14014.2	14530.6	10471.2	161125		30.2252	80779.9	55834.2	93414.7	40192.1	45731.6	69656.9		30.306	5840.72	10200.9	31499.3	15899.7	16332.9	5793.57
	28.8388	37943.9	9526.19	22783.4	13384.4	15616.8		29.35	124297	250263	95734.1	86066.5	750812	353725	85391.8		31.0772	0	129.428	0	0	0	0	0		29.1388	15801.5	6096.36	14979.6	13212.6	9920.84	135385		30.2301	84991	59952	94282	40060	44758	71451		30.3109	5916.44	10067.8	30796.4	15634.8	16351.2	6174.17
	28.8437	38308.3	9923.14	23050.8	13479.9	15998.1		29.3549	123560	240247	94787.2	85611.3	735333	352402	83810.4		31.0805	0	84.8585	0	0	0	0	0		29.1437	16121.1	6759.17	14276.6	10903.4	9661.87	111548		30.235	89533.2	64202.2	98961.2	41542.6	44492.9	75349.7		30.3158	5531.55	9177.55	30359.3	15832.3	16159.2	7043.29
	28.8486	42165.8	10481.1	21873	12469.2	15793.9		29.3598	122947	235026	93434.4	85033.6	719441	350030	82690.4		31.0839	0	48.7633	0	0	0	0	0		29.1486	15870.5	7091.89	12196.4	9535.75	9025.12	102343		30.2399	95333.9	67794.1	108816	45398.2	46468.9	81341.2		30.3207	4852.82	8584.46	30153.4	16269.6	15661.2	8042.84
	28.8535	46002.1	10888.1	20696.7	10552	15252.9		29.3647	120914	237344	91028.3	84030.2	699592	341097	82157.8		31.0872	1.78585	20.2141	0	0	0	0	0		29.1535	15459.4	6803.8	10690	9261.85	7354.38	111006		30.2448	102344	71336.9	118816	51864.9	50729.5	88612.6		30.3256	4586.35	8689.05	29529.4	16684.6	14586.5	8244.92
	28.8584	47960.4	11570.5	20213.7	8500.46	13871.4		29.3696	115993	242526	89078.6	82195.5	670663	325451	81908.9		31.0905	16.6424	5.35756	0	0	0	0	0		29.1584	15632.9	5880.39	10703.2	10432.3	6223.4	127309		30.2497	109245	73535.9	124519	56702.1	57840.6	93342.6		30.3305	4977.72	9130.29	28871.6	17028	13670.4	7430
	28.8633	48117.1	12229.3	20148.7	7407.21	12512.3		29.3745	110494	239504	87505.5	79507	637146	307288	81132.1		31.0939	31.5112	38.4772	0	0	0	0	19.0224		29.1633	16725.6	5091.29	11322.5	11835.1	5911.51	136081		30.2546	113704	76352.9	125859	59265.3	62620.6	96013.4		30.3354	5920.72	9543.75	27622.3	17045	12516.3	6150.56
	28.8682	46078.1	12317.7	20071.7	7851.03	11417.2		29.3794	104612	226230	85845.4	76819.8	605999	293941	78973.3		31.0972	48.8705	103.395	0	0	0	0	53.6328		29.1682	17453.7	4640.97	11703.3	12623.6	6674.89	138026		30.2595	116083	77968.7	125943	59864.3	65005.9	97302.2		30.3403	6866.57	9838.74	27275.7	16596.8	12916	5372.17
	28.8731	41665.7	11205.1	20492.8	9632.53	11744.7		29.3843	100145	208021	83092.9	72857	578291	282445	74470.3		31.1005	79.259	193.21	0	0	0	0	113.734		29.1731	17359	4540.79	11137.6	12493.5	7315.98	133955		30.2644	119265	80391.3	127116	62008.1	63678	100075		30.3452	7380	10068.9	26543.5	15901.2	13209	5134
	28.878	35079.9	9337.6	21962.8	11818.9	12316		29.3892	92847	189249	77384.6	67100.9	536896	266756	66002.5		31.1039	89	334.552	0	0	0	0	173.886		29.178	16052.4	4534	10872	11796.8	8033.56	134777		30.2693	122717	81816.2	131065	65929.6	63311.9	103378		30.3501	7307.75	9764.04	26692	15229.7	14689.8	5097.96
	28.8829	30046.5	8104.45	24276.8	12797.7	12648.5		29.3941	82867.7	171611	69900.9	59180.3	486096	244890	55183.8		31.1072	89	481.974	0	0	0	0	222		29.1829	14754.2	4612.78	10571.8	11518.5	8467.06	132835		30.2742	127505	85996	136033	72029.4	64446.1	107794		30.355	6831.31	9197.8	26519.8	14884.9	14922.7	4867.07
	28.8878	28978.9	8163.51	26176.6	11902.1	11996.8		29.399	71445.3	154959	61608.5	52295.5	429299	222808	44703		31.1105	89	556.976	0	0	0	0	222		29.1878	13610.1	4817.97	10653.7	11882.9	8415.52	128657		30.2791	127991	90090.2	141931	75176.4	67741.3	110443		30.3599	6205.2	8390.75	26492.3	14160.9	14950.5	4579.99
	28.8927	31048.8	9113.87	26926.4	9939.72	11228.6		29.4039	64995.7	147502	57609.9	47989.5	398739	208288	38836.1		31.1139	67.109	621.295	0	0	0	0	178.705		29.1927	13200.9	4865.05	9855.91	12112.2	7918.25	119409		30.284	127529	94312	144055	75088.3	70244.1	111813		30.3648	5820.74	8053.25	25740.8	13738.9	14142.7	4318.25
	28.8976	32857.7	10016.1	26837.9	8750.39	11190.5		29.4088	63036.8	148422	56900	46260.1	387251	198293	36774.6		31.1172	47.7252	649.022	0	0	0	0	118.585		29.1976	13199	4867.14	9467.08	11368.4	7077.41	112581		30.2889	123115	94178	141665	70066.8	70917.6	110720		30.3697	5677.06	7951.91	24612.6	13628.4	13448.8	4232.06
	28.9025	32642.6	10613.5	26783.8	9330.89	11335.5		29.4137	63169.2	154356	58027.5	45643.7	391812	189247	36967.2		31.1205	63.2659	574.021	0	0	0	0	58.4492		29.2025	13548.2	4715.12	9462.76	9778.96	6632.65	108472		30.2938	119976	91572.8	134730	66065.5	68176	109862		30.3746	5734.87	7855.87	23701.3	14747.9	13097.2	4318.5
	28.9074	31993.5	10909.5	26541.7	10773.9	10615.5		29.4186	61944.3	156097	57796.1	45521.4	395131	179225	37472.2		31.1239	100.893	510.295	0	0	0	0	21.4045		29.2074	13642.5	4860.24	10566.2	8816.75	6275.98	107765		30.2987	117059	87367.1	128901	63725	65526.2	109709		30.3795	5725.96	7375.95	23426.2	15575.5	12652.1	4549.87
	28.9123	32628.5	10934.4	25614	11801	8325.81		29.4235	60033	152789	56796.3	45639.5	399901	174401	37896.7		31.1272	153.981	437.513	0	0	0	0	0		29.2123	13254.6	5040.33	11321.3	8935.07	6092.1	108829		30.3036	115919	85107.1	127334	64277.2	62593.5	108918		30.3844	5652.61	6658.48	23825.6	15527.4	12459.8	4843.44
	28.9172	34460.2	10709.7	23629	11828.6	6043.92		29.4284	58531.6	147612	55080.1	45318.8	404874	174788	38430.8		31.1305	228.983	332.106	0	0	0	0	0		29.2172	12362.8	5346.94	11351.3	9538.71	5881.2	111219		30.3085	115423	84660	130070	65417.1	63403.9	106600		30.3893	5534	6231.5	25164.8	14229.3	12084.8	5017.88
	28.9221	35891.3	10441.5	21664.6	11188.2	4876.17		29.4333	57155.2	140128	52941.2	44610.9	399352	175527	38280.8		31.1339	268.327	262.886	0	0	0	0	0		29.2221	12075.2	5401	10265	9592.15	6122.56	111217		30.3134	114584	85342.7	133503	66669.1	64367.5	101664		30.3942	5579.08	6134.49	27235.1	12651.4	12687.1	5170.48
	28.927	35325.2	10218.3	20729.5	10356.4	5120.1		29.4382	55577	131614	50105.3	43825.1	380262	172370	38368.9		31.1372	284.246	202.769	0	0	0	0	0		29.227	12855	5236.18	9185.79	9067.57	6966.86	107524		30.3183	113460	85846.9	134786	67441.2	67254.6	97510		30.3991	6035.82	6374.06	29877.2	11394	13987.2	5315.29
	28.9319	32469.9	10034.2	21310.5	9484.91	5935.28		29.4431	53525.7	120919	48525.8	43760.3	348856	164796	38439		31.1405	269.381	142.633	0	0	0	0	0		29.2319	14245	4819.24	8602.25	8304.02	8243.5	100986		30.3232	110671	84718.6	132824	67198.5	67368.9	94332.5		30.404	6625.87	6815.55	30988.4	10410.9	15756	5578.42
	28.9368	28086.1	9741.18	23198.5	8977.59	7058.06		29.448	52419	114170	48947	43806	327961	159454	39192		31.1439	228.992	95.5592	0	0	0	0	0		29.2368	14499.2	4644.02	8711.59	7653	8851.71	96728.8		30.3281	107191	81729.4	128538	65897.9	65748.3	92838		30.4089	7100.34	7458.26	30177.8	10003.3	16045.3	5831.68
	28.9417	24589.4	9367.54	24980.6	9206.71	8443.67		29.4529	52264.1	111261	51379	43894.4	319800	155161	40120.5		31.1472	183.71	56.0588	0	0	0	0	0		29.2417	13368.7	4926.89	8882.61	7105.69	8417.46	95478.7		30.333	103105	76867.3	123181	62910.7	61542.7	91306.8		30.4138	6937.18	7834.49	27471.4	9774.48	14798.6	6215.31
	28.9466	23836.5	8924.5	25294	10058.5	9703		29.4578	53055.1	111350	52824.4	43719.4	322945	153586	41357.1		31.1505	138.439	25.6529	0	0	0	0	0		29.2466	12154.3	5496.77	8789.46	6788.18	7298.66	95698.5		30.3379	100191	71713.3	118479	58542.9	57284.1	88689.3		30.4187	6670.45	7627.82	24975.1	9978.51	12705.3	6678.55
	28.9515	26342.9	8503.65	23511.6	10965	10765		29.4627	53480.5	110937	51795.5	43586.7	323828	149706	40850.7		31.1539	93.7726	8.92421	0	0	0	0	0		29.2515	12213.8	5728.92	8494	6594.1	6764.61	94996.2		30.3428	97504.9	66835.5	113189	52893.2	53079	84183.4		30.4236	6401	6713.83	23479	10001.2	11985.3	6788.91
	28.9564	30741.4	8174.23	20954.3	11109.8	11526.2		29.4676	52731.1	109387	48544.8	43431.2	315209	145821	38435.9		31.1572	54.8411	0	0	0	0	0	0		29.2564	13111.8	5425.57	8284.53	6487.27	6934.46	92985.4		30.3477	93366.7	61842.3	107082	47705.3	48876.1	77994.7		30.4285	6386.55	6024.3	23138.7	10726.6	12826.5	6176.24
	28.9613	34733.8	7786.7	18805.6	10358.2	12128.9		29.4725	50707.7	106862	46237.2	43361.3	306806	142953	35422.6		31.1605	24.4353	0	0	0	0	0	0		29.2613	13631.7	5006.16	8263.87	6363.9	7174.47	90339.2		30.3526	85953.9	57261.5	98381.9	43692.6	44524.2	70362.7		30.4334	6106.73	5657.6	23446.6	11772.7	14780.9	4916.1
	28.9662	36862.5	7475.73	16964.7	9161.23	12368.7		29.4774	47881.6	104227	45604.5	43271.7	293387	141428	35021.6		31.1639	8.32869	0	0	0	0	0	0		29.2662	13664.4	4826.53	8456.88	6505.71	6898.29	88055.7		30.3575	75715.6	52640.9	89077.4	40970.7	40623.4	62357		30.4383	5519.92	5912	24163.9	12938	15542.7	4080.99
	28.9711	36562.7	7459.47	15099.7	8124.8	12331.3		29.4823	45770.7	102183	46111.7	42926.9	284556	138943	35985.6		31.1672	0	13.0843	0	0	0	0	0		29.2711	13955.1	4953.67	8784.75	6998.21	6478.87	87506.1		30.3624	66364.8	48777.8	79400.6	38980.5	37293.2	54448.9		30.4432	4644.56	5906.79	25072.2	12902.1	14438.7	3886.67
	28.976	34895.1	7979.62	13840.7	7655.01	12166.7		29.4872	44681.7	101475	46243	41267	264818	132542	35697.3		31.1705	0	42.809	0	0	0	0	0		29.276	14621.9	5051.68	9120.91	7840.79	6127.09	88502.2		30.3673	60416.8	45013.1	72583.3	37101.4	35093.4	48991.8		30.4481	4000	5743.77	25378.1	11833.9	12107.6	4436.23
	28.9809	32406.5	8625.43	14356.4	7736.43	11879.5		29.4921	44101.8	101693	45288.1	38392.7	247951	124681	33127.8		31.1739	0	101.728	0	0	0	0	0		29.2809	14438.6	5017.76	9169.01	8284.69	6062.5	89329.6		30.3722	58985.1	42645.5	69059.9	34703.4	33644.7	46085.3		30.453	4013.41	5265.77	24742	10529.7	10224.1	4920.49
	28.9858	29444.4	8809.7	16274.6	8277.39	11340.8		29.497	43860.1	100836	43337.1	34871.4	236420	119959	31094.6		31.1772	0	190.75	0	0	0	0	0		29.2858	12978	4852.41	8794.7	8093.25	5737.39	88768.2		30.3771	58667.2	41516.3	68397.7	31456.1	32371.5	45497.4		30.4579	4680.55	5161.21	23260.5	10226.2	10191.8	5334.31
	28.9907	26372.8	8364.94	18362.9	9018.06	10910.3		29.5019	43701.5	97756	40458.8	32630.3	238132	119668	30772		31.1805	0	311	0	0	0	0	0		29.2907	10910.7	4784.8	8177.91	7281.93	5492.68	87596.4		30.382	57503.3	41030.6	67441.5	28117.6	30214.6	45171.2		30.4628	5671.4	5472.95	21757.6	10317.9	10988.6	5358.54
	28.9956	23993.4	7468.18	19645.3	9722.43	11242.3		29.5068	44426	92385.1	37354.8	32674.9	244274	123383	30859		31.1839	0	400.866	0	89.8663	0	0	0		29.2956	10157.3	4698.03	7596.44	6699.41	5007.62	85753.5		30.3869	53386.9	39206.9	64139	26093	27025.8	43888.5		30.4677	6157	6179	20410	10870	12071	5579
	29.0005	22569.5	6439.74	20469	10100.8	12573.7		29.5117	44003	87492.2	34887	33911.7	246808	126257	29852.7		31.1872	0	475.284	0	226.853	0	0	0		29.3005	10959	4715.7	7221.23	6643.32	4684.55	82999.9		30.3918	48040.3	35300.5	58880.8	25347.1	23725.8	41290.6		30.4726	6046.73	6577.36	19791.1	10826.3	12380	6042.93
	29.0054	21314.7	5522.08	21470	10109.6	13969.8		29.5166	42343.7	84216	33122.3	35096.3	244682	127777	28162.6		31.1905	0	531.214	0	410.823	0	0	0		29.3054	12772.5	4797.71	6991.82	6938.61	4305.15	80052.1		30.3967	42075.6	30102	52998.4	25563.7	20935.9	38772		30.4775	5278.53	6601.7	20138.2	11417.9	12338.6	7032.47
	29.0103	20324.9	5171.67	22671.9	9870.39	14208.7		29.5215	39053.9	81933.7	32800	34008.3	241572	125982	27076.6		31.1939	0	486.619	0	681.098	0	0	0		29.3103	14116.7	5280.44	6871.88	6998.48	4179	79438		30.4016	37670.5	26464.4	47862.1	25423.6	19150.3	37993.4		30.4824	4309.67	6057.18	21451.2	11556.3	12119.5	7917.12
	29.0152	20422.2	5566.04	23499.2	9885.02	13329.4		29.5264	36339.7	79482.4	32761.5	32105.5	240166	124072	26714.4		31.1972	8.32019	425.021	0	900.977	0	0	0		29.3152	14646.1	5779.85	6814.39	6651	4225.36	82081.4		30.4065	34082.5	25727	43024.3	24408.2	18013.1	39187.6		30.4873	3381.27	5375.64	22603.7	11668	11833.8	8475.96
	29.0201	22541.7	6369.29	23427.6	10587.9	12280.1		29.5313	34436.7	79153.6	32483.7	30413.7	240711	122996	26584.7		31.2005	25.6258	347.558	0	1067	0	0	0		29.3201	14522	5973.91	6801	6218.43	4446.05	85722.4		30.4114	31307.2	27562.5	38419.9	21686.1	17347.1	39192.9		30.4922	2839.97	5056.46	23193.6	10919.2	11718.7	8404.99
	29.025	25745.3	7033.18	22801.1	11836.4	12232.5		29.5362	33973.2	82594.8	31587.3	30691	241413	123589	26396.4		31.2039	70.8968	242.151	0	1067	0	0	0		29.325	14166.6	5633.85	6724.54	6151.31	4702.76	88316.8		30.4163	28336.4	28720.3	34267.6	17871.6	16827.6	36099.1		30.4971	2929.45	5557.37	23533.4	10466.1	11523.1	8039.34
	29.0299	27878.3	7743	22231.3	12844.2	12696.9		29.5411	35024	88012.5	31099.3	32229.9	241422	122888	26120.1		31.2072	125.068	155.016	0	1012.7	0	0	0		29.3299	13806.8	5013.02	6690	6527.57	4930.43	88862.3		30.4212	26120.8	27909.9	31243.2	14538.2	16139.4	29864.4		30.502	3505.69	6722.39	24437.9	10151.7	11388.3	7600.95
	29.0348	27209.9	8795.19	22063.3	12763.1	12992.4		29.546	37706.4	90013.7	31930.5	33370.5	240657	120434	26140.9		31.2105	190.582	83.5613	0	911.407	0	0	0		29.3348	13453.5	4350.4	6839.97	7155.46	5136.11	88024.4		30.4261	24837	25069.1	29592.1	12662.3	14966.2	24216		30.5069	4333.27	7535.71	25681.4	10431.2	11045.3	7580
	29.0397	23983.4	10025.9	22245.2	11780.7	12587.4		29.5509	41081.1	87933.9	33405.9	33324.5	237626	116119	26398		31.2139	295.313	38.2903	0	731.675	0	0	0		29.3397	13323.3	3718.05	7358.04	7483.32	5260.52	86159.1		30.431	24451.2	22090.4	28309.9	12174.2	13287.4	21124.7		30.5118	4983.9	7725.53	25938.8	10405.7	11046.7	7621.33
	29.0446	20415	10819.1	22558.9	10613.9	12085		29.5558	43981.1	85391.6	34554.8	32099.6	232668	113204	26079.8		31.2172	361.966	31.5112	0	667	0	0	0		29.3446	13316	3365.03	7859.04	7314.55	5363.48	84269.1		30.4359	24159.1	19629.4	27362.8	12041.8	11603.6	20715.4		30.5167	5458.41	7445.04	24643.8	10216.5	11441.5	7541.02
	29.0495	19437.6	10556.7	23338.5	9868.36	12043.1		29.5607	45926.4	84729.2	34868.2	30857.3	225510	110978	25058.4		31.2205	407.252	53.6328	0	652.497	0	0	0		29.3495	13388.7	3405.97	7943.69	6677.19	5604.77	82947.8		30.4408	23585	17845.5	26182.2	11814.6	10631.8	21519.9		30.5216	5839.94	7321.24	22797.5	10223.4	11964.4	6835.13
	29.0544	21246.9	9908.1	25171.8	9156.85	12294.5		29.5656	46990.2	84527.1	34932.9	29642.6	219090	110473	23167.3		31.2239	452.497	113.734	0	562.007	0	0	0		29.3544	13311.6	3726.4	7480.46	6055.35	6144.54	81881.1		30.4457	22797.5	16635.9	25200.5	11378.1	10347	22091.9		30.5265	6215.32	7394.78	22329.9	10735.9	11880.9	5921.74
	29.0593	24833	9043.27	27431.3	8059.04	12184.7		29.5705	46994.1	82718	35291.5	28519.1	214492	109066	22077.1		31.2272	405.441	173.886	0	533	0	0	0		29.3593	12934.6	3952.98	6875.11	5696.67	6578.56	80853		30.4506	21988.8	15528.4	23772.6	11040.3	10422.5	22071.9		30.5314	6204.95	7503.26	23660.2	11957.8	11322.7	5846
	29.0642	28257.1	8802.36	28177	6564.95	11570		29.5754	46192.6	80076.5	35124	27744.2	212359	107792	21777.1		31.2305	320.959	222	0	497.012	0	0	0		29.3642	12463.1	3930.52	6498.47	5558.46	6436.02	79253.8		30.4555	21346.9	14279.3	22124.2	10959	10087	20862		30.5363	5657.82	7473.17	25523.7	12674.8	11028.3	6429.01
	29.0691	31410.1	8949.33	25938.2	5284.4	10811.9		29.5803	44789.5	77676.3	33763.4	27891.2	211380	105352	22600.3		31.2339	260.857	222	0	317.383	0	0	0		29.3691	11845.8	3932.09	6373.36	5450.46	5550.05	77622.6		30.4604	20666.3	12597.5	20655.6	11019.7	9535.42	19129.5		30.5412	4782.3	7488.77	25925.2	12718.2	11223.2	7988.11
	29.074	34011.5	9487.45	21739	4681.87	10501.3		29.5852	42690	75387.1	30909.5	28348.4	209374	102973	23584.6		31.2372	168.598	178.705	0	201.814	0	0	0		29.374	11346.7	4108.63	6384.34	5276.72	4517.92	75538.6		30.4653	19877.2	11238.2	19804.8	10897.4	8923.43	17287.7		30.5461	4393.04	7787.96	24581.1	11902.7	11446	8553.84
	29.0789	35543.6	9767.76	18053.1	4836.53	10338.5		29.5901	39776.6	72819.1	28199.8	28047.9	205585	100362	24807.1		31.2405	81.6942	118.551	0	111.407	0	0	0		29.3789	10657	4433.32	6428.66	5132.78	3814.28	72889.1		30.4702	18940.7	10557.8	19773.1	10379	8639.12	16138.5		30.551	4632.28	8454.23	21992.3	10957.8	11037.2	8542.7
	29.0838	36051.7	9477.87	15905	5594.76	10046.9		29.595	36082.2	70681.8	26248.7	26692.6	199938	99815.3	25840.3		31.2439	51.3058	58.4492	0	21.5926	0	0	0		29.3838	9854.44	4497.54	6189.47	5035.9	3478.42	69483.8		30.4751	18373.4	10535.4	20340.4	9716.6	8513.98	15769.8		30.5559	5292.43	9004.1	20251.7	10476.5	10180	7090.3
	29.0887	35593.4	8766.53	15519	6913.89	9379.91		29.5999	33572.1	70058.2	25337.6	25879.6	197292	101490	26706.9		31.2472	21.4045	55.8113	0	0	0	0	0		29.3887	8836.1	4217.79	5436.14	4894.01	3159.57	64669.8		30.48	18500.6	10792.3	21521.2	9126.78	8512.23	16052.4		30.5608	5902.84	9184.92	19686.2	10735.3	9138.99	5631.39
	29.0936	33990	8271.07	16462.6	8265.55	8677.27		29.6048	32731.9	71033.1	25228.3	26429.1	200821	105278	27058.7		31.2505	0	79.4755	0	0	0	8.31697	0		29.3936	7630.7	3789.44	4253.13	4598.33	2643.39	59214.2		30.4849	19352.1	11036	23036.6	8992.72	8679.61	16733.5		30.5657	6401.98	8894.16	19804.9	11453.7	8695.03	4427.37
	29.0985	30420.1	8696.26	18576.9	8995.31	8191.76		29.6097	33439.4	72686.1	25842.4	28017.7	210234	109133	27193.2		31.2539	0	124.071	0	0	0	38.0472	0		29.3985	6704.32	3574.15	3320.1	4262.27	2073.32	54488.8		30.4898	19957.3	11271.2	23891.7	9352.54	8843.34	17449.8		30.5706	6563.25	8254.78	19298.3	11788.1	8856.37	3923.91
	29.1034	25485.4	9917	20531.2	8522	8138.25		29.6146	34050.3	74092.3	27318.1	29173.8	220402	112485	27064		31.2572	0	169.22	0	0	36.2204	92.1137	0		29.4034	6569.86	3659.39	2941.61	4121.22	1818.44	52551.2		30.4947	19921.4	11288.5	23310.4	10100.5	8834.49	18050		30.5755	6238.53	7343.27	18093.3	11201.2	9610.25	4207.47
	29.1083	21004.5	11158.8	21709	7387.4	8429.59		29.6195	34502.7	75058.3	28896.3	29517.3	226733	114085	26984.4		31.2605	9.50754	185.523	0	0	95.7387	152.231	0		29.4083	7482	3708.74	2841.17	4163.09	2068.07	53519.8		30.4996	18909.9	11178.3	21147.6	10592.7	8313.31	18043.8		30.5804	5408.77	6150.38	17202.9	10829.3	10167.6	5206.14
	29.1132	18857	11237.8	21633.8	6663.9	9312.57		29.6244	35145.9	75398.7	30342.2	29386.1	229844	111848	26536.8		31.2639	39.2377	140.252	0	0	185.605	212.367	0		29.4132	8674.29	3450.04	2671.1	4125.55	2594.89	55081.4		30.5045	17783.6	10667.2	18684	10498.1	7582.17	17270		30.5853	4727.55	5007.1	17372.4	11581.8	10377.7	6793.79
	29.1181	19261.7	10266	20878.1	6698.06	10261.6		29.6293	36403.2	74974.1	31273.1	29098.1	227451	105986	25861.4		31.2672	120.068	120.511	0	0	275.5	222	0		29.4181	9472.3	3154.9	2630.55	3806.25	2944.77	55287.9		30.5094	16746.6	9861.65	16988.1	9874.79	6834.83	15780.6		30.5902	4438.52	3972.87	18095.6	13307.6	9996.63	7918.13
	29.123	20828.5	8982	19567.5	7259.67	10496.5		29.6342	37427	73757.1	32162.7	28904.1	220100	98111.5	24641.4		31.2705	231.977	116.349	0	0	333	200.361	0		29.423	9662.35	3350.52	3083.27	3367.32	2875.15	53844.4		30.5143	16318	8738.45	16541.5	9274.12	6413.42	14364.9		30.5951	4401	3415.96	18432.1	13956.6	9327.23	8127.26
	29.1279	22680.4	8619.19	18260.2	7601.47	9219.95		29.6391	37623.6	72635.3	32615.8	28601.9	208697	93143	23281.9		31.2739	381.979	131.214	0	0	333	140.225	0		29.4279	9541.74	4125.97	3911.32	3044.99	2537.21	51874		30.5192	16197.8	7809.85	16825.4	8957.56	6535.16	13519.5		30.6	4127.96	3279.23	17530	12809.8	8583.99	7589.74
	29.1328	22766.5	9063.51	17549.4	7626.8	6950.14		29.644	36523.7	72088.6	32724.8	28281.2	200913	91706.9	21820.4		31.2772	531.947	185.898	0	52.8975	253.951	80.1025	0		29.4328	9238.72	4710.81	4610.05	2982.08	2163.68	50245.7		30.5241	16091.3	7508.25	17355.3	8908.23	7342	13416		30.6049	3580.65	3772	16669.7	10789.6	8301.71	6963.81
	29.1377	21656.2	9705.86	17447.9	7164.07	5250.89		29.6489	34752.6	72388.6	31965.1	27618.1	199570	94341.9	20767.8		31.2805	634.159	222	0	137.095	164.064	32.1113	0		29.4377	8751.41	4455.46	4904.75	3200.63	2118.42	48782.9		30.529	15655.2	7986.48	17660.3	8961.44	8415.99	13776.5		30.6098	3306.21	4604.71	16786.5	9415.46	8536.52	6470.56
	29.1426	18831.4	9712.53	18143.8	6613.94	5239.82		29.6538	33016.3	73198.6	31269.9	26854.3	202392	98005.5	20632.1		31.2839	664.565	222	0	257.367	74.1975	2.38114	0		29.4426	8196.76	3583.21	4933.28	3754.46	2620.46	47385.5		30.5339	14767.4	9084.76	17774.3	9057.88	9014.97	14334.9		30.6147	3603.52	5647.42	17915.8	9162.46	8885.89	5971.5
	29.1475	17638.3	9231.8	19977.9	6209.3	6539.39		29.6587	32078.5	74581.5	30828.1	26181.5	205148	101724	20866.2		31.2872	583.729	166.693	0	376.992	25.3647	0	0		29.4475	7692.92	2857.99	4889.11	4597.43	3463.95	45908.1		30.5388	13572.2	10250.5	17549.1	9177.76	8752.29	14822.1		30.6196	4392.02	6272.1	18502.3	9438.73	8764.25	5498.7
	29.1524	18566.3	8859.26	21912.9	6626.67	8202.15		29.6636	32188.4	76656.5	30211.5	25603.1	205617	104631	20944		31.2905	453.93	133	0	444	0	0	0		29.4524	7284.59	2713.3	4742.18	5535.94	4002.9	44614.2		30.5437	12272.3	11181.2	16974.9	9111.47	8013.86	15071.6		30.6245	4962.12	6152.45	18132.9	9618.04	8051.37	5017.66
	29.1573	21567	8903.22	23660.6	7420.02	8930.84		29.6685	32980.2	79279.9	28698.2	24880.4	204524	105828	19860.1		31.2939	274.198	133	0	444	0	0	0		29.4573	6909.59	2891.01	4420.29	6068.91	3784.94	44046.3		30.5486	11291	11250.4	15685.9	8700.81	7331.47	14889.4		30.6294	5050.12	5243.56	17662.1	9336.09	7212.21	4497.72
	29.1622	24044.9	9238.12	23409.3	8277.66	9170.29		29.6734	33516.5	80788.9	25951.9	23885.5	200795	104356	18527.9		31.2972	237.818	162.182	0	329.217	0	0	0		29.4622	6801	3034	3956	5801.5	3178	44403		30.5535	10835.4	10200.3	14143	7917.24	6920.6	14250.1		30.6343	4719.9	4093.48	17734	8646.87	6852.97	3950.66
	29.1671	25337.1	9353.73	23308.3	8319.07	8938.6		29.6783	33065.2	79839.1	23437.1	23137.4	194966	99052.7	17579.2		31.3005	286.863	221.134	0	216.407	0	0	0		29.4671	7273.93	3077.85	3568.65	4776.98	2746.16	45177.5		30.5584	10942.9	8453.34	13100.1	7174.08	6765.33	13527.9		30.6392	4402.28	3483.9	17904.1	7873.82	7107.49	3534.31
	29.172	25930.6	9145.04	23057.5	7823.31	9241.05		29.6832	31976.6	75505.5	21836.5	22901.7	187552	92363.6	17153.1		31.3039	421.923	310.949	0	111.06	0	0	0		29.472	8318.05	3099.7	3380.3	3721.12	2665.3	45342.3		30.5633	11510.8	7233.1	13374.8	6635.75	6806.9	13346.6		30.6441	4334	3596.98	17503.5	7319.9	7656.12	3579.72
	29.1769	26412.4	8550.74	23415.9	7193.5	9415.3		29.6881	31460.9	70990.1	21574.9	22924.8	181070	85647.4	17014.4		31.3072	722.625	296.138	0	65.7374	0	0	0		29.4769	9395.91	3026.09	3375.8	3217.36	2700.45	44549.8		30.5682	12346.6	7384.59	14544.8	6401	7010.53	13627.3		30.649	4534.3	4167.38	16762.8	7351.04	8252.12	3839.81
	29.1818	26834.4	7636.34	23216.3	7556.45	9845.61		29.693	31888.2	67357.7	21803.1	22696.6	175791	80557	16322.6		31.3105	929.193	296.73	0	52.0816	0	0	0		29.4818	9815.79	2681.45	3571.27	3277.45	2689	43688.9		30.5731	13203.7	8402.08	15480.9	6213.89	7216.7	13502.1		30.6539	4914.81	4548.91	16099.7	7731.91	8683.09	4109.8
	29.1867	27053.3	6576.69	22596.7	8731.47	9875.08		29.6979	32077	65694.7	21776.4	21809.8	171160	76119.4	15868.3		31.3139	1040.45	313.962	0	66.3863	0	0	0		29.4867	9428.57	2099.78	3919.45	3512	2709.51	43590.9		30.578	13605.4	9142.33	15608.4	6138.61	7313.41	12474.8		30.6588	5235.92	4606.79	15825.8	8615.92	8877.99	3965.08
	29.1916	27196.8	5603.47	22039.2	9942.9	10725.1		29.7028	30977.9	63380.3	21174	20573.9	166556	72670.2	15561.7		31.3172	950.55	388.992	0	50.8395	0	0	0		29.4916	8575.71	1623.23	4391.75	3613.99	2773.89	44051		30.5829	13421.1	8915.07	14709.1	6086.89	7129.59	11280.4		30.6637	5279.88	4552.08	15915	9183.76	8572.05	3467.01
	29.1965	26956.2	5181.1	21896.2	9932.97	11761.7		29.7077	28885.4	60881.5	20448.7	19278.6	160583	70063.6	16313.8		31.3205	742.977	548.396	0	35.6745	0	0	0		29.4965	7785.37	1667.98	4768.49	3653.43	2822.45	44202.7		30.5878	12696.4	7904.27	13260.5	6069.5	6788.54	10735.3		30.6686	4962.07	4614.28	16381	9645.66	8028.7	2716.5
	29.2014	26145.2	5437.75	22409.5	8903.51	12704.8		29.7126	27107.7	58564.8	20365	18709.9	153587	68894.6	17485.5		31.3239	450.283	775.082	0	20.8175	0	0	0		29.5014	7349.95	2198.58	4830.25	3585.87	2753.45	43776.3		30.5927	11836.5	6712.5	11615	6012	6379.5	10647		30.6735	4382.82	4756.78	17162.2	9446.37	7772.98	2107.08
	29.2063	24745.6	6298.92	23561.4	7979.14	12294.2		29.7175	26264.7	57721.1	21181.2	19086.7	145664	68901.1	18657.5		31.3272	240.064	1015.04	0	5.94664	0	0	0		29.5063	7153.26	2721.99	4541.27	3652.42	2608.6	43999.7		30.5976	11382.5	5794.97	10550.6	5768.55	6134.7	10373.3		30.6784	3900.51	4832.23	17755	9282.06	7924.49	1924.06
	29.2112	23359.4	7259.28	24519.2	8239.36	10790.4		29.7224	25930.7	57621.6	22191.8	20242.1	141537	69320	18954		31.3305	110.629	1174.2	0	0	0	0	0		29.5112	6975.57	2712.65	4027.06	3852.99	2581.99	45316.5		30.6025	11594.5	5131.12	10391.1	5344.12	5962.41	9854.12		30.6833	3652.86	4861.17	17927.9	8831.02	8252.27	2192.91
	29.2161	22406.4	7930.08	24812.6	9209.66	9630.32		29.7273	25660.3	57943.3	22613.9	21308.7	143156	69239.7	18469.9		31.3339	51.193	1261.59	0	0	0	0	0		29.5161	6634.61	2110.04	3654.97	4171.27	2853.11	47525.3		30.6074	12374.5	4503.04	10745	4765.53	5767.55	9538.72		30.6882	3662.66	4913.95	17522.6	8197.66	8187.44	2590.47
	29.221	22258	8021.65	24135.1	10324.8	9150.22		29.7322	25278.3	58937.1	22223.9	21836.6	150500	69650.7	17661.9		31.3372	111.352	1216.3	0	0	0	0	0		29.521	6211.48	1558.76	3708.66	4274.73	3404.12	49013.2		30.6123	12975.3	3788.06	10850.3	4502.79	5642.32	9553.18		30.6931	3658.97	5026.39	16956.6	7266.32	7898.57	2712
	29.2259	22710.1	7792.37	23776.2	10392.8	9792.16		29.7371	25237.5	61320	21557.1	21967	159149	72011.4	17389.8		31.3405	171.462	1200	0	0	0	0	0		29.5259	5878.01	1551.96	4174.02	4021.42	3898.13	48509.3		30.6172	12835.8	3274.51	10270.1	4716.47	5552	9584.53		30.698	3402.66	5173.81	16723.2	6631.22	7498.22	2605.51
	29.2308	23809.3	7352.59	24308.2	10258.7	10309.2		29.742	25683.4	64198.1	21286.9	22006.8	166084	75236.7	17769.6		31.3439	222	1221.58	0	0	0	0	0		29.5308	5725.08	2205.49	4777.28	3526.39	3950.41	46512.9		30.6221	11922.8	3268.09	9393.04	5337.74	5480.13	9227.25		30.7029	2823.6	5388.61	17026.2	6685.35	7327.26	2556
	29.2357	25446.7	7121.52	25486.3	9796.21	11081.8		29.7469	26529.1	65601	21552.6	21916.4	170240	75882.4	18730.9		31.3472	222	1356.77	0	0	0	0	0		29.5357	5782.97	3128.12	5103.48	3062.53	3467.82	43720.2		30.627	10803.2	3742.2	8850.61	5895.14	5120.98	8397.61		30.7078	2213.25	5690.82	17854.8	7210.58	7372.55	3002.3
	29.2406	27486.1	6991.49	25861.7	9696.04	11858.9		29.7518	27378.2	64542.6	21809.5	21329.5	172255	72196.1	19356.5		31.3505	201.794	1491.84	0	0	0	0	0		29.5406	6046.78	3858.18	5069.59	2796.13	2729.94	42307.6		30.6319	10113.2	4453.39	9174.09	5980.76	4582.35	7345.33		30.7127	2066.38	5918.91	18627.8	7674.39	7696.11	3826.46
	29.2455	29280.1	6898.81	25330.6	9259.31	12625.5		29.7567	27737.1	62258.6	21447	20173.9	172240	67206.9	19060.5		31.3539	190.011	1582.05	0	0	0	0	0		29.5455	6504.14	4274.23	4779.94	2798.75	2217.02	41636.3		30.6368	9832.6	5037.73	9821.29	5484.04	4034.01	6583.59		30.7176	2613.47	5833.46	18882.5	7729.23	7889.92	4672.89
	29.2504	30039.1	6970.9	24121	8636.92	12774.9		29.7616	27295.3	60472	20613.8	18539.1	170114	64321.9	17524.1		31.3572	250.136	1492.2	0	0	0	0	0		29.5504	6930.01	4347.67	4458.31	2968.04	2142.69	42009.4		30.6417	9604.52	5350.48	10308.5	4619.64	3783.52	6391.93		30.7225	3581.35	5309.92	18320.5	7763.03	7711.2	5216.2
	29.2553	28764.5	6869.64	22948.5	8013.36	11857.4		29.7665	26043.2	59396.6	20085.5	16743.2	166262	63952.8	15577.5		31.3605	396.4	1239.82	0	21.4045	0	0	0		29.5553	6952.43	4243.33	4375.25	3125.82	2382.57	42700		30.6466	9119.13	5353.76	10056	3834.65	3818.54	6676.11		30.7274	4341.23	4554.35	17108.5	8130.09	7359.3	5299.86
	29.2602	25916.7	6849.4	21513.2	7881.05	10833.9		29.7714	24498.4	58434.8	20259	15025.5	162324	65133.5	14300.6		31.3639	583.491	956.652	0	51.3058	0	0	0		29.5602	6513.61	3944.04	4639.86	2998.52	2691.85	43855		30.6515	8605.34	5234.3	9302.33	3443.51	4036.19	7068.4		30.7323	4485.48	3886.79	15802	9076.05	7421.59	4957.32
	29.2651	22926.7	6261.48	20426.5	8047	10361.8		29.7763	23314.3	56833.3	20599.1	13797.4	158554	67526.5	14539.3		31.3672	793.509	776.348	0	81.6942	0	0	0		29.5651	5994.39	3506.66	5169.86	2633.78	2937.62	44766.6		30.6564	8469.74	5129.39	8531.03	3451.93	4278.95	7250.61		30.7372	4039.6	3542.29	14892.5	9862.83	7912.12	4164.3
	29.27	21960.3	5802.54	20014.5	8027.73	10791.5		29.7812	22744.8	54738.6	20471.3	13405	154028	71576.9	16335.8		31.3705	912.814	767.407	0	134.705	0	0	0		29.57	5909.09	3068.72	5504.27	2302.73	3007.19	44839.8		30.6613	8760.32	5071.76	8113	3655.29	4522.29	7218.27		30.7421	3482.26	3633.4	14821.4	10304	8162.98	3178.57
	29.2749	22643.8	5453.46	20503.4	7674.07	11378.1		29.7861	22493.5	52317.3	19884.6	13832.1	148294	74967.6	18477.2		31.3739	973.833	879.93	0	186.334	0	0	0		29.5749	6220.98	2859.42	5290.85	2382.82	2825.02	44456.3		30.6662	9091	5009.93	8175.17	3916.18	4703.47	7148.47		30.747	3193.06	4089.47	15554.6	9913.8	7824.53	2321.53
	29.2798	23254.7	5662.75	21032.1	7341.33	11782.6		29.791	22155.5	50274.6	19354.4	14673.6	142262	75240.9	19129.1		31.3772	958.976	1164.91	0	216.047	0	0	0		29.5798	6572.14	2904.8	4664.02	2855.48	2466.43	44110.2		30.6711	8977.79	4939.37	8364.58	4238.07	4687.27	7323.83		30.7519	3200.52	4650.2	16629.8	9525.86	7358.69	1860.2
	29.2847	22613.1	6636.02	20987.5	7503.08	12341.7		29.7959	21597.4	49255.8	19371.2	15742.3	137620	72160.1	17523.2		31.3805	931.673	1390.13	0	282.007	0	0	0		29.5847	6660.54	3051.46	4060.49	3451.71	2407.48	43631.1		30.676	8562.53	4903.53	8787.12	4553.47	4390.73	7590		30.7568	3244	4854.17	17074	9157.18	7322.29	1822.76
	29.2896	21356.1	7630.88	20307.8	7861.05	13099.1		29.8008	21082.9	48841.2	19770.5	16922.3	133945	68324.7	14961.4		31.3839	896.497	1576.29	0	352.266	0	0	0		29.5896	6536.14	3053.6	3751	3815.86	2772.32	42611.9		30.6809	8204.96	4806.04	9510.53	4622.68	3955.36	7578.36		30.7617	3244.59	4607.1	16399.6	9279.17	7468.02	2025.8
	29.2945	20985.6	8667.18	19827.9	8402	14073.4		29.8057	20853.9	48180.3	20427.4	18082.6	131448	66862.3	13491.5		31.3872	851.252	1711.35	0	412.367	0	0	0		29.5945	6337.5	2799.71	3516.23	3652.74	3279.51	41227.6		30.6858	8328.87	4494.46	10393.2	4297.21	3642.95	7026.63		30.7666	3349.65	4105.76	14841.7	9369.54	7591.2	2238.65
	29.2994	21948.3	8580	19636.7	8404.71	14129.6		29.8106	21010.5	46651	21167.5	18686.5	130006	68344.5	13638.5		31.3905	768.5	1821.56	0	485.012	0	0	0		29.5994	6138.84	2345.35	3216.52	3119.87	3318.02	40566		30.6907	8614.96	4030.59	11092	3723.09	3497.39	6281.54		30.7715	3681.06	3738.39	13606.5	9178.33	7529.76	2389.3
	29.3043	23803.6	8575.51	20052.8	8602.62	13505.3		29.8155	21287.9	44990	22050.2	18588	129830	71090.4	14542.6		31.3939	651.674	1964.62	0	538.592	0	0	0		29.6043	5940.21	1876.48	2989.74	2577.22	2985.37	41122.3		30.6956	8964.25	3773.75	11084.1	3260.39	3480.13	5861.39		30.7764	4033	3517.48	13067.1	8564.44	7791.22	2432.36
	29.3092	25460	7935	19876	8691	11981		29.8204	21561.6	44042.5	22907.5	18247.8	130406	72378.9	15473.5		31.3972	486.807	2174.75	0	554.133	0	0	0		29.6092	5675.56	1617.84	3245.35	2494.83	2664.62	42637		30.7005	9283.63	4016.82	10648.4	3237.28	3438.46	5744.46		30.7813	4092.99	3409.94	13080.1	7804.34	8122.5	2485.44
	29.3141	25658.7	7317.09	19081.3	9596.01	11164.4		29.8253	21884.5	43906.7	23097.1	17773.4	131046	70868.4	16214.6		31.4005	374.22	2503.91	0	542.321	0	0	0		29.6141	5191.69	1588.24	3931.56	2783.16	2814.39	44558.3		30.7054	9749.57	4464.24	9486.86	3901.72	3536.25	5784.02		30.7862	3758.39	3412.9	12793.3	7285.97	8392.01	2396.15
	29.319	24497	6128.25	17079.4	9843.69	10961.7		29.8302	22780	44322	22602.8	17056	132993	68287.6	17068.8		31.4039	286.952	2849.34	0	503.008	0	0	0		29.619	4576.25	1641.75	4679.01	3142.47	3168.01	45757.6		30.7103	10174.1	4606.93	8262.38	5133.18	3848.07	5705.5		30.7911	3176.58	3546.02	12187.3	7140.32	8348.54	2350.51
	29.3239	22846.5	5568.16	15287.2	9410.95	11809.5		29.8351	24580	45039.9	21607.7	15856.1	136384	67007.6	18043.4		31.4072	226.816	3195.29	0	428.007	0	0	0		29.6239	4227.28	1540.9	4872.53	3357.64	3386.18	46389.6		30.7152	10122.5	4187.5	7106.96	6310.79	4421.79	5727.36		30.796	2694.14	3742.43	11715.4	7240.76	7863.63	2363.87
	29.3288	22163.1	5686.4	14558.3	8190.69	12994.5		29.84	26539.8	45815.1	20884.2	14623.3	140560	67786.2	19236.6		31.4105	235.68	3457.42	0	339.299	0	0	0		29.6288	4602.42	1396.18	4513.68	3422	3169.76	45753.5		30.7201	9491.68	3640.54	6814.46	6598.41	4889.4	5551		30.8009	2484.89	3967.34	11670.2	7387.23	7373.87	2682.15
	29.3337	22855.3	6527.83	15183.6	7641.93	13585.6		29.8449	27463.1	45998.8	20697.5	13832.4	141932	69267.8	20577.7		31.4139	230.921	3646.37	0	242.628	0	0	0		29.6337	5537.13	1378.13	3808.41	3427.79	2774.69	45134.6		30.725	8637.02	3421.27	7255.25	5887.03	4729.54	5280.99		30.8058	2586.53	4303.53	12017.1	7504.23	7120.21	3179.79
	29.3386	23669.6	7218.04	16978	7922.38	13498.5		29.8498	26476.1	45241.7	20875.6	13417	138158	69556.8	21191.4		31.4172	201.191	3751.78	0	137.221	0	0	0		29.6386	6421.41	1860.2	3202.84	3478.39	2612.39	44119.4		30.7299	8042.52	3584.48	8136.96	4819.37	4013.4	5078.32		30.8107	2851.73	4770.93	12837	7558.72	7513.37	3672.24
	29.3435	23999.3	7457.53	19023.4	8359.01	12159.1		29.8547	24360.4	43994.6	21115.7	13157.4	131109	68769.9	20326.6		31.4205	329.698	3813.72	0	190.716	0	0	0		29.6435	6802	2566.84	2795.02	3616.72	2756.47	43300.4		30.7348	7887.89	3838.31	8840.79	4240.95	3359.58	5383.37		30.8156	3139.81	5080.75	14203.1	7533.69	8109.67	3921.14
	29.3484	22856.2	7111.4	21288	8548.37	11357.1		29.8596	22454.6	43034.1	20725.5	12896.5	125328	67415.6	18157.5		31.4239	443.134	3823.6	0	322.862	0	0	0		29.6484	6753.37	3286.56	2770.57	3722.3	2835.78	42219.1		30.7397	7713.71	3736.8	8940.46	4271.45	3452.19	6052.18		30.8205	3380.41	4962.99	15898.3	7559.3	8485.12	3786.29
	29.3533	21515.4	6485.16	21745.4	8327.87	10876.4		29.8645	21475.9	42699.1	19870.1	12924.8	124019	66648	16378		31.4272	533	3779	0	533	0	0	0		29.6533	6570.34	3571.83	3092.57	3620.95	2525.24	41073.5		30.7446	7395.53	3358.75	8653.01	4470.54	4044.79	6755.77		30.8254	3568.35	4361.64	16761.9	7894.61	8635.05	3565.35
	29.3582	20043.8	6156.04	20564.3	8354.96	11179.9		29.8694	21051	42999.8	18844.1	13442	123949	66688.2	16141.8		31.4305	698.512	3764.14	0	863.349	0	0	0		29.6582	6478.33	3679.25	3651.33	3339.69	2005.69	40805.2		30.7495	6912.76	2939.53	8078.28	4315.75	4416.76	7131.25		30.8303	3767	3545	16162	8447	8680	3556
	29.3631	19305.2	6360.88	18458.9	8110.82	11368.8		29.8743	20381.2	43695.4	18302.8	14196.6	121149	66505.3	16543.5		31.4339	730.916	3741.19	0	1069.08	0	0	0		29.6631	6582.27	4016.34	4168.84	3153.82	1864.37	42575.1		30.7544	6690	3122.13	7608.59	3823.5	4265.61	7364.9		30.8352	3889.2	2870.91	14443.4	8692.1	8593.26	3962.94
	29.368	19151.1	6951.43	17888.1	8274.76	11525.3		29.8792	19123	44452.6	18101.8	14618.7	115566	64481.9	16087.7		31.4372	643.404	3718.63	0	1149.96	0	4.81825	0		29.668	6934.42	4798.27	4687.43	3270.97	2266.62	46445.7		30.7593	6774.03	3880.24	6913.87	3094.77	3821.75	7219.9		30.8401	3706.23	2534.7	12556.8	8235.94	8110.23	4494.18
	29.3729	19426.6	7285.7	18704.9	8088.49	11435.8		29.8841	18258.3	44766.2	17995.3	14347.8	111436	60548.6	14483.3		31.4405	628.542	3884.14	0	999.314	0	125.068	0		29.6729	7437.51	5966.2	5066.06	3538.1	3083.17	50164.4		30.7642	7077.11	4984.32	6439.81	2513.35	3566.41	6891.18		30.845	3084.13	2542.25	11303.1	7364.51	7267.15	4808.83
	29.3778	19896.7	7171.77	19431.6	8269.98	10902.7		29.889	18676.2	44597.7	17918.5	13934.1	111429	56634.7	12950.4		31.4439	613.674	3990.3	0	747.947	0	312.343	0		29.6778	7860.85	6914.79	5267.03	3939.42	3828.59	51480.3		30.7691	7335.69	5731.57	6163.33	1987.86	3562.49	6203.59		30.8499	2255.78	2631.69	10652.3	6511.66	6397.03	4816.22
	29.3827	19623.1	6837.97	18759.4	7791.33	9768.68		29.8939	20627.6	44195.6	17969.1	14082.3	114760	55073.5	12435.2		31.4472	610.75	4037.85	0	427.283	0	552.135	0		29.6827	7949.76	7522.89	5020.34	4251.4	4192.19	51575.3		30.774	7429.03	6001.53	6373.2	1955.7	3600.53	5773.04		30.8548	1687.22	2615.23	10683.1	5820.45	5755.46	4609.48
	29.3876	18496.4	6424.78	16871.1	7438.04	8319.16		29.8988	22767.9	44165.5	18009	14736.5	119669	55518.3	13022.5		31.4505	745.94	3947.95	0	217.064	0	792.773	0		29.6876	7621.59	7342.92	4641.57	4830.59	4109.88	52394.8		30.7789	7214.74	5759.8	6627.02	2328.87	3369.74	5687.92		30.8597	1604.7	2545.89	11275	5267.03	5320.97	4273.05
	29.3925	16316.6	6024.94	14624.1	6811.6	6938.26		29.9037	23584.4	44346.1	17896	15350.1	124031	56677.8	14035.4		31.4539	881.098	3677.63	0	79.07	0	889	0		29.6925	7062.15	6571.05	4184.35	5411.11	3912	54010.3		30.7838	6759.84	5302.26	6834.6	2972.14	2956.66	5942.45		30.8646	1849.75	2634.53	12347.4	4918.32	5221.38	3783.27
	29.3974	14273.4	5334.37	12994.5	6500.51	5744.56		29.9086	22374.6	44058.9	17478.5	15389.9	124769	57600.1	14787.9		31.4572	1019.72	3290.84	0	0	0	860.228	0		29.6974	6746.58	5385.71	3880.76	6277.91	4005.54	54134.3		30.7887	6201.64	4825.21	6770.46	3245.64	2584.62	6147.82		30.8695	2123.4	2994.2	13063.8	4855.26	5464.13	3209.17
	29.4023	13174.6	4509.36	12513.9	6176.88	4981.28		29.9135	19889.4	42869.8	17201	15306.1	120446	58694	14900.5		31.4605	1184.65	2929.89	0	0	0	619.591	0		29.7023	6891.03	4685.29	3775.31	7018.31	4535.03	52221.8		30.7936	5959.18	4499.48	6593.61	2894.26	2543.02	6307.65		30.8744	2231.66	3456.05	12669.3	4896.99	5959.48	2752.38
	29.4072	13241	3535.43	13163.6	5903.99	4525.09		29.9184	17697	40782	16869	15135.7	114149	59947.5	14484.4		31.4639	1282.5	2626.98	0	0	0	379.446	0		29.7072	7363.83	4789.44	4068.89	7936.51	5036.5	49689.7		30.7985	5966.92	4359.77	6295.75	2310.6	2606.74	6522.92		30.8793	2272.98	3764.03	11147.5	5068.95	6265.03	2539.5
	29.4121	13939.4	3248.12	13863.2	5581.4	4925.36		29.9233	16986.9	39747.3	16780.1	14798.9	111066	60757.8	13647.7		31.4672	1325.88	2397.63	0	0	0	158.796	0		29.7121	7464.77	5533.25	4609.83	8318.6	5292.75	47642.5		30.8034	6301.86	4280.59	6142.98	1785.76	2762.25	6922.92		30.8842	2320.37	3776.32	9481.72	5548.71	6166.96	2489
	29.417	14769.2	3790.74	13979.7	5742.54	5796		29.9282	17200.8	39890.4	16406.1	14044.5	111213	59990.4	12024.1		31.4705	1281.27	2382.76	0	0	0	38.4772	0		29.717	7079.84	6127.47	5039.48	8343.57	5015.16	45985.6		30.8083	6751.61	4218.06	6112.48	1599.83	3095.56	7533.13		30.8891	2389.15	3473.83	8869	6329.51	6010.22	2433.27
	29.4219	15665.2	5090.95	13231.4	6473.22	7060.78		29.9331	17171.3	41593.1	16030.4	13065.6	110710	57334.8	9853.06		31.4739	1093.42	2418.87	0	0	0	0	0		29.7219	6297.19	5989.37	5124.66	7498.18	4655.39	44216.8		30.8132	8004.27	4077.17	6209.61	1387.37	3823.25	8270.82		30.894	2430.31	3065.84	9244.53	6974.2	6261.26	2282.62
	29.4268	16272.7	5926.83	12273.8	7420.22	7919.69		29.938	16430.8	42622.3	15431.7	12298.7	106198	52154.7	7971.41		31.4772	855.935	2517.88	0	12.0112	0	0	0		29.7268	5756.06	5249.98	5004.98	6615.02	4299.99	42515.7		30.8181	9615.61	3866.9	6232.52	1228.18	4640.11	8816.49		30.8989	2423.41	2860.1	9942.6	7039.81	6952.56	2123.66
	29.4317	16177.7	5953.76	11302.3	7652.96	8415.8		29.9429	15539.4	42630.7	15184.7	11572.7	100523	46092.4	7660.22		31.4805	690.328	2772.71	0	72.1705	0	0	0		29.7317	5479.42	4380.26	4515.4	5808.91	4228.77	41492.3		30.823	11040.4	3518.17	6146.58	1208.45	4936.16	8638.3		30.9038	2534.25	3280.01	10216.5	6788.26	7689.67	1982.2
	29.4366	15517	5293.83	10898.8	7100.18	8582.48		29.9478	15136	41384.1	15415.6	10711.5	96913.2	40375.3	8396.94		31.4839	590.023	3027.81	0	175.557	0	0	0		29.7366	5605.57	4119.63	3804.44	5565.14	4284.15	42197.1		30.8279	11016.6	3190.42	5977.66	1568.95	4524.09	7818.61		30.9087	2705.65	4230.61	10357	6633.12	8041.64	1801.98
	29.4415	15056.2	4757.25	11247.7	6543.28	8438.5		29.9527	14949.3	39917.5	16448.1	9897.59	97911.3	37788.6	9278.1		31.4872	554.712	3297.67	0	310.099	0	0	0		29.7415	6038.63	4387.61	2828.77	5667.28	4416.27	43913.4		30.8328	9918.67	2945.13	5856.7	2268.29	3899.69	6814.53		30.9136	2936.17	5215.14	10714.6	6681.84	7940.36	1572.64
	29.4464	15416	4613.67	12094.4	6608.18	7897.62		29.9576	14713.3	38508.6	17745.1	9487.91	99421	38031.4	9441.83		31.4905	645.288	3613.33	0	489.901	0	0	0		29.7464	6716.01	4815.35	2569.93	6082.56	4536.48	46035.9		30.8377	8756.95	3050.37	5801	2886.79	3643.7	6007.7		30.9185	3036.67	5388.6	11255.1	6744.96	7482.97	1455.68
	29.4513	15999.4	4815.67	12842.7	7325.4	6939.8		29.9625	14151	37264.8	18548.4	9761.86	100110	40830.6	9787.79		31.4939	700.88	3734.69	0	578.687	0	0	0		29.7513	7083.73	4920.53	2954.81	6853.82	4534.42	46470.8		30.8426	8270.22	3404.19	5801	3228.98	3762.82	5412.8		30.9234	2940.5	4682.41	11484.7	6545.93	6837.48	1841.37
	29.4562	16365.8	5062.56	12840.1	8217.4	6078.76		29.9674	13479.5	36030.2	18166.5	9954.01	96562.5	44240.9	10970.7		31.4972	737.349	3778	0	605.171	0	0	0		29.7562	6727.48	4805.15	3763.34	7778.01	4298.33	46327		30.8475	8091.1	3977.91	5824.16	3253.79	3780.26	5135.16		30.9283	2663.07	3583.07	11196.6	6295.51	6227.06	2951.37
	29.4611	15989.5	5252.71	12804.8	8999.61	5719.12		29.9723	12833.3	34846.1	16707.3	9879.07	92060.6	47085.2	12927.3		31.5005	752.887	3778	0	545.046	0	0	0		29.7611	5717.2	4882.12	4025.52	8396.12	3934.59	45098		30.8524	7583.92	4400.16	6001.02	3162.29	3600.9	5356.03		30.9332	2382.89	2870.26	10786.9	5821.65	5726.4	4436.31
	29.466	15297.7	5359.76	13135.8	9245.01	5877.28		29.9772	12650	33672.2	15150.6	9558	87092.7	48364.7	14414.2		31.5039	731.682	3646.14	0	389.255	0	0	0		29.766	4813.59	5314.63	3803.28	8275.68	3738.91	44672.2		30.8573	6696.04	4685.94	6316.03	3048.92	3149.14	5949.9		30.9381	2365.81	2865.28	10699.5	5414.91	5434	5448.63
	29.4709	13999.2	5448.15	13901.4	8750.77	6349.12		29.9821	13168.2	32774.8	14079.1	9762.88	84087.6	47970.6	14469.6		31.5072	715.756	3553.24	0	238.034	0	0	0		29.7709	4458.21	5851.61	3578.93	7556.47	4099.48	44402.5		30.8622	6000.34	4818.02	6621.18	2910.34	2751.83	6342.58		30.943	2558.65	3304.39	11188.8	5119.58	5343.75	5203.79
	29.4758	12301.6	5450.28	14162.8	7711.53	6673.67		29.987	14115.1	32412.9	13878.5	10644.3	82529	46514.5	13350.8		31.5105	730.618	3613.36	0	147.509	0	0	0		29.7758	4642.45	5916.03	3597.45	6972.61	4802.95	43712.2		30.8671	5889.09	4950.26	6550.66	2718.13	2240.05	6371.38		30.9479	2740.77	3988.77	11918.9	5261.7	5588.57	3926.82
	29.4807	10670.7	5530.5	13639.4	6665.01	6972.43		29.9919	14505.8	32258.5	13916.5	11803.5	82009.7	44468.6	12081.9		31.5139	758.535	3661.02	0	133	0	0	0		29.7807	4924.14	5638.72	3879.2	6561.46	5101.26	41626.8		30.872	6272.31	5042.48	6112.84	2393.18	2072.93	6136.63		30.9528	2718.93	4651.22	12581.4	5666.58	6088.79	2433.07
	29.4856	9938.59	5725	12797.5	5935.64	7197.35		29.9968	13922.6	31913.5	13647.8	12588	82439.9	42722.8	11399.4		31.5172	804.999	3760.29	0	165.593	0	0	0		29.7856	5122.75	5197.4	4083.53	6256.57	4512.08	38164.9		30.8769	6857.55	4782.64	5589.02	1968.82	2346.61	5979		30.9577	2644	5147.13	12875.5	6087	6823.31	1608.68
	29.4905	10708.4	6145.7	12297.5	5311.81	7563.21		30.0017	13291.1	31184.6	12985.3	12380.2	83162.6	42173.7	11253.2		31.5205	879.986	3955.53	0	256.118	0	0	0		29.7905	5325.63	5127.73	4365.35	5650.17	3296.27	36068.5		30.8818	7153.03	4181.52	5530.51	1715.56	2883.77	5997.03		30.9626	2721.78	5198.98	13066.5	6290.73	7565.28	1744.76
	29.4954	12589.8	6581.64	12302.6	4957.56	7669		30.0066	13784.5	30435	12209.1	11568.8	84061.5	43740.3	11290.4		31.5239	941.911	4031.91	0	372.228	0	0	0		29.7954	5617.09	4996.54	4537.58	5288.19	2529.5	35040.3		30.8867	7315.08	3387.33	5961.33	1808.37	3429.32	6177.95		30.9675	2944.32	4776.37	12932.3	6141.51	8020.97	2545.59
	29.5003	14971.6	6723.14	12320.8	5020.07	7308.91		30.0115	15192	29662	12334.9	10409.4	83786.5	45756.2	11314.5		31.5272	995.814	4079.88	0	504.191	0	0	0		29.8003	6003.99	4880.28	4625.99	5237.53	2436.97	35835.5		30.8916	7340.79	3046.93	6667.41	2355.93	3503.6	6382.86		30.9724	3067	4243.05	12553.4	5722.95	8168.64	3534.79
	29.5052	16569.3	6670.06	11958.2	5765.32	6417.47		30.0164	15836.3	29229.9	12921.6	9809.32	81871.3	45475.8	11053.3		31.5305	1040.43	4109.62	0	654.927	0	0	0		29.8052	6088.8	4598.63	4719.12	4999.28	2879.46	36615.7		30.8965	7384.84	3081.39	6866.64	2853.55	3625.28	6415.81		30.9773	2994.17	3868.01	11673.8	5105.11	7642.55	4071.46
	29.5101	16998.2	6404.57	11199.3	6489.51	5572.63		30.0213	15223.9	29775.8	13689.6	9513.21	79199	41807.5	10484		31.5339	1058.3	4043.01	0	832.337	0	0	0		29.8101	6036.96	4510.65	4988.83	4110.76	3341.14	38412.1		30.9014	7154.84	3231.79	6541.63	3182.82	3376.21	6334		30.9822	2744.75	3628.07	11320.4	4493.46	7114.13	3953.36
	29.515	16375.9	6391.49	10640.3	6811.23	5229.52		30.0262	13880.3	31554.6	13598	9477.95	77343.6	37576.7	9641.24		31.5372	1060.17	3968.03	0	972.796	0	0	0		29.815	5643.54	4444.13	5468.58	2974.5	3689	39390.4		30.9063	6522.14	3040.09	5771.13	2929.09	3025.15	6344.5		30.9871	2474	3296.74	11557	3915.77	6268.76	3259.77
	29.5199	15675.8	6376.19	10577.1	6473.62	5478.33		30.0311	13303.6	33414.9	12742.6	9305.48	77805.1	36384.8	9017.04		31.5405	1044.62	3893	0	1063.37	0	0	0		29.8199	5532.4	4377.25	5508.79	2717.11	3686.23	39178.3		30.9112	5690.85	2644.06	5362.4	2523.65	2428.8	6499.41		30.992	2168.43	2861.16	12176.5	3453.98	5910.61	2499.79
	29.5248	15229.4	6434.99	10837.7	6015.49	5960.04		30.036	13477.7	33684.6	11605.2	9188.32	79274.4	38041.4	8742.49		31.5439	1001.19	3846.54	0	1067	0	0	0		29.8248	5290.09	4112.1	5023.19	3489.7	3267.16	37100.8		30.9161	5013.43	2280.61	5479.43	2014.61	2178	6643.82		30.9969	1808.87	2537.9	12210.8	3286.88	5574.83	2237.98
	29.5297	14961.8	6607.16	10967.6	5843.38	6406.32		30.0409	14153.9	32323.2	10555	9268.62	81035.3	38537.8	8941.85		31.5472	942.03	3858.97	0	1009.32	0	0	0		29.8297	5356.53	3825.01	4007.12	4416.51	2693.02	35066.3		30.921	4852.36	2129.89	6094.22	1876.43	2179.04	6603.1		31.0018	1509.83	2547.46	11712	3558.27	5611.41	2587.5
	29.5346	14618.4	7081.46	10904.5	5945.66	6718.3		30.0458	14544.2	30280.2	10466.8	9422.12	81263.9	35848.3	9315.7		31.5505	867	3934	0	889	0	0	0		29.8346	5246.56	3559.72	3101.68	4949.57	2491.78	34744.3		30.9259	5012.62	2061.61	6620.42	2094.71	2192.84	6195.65		31.0067	1547.67	2819.57	11184.3	4194.78	5658.82	3225.96
	29.5395	14311.8	7601.62	11067.2	6137.45	6846.71		30.0507	14533	28249.8	10253.4	9171.93	78544	31031.1	9460		31.5539	776.51	4129.16	0	768.797	0	0	0		29.8395	5201.9	3556	2392.57	5043.2	2793.63	36397.3		30.9308	5292.99	1924.05	6508.1	2788.15	2022	6055.29		31.0116	2044.85	3189.46	10919.5	4906.13	6001.16	3556
	29.5444	14166.9	7517.18	11744.7	6005.76	6777.48		30.0556	13611.3	27023	10714.4	8952.06	74714	29113.1	8903.7		31.5572	733	4371.17	0	656.576	0	0	0		29.8444	5482.07	3405.25	1902.42	5131.56	3362.14	38792.4		30.9357	5376.63	1671.14	5705.33	3737.51	2031.5	5703.05		31.0165	2785.53	3361.59	10767.2	5502.88	6491.58	3464.34
	29.5493	14227.6	6717.89	13126.7	5792.97	6600.25		30.0605	12178.1	26231.6	10167.9	8676.81	70902.4	29703	7727.71		31.5605	736.627	4652.23	0	554.782	0	0	0		29.8493	5897.64	3250.31	1910.25	5156.22	3743.14	39267.6		30.9406	5286.42	1837.2	4606.04	4674.69	2390.94	6170.06		31.0214	3259.86	3305.52	10263.2	6088.13	7015.86	3100.08
	29.5542	14404.4	5643.49	14878.9	5660.52	6313.55		30.0654	11103.1	26808.2	10204	9249.18	71585.4	32315.4	6564.77		31.5639	827.152	4832.6	0	524.382	0	0	0		29.8542	6530.57	2647.53	2188.16	5007.39	3863.41	37638.2		30.9455	5109.66	2594.95	3773.73	4996.91	3028.14	5733.13		31.0263	3287.16	3032.18	9510.8	6619.23	7119.62	2788.75
	29.5591	14530.3	4933.19	16384.1	5826.77	6026.06		30.0703	11529.5	26896.6	9450.12	9614.86	72948.4	33032.8	6413.75		31.5672	967.663	4869.99	0	502.675	0	0	0		29.8591	6429.37	2410.56	2835.27	4683.84	3549.89	34345.9		30.9504	4932.84	3872.26	3376.98	4684.59	3490.03	5660.11		31.0312	2835.33	2921.8	9088.92	6964.3	7038.38	2605.12
	29.564	14445.6	4554.67	16823.5	6063.7	5761.5		30.0752	13164.1	26852.9	9405.97	10225	75164	33373.8	6859.03		31.5705	1136.63	4768.52	0	485.373	0	0	0		29.864	6108.15	2315.85	3014.5	4226.45	2966.7	32437.7		30.9553	4757.07	4667.69	3223.06	3867.32	3644.94	4467.46		31.0361	2180.37	3071.39	9829.21	6797.61	7021.43	2666.22
	29.5689	14383	4387.89	16037.4	6119.88	5767.46		30.0801	14514.9	26020.1	9002	10216.4	75650.3	32680.9	7475.91		31.5739	1181.89	4363.18	0	440.11	0	0	0		29.8689	5318.22	2833.03	3169.47	3721.22	2119.97	31249.8		30.9602	4910.92	4689.85	3223	3116.26	3446.39	4092.62		31.041	1553.13	3587.49	11545.4	6230.26	7386.05	2864.84
	29.5738	14722.1	4215.04	14731.4	6041.52	6275.09		30.085	14714.2	25571.4	8958.77	10104.1	76657	32192.9	7186.24		31.5772	1191.08	3831.19	0	359.149	27.1678	0	0		29.8738	4542.93	3219.28	3054.12	3171.83	1631.77	32299.2		30.9651	5218.67	4076.66	3595.74	2366.51	3050.57	3892.78		31.0459	1307.03	3978.69	13304.7	5559.8	7547.59	3004.97
	29.5787	15489.6	4259.71	13711.4	6085.22	7345.17		30.0899	13929.6	25430.4	8612.83	9660.21	77050.5	31458.6	6851.49		31.5805	1160.06	3215.37	0	254.392	72.3341	0	0		29.8787	3975.28	3327.39	3230.15	2619.28	1352.82	33431.7		30.97	5963.8	3284.09	4429.01	1723.97	2565.83	4652.36		31.0508	1469.7	3984.94	14142.3	5072.93	7279.87	2850.94
	29.5836	15897.6	4486.34	13212.6	6329	8846.88		30.0948	12923.1	25573.1	8341.11	9227.73	76925.1	31468.1	6395.89		31.5839	1010	2599.58	0	148.944	116.947	0	0		29.8836	3974.43	2966.47	3346.99	2272.03	1456.12	36052		30.9749	6346.77	2596.67	5484.13	1473.6	2080.23	5402.57		31.0557	1920.79	3510.28	13987.4	4810.49	6635.24	2464.77
	29.5885	15583.9	4893.26	13026.1	6392.27	10056.9		30.0997	12237.6	25790.1	8215.52	9048.67	75575.6	32351.4	6528.19		31.5872	946.051	2147.02	0	72.5033	161.981	0	0		29.8885	4546.31	2466.94	3396.14	2245	1304.62	36925.5		30.9798	6700.06	1976.93	6006.81	1832.28	1615.71	5637.53		31.0606	2293.63	2844.59	13070	4789.36	6405.02	2283.27
	29.5934	14739.3	5184.28	12820.6	6087.32	10263.2		30.1046	12156	25947.9	8436.09	8862.65	74029.1	33830.2	6493.3		31.5905	918.651	1824.9	0	19.6264	192.771	0	0		29.8934	5103.44	2201.11	3199.02	2485.81	1530.71	36544.4		30.9847	6286.02	1764.12	5895.44	2591.42	1280.52	5133.63		31.0655	2507.13	2390.1	12101.8	4977.11	6501.3	2438.17
	29.5983	14285.5	5285.3	12742.5	5725.34	9262.81		30.1095	12369.3	25882.9	9545.13	8764.81	72239.9	35475.5	6750.69		31.5939	828.75	1705.26	0	4.75561	147.483	0	0		29.8983	5676.34	2337.97	2838.3	2830.93	1795.05	35298.3		30.9896	5568.63	2009.45	5445.03	3025.09	1267	4223.02		31.0704	2473.93	2110.48	11276.4	5179	6834.14	2935.93
	29.6032	14567	5338.76	12865.9	5825.81	8140.28		30.1144	12669.5	25358.2	11141.6	8356.53	69789.8	36886	6963.51		31.5972	779.777	1728.13	0	0	102.666	0	0		29.9032	6072.09	2811.69	2522.66	2986.5	2515.79	35797.9		30.9945	4713.92	2673.71	5065.46	2876.63	1497.8	3589.71		31.0753	2374.66	1971.09	11005.4	5110.46	6624.64	3558.54
	29.6081	15776.6	5539.85	13381.9	6397.02	8198.03		30.1193	12405.6	24690.7	12429.1	8064.44	66878	37154.2	7540		31.6005	722.935	1814.98	0	0	57.9579	0	0		29.9081	6467.06	3143.17	2292.5	2941.69	2717.73	37628.5		30.9994	4583.4	3379.77	4857.14	2240.49	1823.78	3431.07		31.0802	2237.15	1832.44	10451.5	4673.81	6304.11	3936.15
	29.613	17377.9	5719.15	13964.4	6909.7	9447.08		30.1242	12460.6	24592.2	12067.7	7721.47	63730.4	36348.7	7567.42		31.6039	557.328	1890.01	0	0	12.6694	0	0		29.913	6297.83	3002.47	2286.32	2640.67	2538.03	38325.9		31.0043	5179.37	3816.45	4638.02	1889.53	1968.94	3609.47		31.0851	2206.7	1935.3	9696.9	4150.2	5759.2	3980.95
	29.6179	18681.4	5462.48	14173.2	7004.24	10276.7		30.1291	13007.3	25623.2	10444.1	7545.87	63473.6	35517.7	7042.08		31.6072	467.721	1954.28	0	0	0	0	0		29.9179	5725.85	2299.88	2560.07	2328.93	1852.93	36857.8		31.0092	5860.84	3988.49	4561.9	2114.18	2142.78	3746.13		31.09	2267.05	2272.69	8659.23	3737.27	5636.47	3413.18
	29.6228	18975	4614.32	13942.9	6616.4	9611.24		30.134	14099.7	27503.8	9742.56	7751.55	67283.8	36268.1	6292.44		31.6105	422	2000	0	0	0	0	0		29.9228	4799.12	1680.97	3119.89	2154.05	1429.01	34474.6		31.0141	6239.1	3979.79	4597.43	2787.28	2380.19	3674.22		31.0949	2427.2	2753.09	8380.21	3808.02	5579	2907.82
	29.6277	18195	3647.72	13598.5	6032.81	8139.37		30.1389	14552.3	28659.2	10735.9	8471.5	74853.4	38530.1	6381.5		31.6139	422	2000	0	0	0	0	0		29.9277	3980.49	1370.88	3620.63	2247.99	1454.37	32553		31.019	6206.88	3936.95	4499.74	3169.75	2703.77	3525.61		31.0998	2626.74	3036.29	8792.06	4228.48	5544.63	2620.08
	29.6326	16822	3081.92	13632.1	5446.52	7285.85		30.1438	13900.1	29463.2	12977.7	9417.41	79904.5	40382.3	7345.48		31.6172	535.961	1931.73	0	68.2737	0	0	0		29.9326	3450.61	1503.3	3821.98	2569.29	1864.65	31267.5		31.0239	6000.02	3853.33	4047.31	3200.09	2874.23	3492.08		31.1047	2822.68	3124.96	9738.65	4900.4	5268.76	2799.24
	29.6375	15546	2957.63	14016.6	5081.57	7157		30.1487	12995.9	29452	13897.1	9745.92	79103.7	40022.4	8116.78		31.6205	686.168	1816.51	0	191.809	0	0	0		29.9375	3171.07	1739.93	3770.67	2885.52	2328.43	30018		31.0288	5639.3	3724.58	3441.12	3160.46	2809.02	3749.72		31.1096	2996.85	3054.21	10663.1	5110.96	4954.35	3134.04
	29.6424	14928.7	2905.56	14588.6	5024.79	6905.08		30.1536	12751.8	30337.8	13316.4	9393.36	72638.7	38229.7	8209.57		31.6239	836.904	1636.03	0	402.028	0	0	0		29.9424	3021.55	2020.17	3757	3101.59	2475.58	29187.5		31.0337	5125.69	3513.03	3279.01	3374.48	2760.76	4294.44		31.1145	3119.6	2934.34	11571.1	4861.89	4960.53	3311
	29.6473	14972.1	2879.78	15239.4	5377.7	6144.69		30.1585	13249	30499.2	11689.9	9048.82	67062.7	35614.1	7682.33		31.6272	975.079	1468.14	0	684.475	0	0	0		29.9473	2833.78	2288.07	3793.57	3171.4	2304.67	28676.9		31.0386	4595.33	3253.55	3798.09	3558.56	2893.2	4828.79		31.1194	2962.57	2726.62	12431.1	4236.38	5221.9	3288.43
	29.6522	15210.3	3215.75	15774.1	6042.88	5433.37		30.1634	13237	29903.2	10482.1	9143.23	63929.4	34789.8	7263.79		31.6305	1076.51	1365.51	0	927.477	0	0	0		29.9522	2744.76	2406.38	3672.39	3160.04	1863.85	28340.8		31.0435	4007.06	3007.83	4589.79	3500.84	3067.33	5143.81		31.1243	2563.98	2433.27	12595.1	3965.34	5626.3	3086.92
	29.6571	15178.5	4067.79	15787.3	6807.37	5280.77		30.1683	12349.1	27712	9755.06	9672.47	63220.9	33541.2	6955.45		31.6339	1106.25	1395.25	0	1047.8	0	0	0		29.9571	2860.54	2349.24	3191.26	3083.24	1450.98	27394.9		31.0484	3487.73	2862.07	5290.54	3179.7	2934.72	4887.88		31.1292	1966.69	2089.5	11723.1	4084.22	5893.47	3084.63
	29.662	14752.5	4954.95	14943.3	7224.6	5368.42		30.1732	10936	25149	9336	10025	62491	33851	6734		31.6372	1086.03	1501.01	0	965.993	0	0	0		29.962	3123.35	2098.65	2530.48	2959.15	1161.49	26673		31.0533	3038.07	2844.14	5551.94	2864.21	2642.21	4365.09		31.1341	1609.41	1845.32	10091	4526.06	6157	3297.7
	29.6669	14043.9	5346.27	13538.3	7054.37	5299.61		30.1781	10074.7	23336	8872.07	9583.92	62137.3	33121.8	6469.75		31.6405	1034.41	1578	0	780.761	0	0	0		29.9669	3571.17	1883.2	1917.59	2808.57	1057.13	25728.5		31.0582	3111	2882.61	5273.52	2745.63	2638.61	3965.65		31.139	1478.56	1596.72	8782.52	4957.2	6137.08	3649.92
	29.6718	13171.3	5234.44	12414.9	6489.85	5011.93		30.183	9850	22621.6	8496.11	8352.84	62750.6	33511.6	6182.91		31.6439	943.882	1578	0	480.137	0	0	0		29.9718	4021.83	1755.49	1587.1	2618.53	1079.88	25261.7		31.0631	3720.31	2831.97	4466.3	2658.1	3118.26	4100.96		31.1439	1638.58	1557.49	8259	5266.11	5859.95	3691.44
	29.6767	12430.5	5001.88	12168.9	5936.83	5042.57		30.1879	10065.5	22743.3	8207.81	6854.4	64200.4	32709.6	5874.25		31.6472	880.089	1406.19	0	259.107	0	0	0		29.9767	4568.9	1751.18	1462.65	2296.59	1176.74	24068.3		31.068	4724.13	2597.35	3789.27	2588.42	3575.98	4659.31		31.1488	1887.34	1599.68	8136.4	5565.12	5440.56	3384.01
	29.6816	12181.9	5009.92	12931.5	5800.31	5560		30.1928	10091.4	22659.4	7812.82	6521.42	66160.3	32151.1	5543.04		31.6505	808.05	1216.83	0	97.0499	0	0	0		29.9816	4881.26	1773.24	1444	1891.22	1252.52	23978.5		31.0729	5318.04	2499.88	3875.8	2279.8	3663.43	5110.33		31.1537	2215.65	1951.08	8156.75	5692.38	5383.47	2773.53
	29.6865	12428.6	5271.4	14031.6	5909.83	6241.36		30.1977	10221.5	22012.4	7285.97	7157.56	67291.5	31296.2	5319.47		31.6539	718.2	1036.45	0	7.20031	0	0	0		29.9865	5124.36	1864.24	1392.72	1506.31	1249.13	25039.1		31.0778	5345.32	2784.84	4557.7	2129.76	3390.27	5141.6		31.1586	2499.56	2279.65	8133.95	5720.26	5863.92	2302.58
	29.6914	12776	5510.11	14609.9	5979	6624.71		30.2026	10012.1	20815.7	6777.74	8352.4	66773.5	31395.6	5312		31.6572	628.331	980.976	0	0	0	0	0		29.9914	5298.4	1872.05	1309.44	1438.95	1210.11	27606.3		31.0827	4858.3	3230.01	4909.13	1964.25	3132.01	4786.09		31.1635	2713.72	2535.72	8103.99	5425.19	6248.3	2132.17
	29.6963	12768.5	5380.72	14178.9	5750.95	6673.75		30.2075	9876.27	19812.2	6672.2	8762.17	64244.1	31804	5523.53		31.6605	525.068	982.169	0	0	0	0	0		29.9963	5401.95	1934.95	1373.74	1614.25	1233.59	29169.3		31.0876	4320.43	3239.24	4501.44	1933	3071.01	4148.71		31.1684	2772.69	2600	7890.97	4938.09	6839.95	2085.22
	29.7012	12411.8	4811.32	13067.8	5490	6899.94		30.2124	9154.91	19555	6919.6	8759.19	59650.7	32119.1	5912.35		31.6639	404.818	1041.62	0	0	0	0	0		30.0012	5187.65	1921.95	1518.06	1835	1480.11	29072.9		31.0925	3826.47	2664.29	4292.15	1752.98	3120.52	3572.14		31.1733	2614.18	2597.59	7904.45	4390.17	6667.4	1967.17
	29.7061	12028.7	4207.83	12253.3	5671.13	7229.21		30.2173	8779.61	20023.9	7164.13	8131.49	54538.9	31404.3	6268.39		31.6672	428.54	1130.92	0	0	0	0	0		30.0061	4578.07	2077.48	1738.98	1772.02	1722.48	27502.2		31.0974	3537.82	2069.28	4946.4	1586.38	3026.07	3091.52		31.1782	2326.63	2513.27	8446.78	3999.18	6625.04	1571.18
	29.711	11870	4040.7	12214.5	6217.42	7225.5		30.2222	8612.55	20905.3	7468.96	7655.59	50589.8	29531.5	6538.94		31.6705	501.681	1221.1	0	0	0	0	0		30.011	3937.71	2166.45	1767.3	1568	1844.15	26157.3		31.1023	3542.63	1831.61	6175.69	1537.66	2858.07	3035.88		31.1831	2019.9	2622.31	9542.62	3912	5618.49	1243.48
	29.7159	12153.3	4294.71	12676.3	6682.43	6559.48		30.2271	8828.81	21316.9	7695.52	7171.31	50593.5	26927.2	6536.63		31.6739	622	1311	0	0	0	0	0		30.0159	3696.26	2341.48	1772.2	1413.06	1604.85	25810.7		31.1072	3872.2	1975.49	6428.61	1761.45	2663.9	3167.53		31.188	1866.07	2645.15	10026.5	3912.47	5288.61	1134.39
	29.7208	13015.5	4652.46	13037.9	6583.98	5860.5		30.232	8765.22	21222.8	8100.66	6991.66	53972.4	25645.7	6167.47		31.6772	757.137	1400.87	0	0	0	0	0		30.0208	3958.88	2545.94	1697	1442.94	1251.96	26540.2		31.1121	4444.33	2231.28	5535.13	2275.06	2761.52	3409.28		31.1929	1733	2667	10247	3979	5090	1333
	29.7257	14315.7	4779	13050.8	6167.54	5854.19		30.2369	8413.18	20582.6	8176.05	6917.88	58760.8	26726.8	5505.57		31.6805	806.551	1459.8	0	0	0	0	0		30.0257	4549.14	2825.53	1618.57	1514.71	994.806	27830.4		31.117	4976.03	2547.73	4202.25	2884.05	2800	3743.6		31.1978	1931.69	2114.66	10247	4022.71	5398.96	1753.22
	29.7306	15519.6	4797.44	12888.7	5828.2	6461		30.2418	8601.8	20301.1	8099.43	6851.35	62722.7	29640.1	5183.37		31.6839	770.775	1487.19	0	3.59876	0	0	0		30.0306	4909.46	2975.74	1425.26	1533	980.983	28792.6		31.1219	5055.34	2844.62	3530.27	3399.68	2731.44	4336.79		31.2027	2416.37	1651.3	11146.7	4132.5	5269.8	2172.29
	29.7355	16021.3	4951.2	13059	5629.56	7132.71		30.2467	9603.67	21037.4	7831.28	6645.49	64695.3	31573.1	5615.23		31.6872	590.367	1441.92	0	93.465	0	0	0		30.0355	4852.74	2779.69	1214.14	1486.19	1204.99	29256.9		31.1268	4519	3013.3	3337.5	3392.9	2422.42	5236.64		31.2076	3228.47	1361.81	11485.3	4265.31	4810.39	2569.96
	29.7404	15938	5404.46	13203.7	5286.55	7509.26		30.2516	11319.8	22571.8	7623.58	6048.48	66149	31698.2	6441.35		31.6905	427.042	1371.7	0	284.276	0	0	33.6589		30.0404	4472.87	2438.86	1046.39	1482.46	1460.44	29338.5		31.1317	3615.88	2995.05	3429.06	2969.29	2165	5770.71		31.2125	3807.36	1614.8	11168	4289.4	4346.64	2793.99
	29.7453	15624.4	5880.74	13493.8	4610.34	7522.26		30.2565	12183.2	24262.5	7582.53	5192.06	65316.9	30785.4	6692.56		31.6939	285.374	1279.37	0	561.898	0	0	98.6328		30.0453	4241.46	2024.07	984.693	1489	1703.47	29595		31.1366	3061.54	2845.52	3566.74	2211.33	2027.76	5601.03		31.2174	3780.48	1966.02	9719.13	4203.99	4012.2	2778.74
	29.7502	15354.4	5835.2	13389	3923.59	7123.32		30.2614	11899.2	24752.4	7716.18	4738.57	63467	30160.2	6087.45		31.6972	240.129	1159.16	0	922.508	0	0	218.836		30.0502	4277.49	1904.16	1023.48	1764.64	1823.48	29572.2		31.1415	3187.15	2702.15	3798.44	1785.21	2000	4603.77		31.2223	3501.73	2319.55	8794.98	4136.72	3788.01	2565.01
	29.7551	15085.8	5150.1	13563.8	3769.84	6357.07		30.2663	10568.4	24327.5	7929.38	5193.82	59052	30167.6	5245.27		31.7005	276.305	1057.1	0	1283	0	0	338.731		30.0551	4372.72	1941.7	1150.43	2040.46	1813.98	28812.1		31.1464	3807.5	2553.13	3867.74	1678.6	2000	3536.69		31.2272	2875.43	2481.69	8524.56	4281.69	3673.24	2131.99
	29.76	14708.9	4155.93	13638.7	4287.08	5638.57		30.2712	9418.94	23374.1	7919.07	6594.98	55199.1	30487	4576.91		31.7039	363.143	965.337	1.78585	1627.11	0	0	444		30.06	4386.14	2241.09	1335.11	2216.39	1589.9	27134.5		31.1513	4519.82	2301.12	3624.28	1909.99	2000	2715.35		31.2321	2740.01	2404.82	9165.66	4646.54	3604.63	1753.46
	29.7649	14314	3487.81	13479.2	5098.52	5334		30.2761	8791.88	22662.8	7646.12	7945.9	52895.3	31070.5	4127.01		31.7072	422.57	859.99	16.6424	1852.66	0	0	444		30.0649	4408.42	2512.41	1400	1761.44	1206.8	25398.3		31.1562	5017.04	1869.53	3325.1	2240.71	2000	2318		31.237	2483.21	2128.55	9745.91	4980.72	3872.45	1879.53
	29.7698	13998	3189.52	12694.2	5522.48	5463.9		30.281	8788.78	22568	7298.86	8645.91	53261.3	31291.8	3991.22		31.7105	444	793.466	41.4548	2106.93	0	0	367.478		30.0698	4496.48	2652.48	1267.59	1070.09	802.189	24315.2		31.1611	5213.49	1590.77	3006.52	2444.72	2000	2117.24		31.2419	2715.94	1780.01	10340.4	5207.98	4034.51	2676.84
	29.7747	13676.3	3125.12	11657.4	5443.65	5904.85		30.2859	9084.1	22549.4	7077.08	8510.33	55202.2	30675.6	4597.94		31.7139	436.857	770.395	71.7623	2346.01	0	0	247.734		30.0747	4475.69	2500.65	996.233	626.164	535.96	24021.9		31.166	5198.19	1754.6	2754.53	2473.4	2047.52	2067		31.2468	2713.63	1611.58	10833.7	5325.76	4312.54	3844.9
	29.7796	13354.8	3087.81	10974.1	5099.45	6547.91		30.2908	9433.48	22527.6	7008.29	7946.94	55799.4	28506.6	6052.76		31.7172	392.287	860.21	101.475	2420.97	0	0	127.531		30.0796	4199.87	2126.69	831.284	784.664	423.551	23754.6		31.1709	5069.39	2422.56	2361.87	2138.87	2160.45	2082.46		31.2517	2732.22	1600	11135.6	5211.75	4088.58	4465.29
	29.7845	12762.8	3175.24	10714	4896.84	7268.97		30.2957	9584.08	21451.9	7001	7717.18	54369	25335	7642.56		31.7205	408.32	1082.87	111	2363.23	0	0	48.1137		30.0845	3938.67	1678.34	857.109	1289.77	428.233	22886.3		31.1758	5069.62	2976.62	2268.92	1814.22	2261.93	2150.93		31.2566	2490.43	1742.31	10875.3	4713.86	4025.95	4349.62
	29.7894	12379.9	3550.7	10714	4890.3	7825.2		30.3006	9437.29	19877	7001	7672.86	51607	22019.8	8371.39		31.7239	486.09	1386.01	105.064	2201.03	0	0	0		30.0894	3980.02	1412.58	916.938	1587.42	500.511	21293.3		31.1807	5105.16	3065.83	2733.47	1549.7	2197.35	2239.33		31.2615	2305.8	1996.9	9982.2	3902.64	3740.34	3831.37
	29.7943	12173.9	3999.61	10868.6	4926.72	7965.26		30.3055	9220.5	18514.6	7001	8122.74	50390.5	20560.9	7996.46		31.7272	696.905	1761.69	75.334	1870.62	0	0	0		30.0943	4450.15	1425.72	849.457	1490.73	617.171	19730.3		31.1856	5187.73	2650.66	3843.45	1406.28	1913.12	2388.44		31.2664	2089.48	2242.19	8992.38	3183.11	3771.21	3219.09
	29.7992	12343.3	4415.27	11455	4854.27	7717.82		30.3104	9017.82	18491.5	7001	8170.48	51030.7	21339.9	6971.43		31.7305	982.693	1986.18	45.109	1680.71	0	0	0		30.0992	4896.93	1715.57	662.044	1151.43	694.343	18863.5		31.1905	5073.03	2301.49	5033.09	1167.9	1589.9	2534.85		31.2713	1828.81	2544.45	8156.79	3408.97	3678.98	2659.99
	29.8041	12469.3	4459.29	12421.3	4698.76	7103.02		30.3153	9015.38	19758.5	7037.18	8318.8	52040.1	24214.6	6256.9		31.7339	1290.35	2093.86	18.4368	1667.89	0	0	0		30.1041	4995.96	2098.71	523.3	1027.66	833.922	19104.1		31.1954	4912.06	2326.32	5831.66	1126.52	1429.48	2608.09		31.2762	1445.92	2597.47	7871.49	3995.59	3805.09	2029.93
	29.809	12577.2	4421.01	13512.8	4678.32	6287.55		30.3202	9059.88	21172.1	7116.97	8003.17	51353.5	27077.5	6134.2		31.7372	1575.49	2018.18	3.5717	2042.9	0	0	0		30.109	4613.66	2365.58	515.747	1382.38	965.102	20306.1		31.2003	4705.8	2731.52	5986.08	1567.78	1488.05	2843.45		31.2811	1165.42	2716.85	8490.88	5102.84	4135.77	1643.23
	29.8139	12776.1	4227.27	14211.3	4929.26	5413.11		30.3251	9244.49	22036.2	7222.74	7790.47	48856.9	28643.3	6415.41		31.7405	1746.71	1771.99	0	2692.75	0	0	22.5955		30.1139	4031.18	2377.28	613.545	2094.69	1093.77	22022.4		31.2052	4710.8	2970.31	5752.23	2579.31	1664.04	3451.33		31.286	1017.07	2753.05	10053.1	5303.53	4605.24	1561.65
	29.8188	13021.5	4061.47	14563.1	5249.46	4593.81		30.33	9360.76	22102.2	7281.27	7356.68	45322.7	27862.6	6733.77		31.7439	1852.51	1530.67	0	3441.32	0	0	52.506		30.1188	3510.36	2056.03	732.973	2792.69	997.307	22940.4		31.2101	4771.27	2726.69	5255.9	3606.04	1862.7	4461.66		31.2909	1057.96	3063.09	11635	5485.87	5071.11	1767.07
	29.8237	13238.8	3851.38	14380.4	5189.45	4169.07		30.3349	9380	21819.3	7515.54	6935.22	42438	25689.9	6939.3		31.7472	1882.91	1440.13	0	4221.74	0	0	82.9119		30.1237	3128.61	1631.89	830.312	3227.8	836.688	22195.1		31.215	5049.78	1979.32	4930.78	3991.11	2047.22	5295.99		31.2958	1181.13	3188.23	12172.4	5112.25	4886	2067.74
	29.8286	13191.5	3750.47	13771.5	4700.75	4453.23		30.3398	9380	21624.8	8025.23	6417.71	41087.1	23452	7099.17		31.7505	1925.19	1481.96	0	4558.43	0	0	112.77		30.1286	2961.66	1311.88	944.271	3420.49	787.218	20582		31.2199	5581.97	1207.51	4754.61	3529	2195.45	5506.43		31.3007	1464.82	3125.22	11526.1	4988.95	4296.63	2187.78
	29.8335	13351.3	3746.46	12849.2	4161.26	5563.73		30.3447	9550.25	21776	8768.75	5916.68	41218.5	22640.6	7236.54		31.7539	1979.99	1629.19	0	4630.29	0	28.7498	123.489		30.1335	2997.74	1314.85	1102.22	3467	943.957	20161.1		31.2248	6415.32	774.467	4857.71	2449.15	2258.45	5099.3		31.3056	1811.68	2811.32	10070.4	4922.41	3374.97	2087.82
	29.8384	13771.3	3820.9	12221.9	4054.33	7143.74		30.3496	10091.1	21952.1	9244.06	5616.35	42138	22983.4	7016		31.7572	2055.02	1929.99	0	4374.78	0	118.651	93.7471		30.1384	3208.99	1602.01	1303.97	3278.04	1243.48	22054.6		31.2297	7166.15	776.992	4777.41	1536.17	2267	4384.53		31.3105	2182.92	2681.42	8594.85	5154.17	2831.67	1750.25
	29.8433	14462.1	4045.51	12279.7	4259.52	8262.24		30.3545	10464.7	21472.6	9169.52	5590	42932.7	24242.1	6335.08		31.7605	2192.97	2040.99	0	3956.08	0	284.51	63.4646		30.1433	3433.81	2080.09	1536.81	2897.38	1564.72	24422.3		31.2346	7566.1	1062.8	4339.8	1253.48	2253.48	3788.84		31.3154	2317.97	2796.65	7230.06	5607.4	2756	1338.28
	29.8482	14765.9	4499.51	13112.4	4417.35	8699.29		30.3594	10437.4	20093	8667.32	5799.44	43805.9	24979.2	5408.12		31.7639	2305.3	2067.35	0	3635.41	0	464.943	33.2978		30.1482	3560.75	2629.24	1804.08	2441.13	1871.08	25553.4		31.2395	8006.38	1348.32	3606.96	1717.94	2285.73	3384.2		31.3203	2278.59	2859.28	6726.46	5745.24	3177.29	881.987
	29.8531	14416.4	5001.03	14372.1	4334.22	8251.94		30.3643	9551.75	18807.8	7906.96	5901.14	44948.1	25350.9	4960.39		31.7672	2350.58	2007.19	0	3544.83	0	645.421	3.55607		30.1531	3600	3098.46	2115.76	2198.38	2024.08	24980.2		31.2444	8491.48	1511.32	3080.06	2503.87	2312	3191.5		31.3252	2121.48	2558.78	6721.96	5429.98	3867.08	527.756
	29.858	13402.5	5230.06	15727.2	4036.71	7607.17		30.3692	8403.47	18432.1	7447.01	5686.06	46686.6	24642.9	5132.99		31.7705	2448.15	1828.19	26.1585	3771.8	0	667	0		30.158	3696.19	3290	2278.89	2046.14	1948.35	24024.5		31.2493	8827.69	1529.25	3061.8	3166.54	2285.25	3023.46		31.3301	2089	1912.64	7022.68	4671.79	4631.88	647.021
	29.8629	12163.9	4996.32	16560.1	3623.52	6906.37		30.3741	7431.77	18825.8	7051.96	5055.53	48919.1	23833.3	5480.33		31.7739	2475.05	1686.94	68.0568	4120.24	0	594.829	11.8933		30.1629	3813.75	3076.54	2134.78	1779.78	1724.52	23163.8		31.2542	8269.71	1576.22	3316.73	3361.63	2188.86	2829		31.335	2017.44	1295.59	7018.44	4118.83	5207.54	1064.48
	29.8678	11192.3	4536.17	16517.3	3175.12	6555.06		30.379	7194.76	18954.5	6919.24	4384.07	50164.1	23269.3	5546.77		31.7772	2385.2	1626.82	128.182	4585.7	0	414.455	41.6179		30.1678	3821.82	2503.28	1683.88	1340.47	1517.81	21837.9		31.2591	7052.74	1660.91	3470.56	3023.84	2172.33	2729.86		31.3399	1840.53	965.102	6682.05	3987.92	5471.47	1634.42
	29.8727	10751.1	4220.24	15640.1	2837.11	6415.94		30.3839	7564.17	18390.2	6439.89	3869.75	49828.4	23486.5	5424.06		31.7805	2294.71	1649.97	188.32	4871.63	0	234.041	99.3197		30.1727	3534.7	1820.53	1238.25	905.246	1363.38	20057.9		31.264	5886.89	1791.18	3361.57	2328.15	2212.63	2864.26		31.3448	1483.8	1016.14	6214.45	4259.62	5266.16	1756
	29.8776	10671.2	4191.72	14436.6	2733	6496.97		30.3888	8337.64	17695.3	5980.41	3702.38	47763.2	24229.4	5425.37		31.7839	2118.51	1686.63	222	4983.45	0	93.4497	172.848		30.1776	3209.43	1305.67	1100.29	675.92	1175.04	18276.7		31.2689	5334.5	1804.03	3166.02	1751.09	2298.02	3204.91		31.3497	1243.23	1323.05	5641.7	4577.77	4887.47	1825.76
	29.8825	10745	4442.9	13401.1	2774.9	6643.9		30.3937	9251.86	17389.2	5496.45	3750.93	45638.9	24960.4	5646.08		31.7872	1833.42	1731.21	222	4893.6	0	3.60015	263.373		30.1825	3235.31	1088.71	1291.34	611.145	920.6	17654.3		31.2738	5678.56	1718.43	3039.1	1590.34	2206.29	3477.81		31.3546	1130.85	1727.88	5236.18	4818.26	4490.22	1879.19
	29.8874	10678.4	4627.95	12557.4	3014.05	6761.47		30.3986	10240.9	17755.5	5257.51	3930.98	44067	25446.3	5917.99		31.7905	1807.73	1733	164.272	4615.63	43.4581	0	295.54		30.1874	3600.4	1133.47	1544.47	744.453	722.521	18263.8		31.2787	7528.17	1504.54	3135.71	1698.6	1990.4	3506.7		31.3595	1265.06	2010.72	5053.78	4884.95	4161.44	1957.56
	29.8923	10581.5	4773.2	11762.8	3463.72	6462.46		30.4035	10968.4	18579.2	5602.33	4287.91	43092.5	25646.7	6107.43		31.7939	1886.63	1711.59	104.125	4315.49	110.15	14.2753	325.6		30.1923	3910.88	1210.85	1556.43	1097.25	710.88	19772.9		31.2836	11228.5	1221.94	3512.57	1680.6	1668.05	3369.6		31.3644	1565.99	2219.69	5413.11	4686.16	3716.68	1740.57
	29.8972	10419.8	5026.47	10896.7	4138.8	5658.93		30.4084	11279.2	19432	6709.92	4977.99	42965.9	25727.9	6096.88		31.7972	2067	1667	44	4000	200	44	356		30.1972	3782.89	1146.63	1348.47	1561.09	896.048	21687.4		31.2885	15520	942.937	3986.36	1311.97	1358.92	3240.91		31.3693	2132.36	2283.65	6038.76	4202.99	3230.18	1179.64
	29.9021	10548.7	5471.71	10187.1	4819.2	4513.83		30.4133	11203.3	19668.9	8093.89	6062.85	44111.4	25719.9	5904.16		31.8005	2442.01	1531.86	14.2698	3985.14	380.408	194.678	356		30.2021	3397.65	906.845	1178.9	1832.65	1204.15	23496.7		31.2934	17656.2	740.766	4176.99	841.269	1183.75	3200.53		31.3742	2505.72	2405.24	6684.69	3784.54	2961.02	756.034
	29.907	10986.5	5604.15	9952.97	5228.39	3795.61		30.4182	10872.2	19050.2	8558	7203.51	46684.4	25587.2	5587.98		31.8039	2699.95	1349.73	7.72467	4079.47	560.398	407.449	386.899		30.207	3020.1	649.324	1250.55	1709.57	1525.02	24544.3		31.2983	16072.2	677.409	3863.06	550.745	1193.19	3201		31.3791	2413	2345.15	6862.35	3805.2	3026.94	667
	29.9119	12005.8	4968.23	10166.1	5330.65	3790.99		30.4231	10459.9	18392.1	7698.38	7928.88	49327.6	25133.2	5336.96		31.8072	2841	1126.4	23.2176	4276.01	739.629	675.415	444		30.2119	2730.3	545.283	1438.48	1357.86	1761.23	23951.5		31.3032	12287	747.617	3346.19	593.906	1382.46	3201		31.384	1832.44	2261.66	6753.13	4352.36	3262.88	993.95
	29.9168	12915.3	3642.83	10259.9	5139.75	4559.46		30.428	9939.17	18164.6	6539.79	8098.73	51240.7	24392.3	5109.12		31.8105	2766	961.53	53.6235	4501.01	905.172	885.554	444		30.2168	2457.18	594.535	1533	1043.49	1854.56	22179.8		31.3081	8820.34	935.961	3020.63	916.334	1591.67	3212.29		31.3889	1353.12	2001.01	6712	4760.94	3511.78	1321.88
	29.9217	13546.3	2642.01	9897.18	4743.59	5565.47		30.4329	9507.57	18398.3	6056.9	7905.56	52548.9	23503.7	4837.56		31.8139	2623.7	939.299	83.6404	4718	1011.66	960.981	427.36		30.2217	2208.47	727.174	1553.36	850.826	1846.64	20717.1		31.313	6950.57	1190.4	3035.31	1347.57	1700.14	3279.23		31.3938	1260.9	1750.53	7033.67	4716.33	3706.67	1448.43
	29.9266	13127.8	2346.15	9453.53	4236.12	6644.93		30.4378	9294.92	18358.5	6509.6	7702.95	53959.9	22999.5	4438.11		31.8172	2430.8	1055.71	111	4902.37	1067	911.353	392.802		30.2266	2061.53	859.277	1686.75	688.862	1812.19	20903.7		31.3179	6345.55	1399.97	3222.97	1655.47	1655.52	3433.96		31.3987	1314.27	1609.51	7570.94	4189.32	3978.73	1260.03
	29.9315	12439.3	2904.13	9551.01	3788.37	7001.01		30.4427	9386.13	18099	7262.6	7646	54340.9	23433.6	3960.72		31.8205	2265.93	1476.67	111	4782.1	1067	641.079	302.936		30.2315	2029.41	1011.12	2017.31	480.564	1790.34	22131.4		31.3228	6398.52	1488.69	3552.6	1667.43	1545.27	3654.79		31.4036	1333	1641.13	7798.13	3763.8	4303.91	878.669
	29.9364	11691	3636.03	9919.94	3721.04	6697.01		30.4476	9731.3	18077	7949.59	7715.62	52493.9	24868.7	3460.76		31.8239	2127.86	1869.92	93.1686	4680.1	1003.78	389.133	212.695		30.2364	2114.97	1158.97	2391.89	307.598	1806.52	23073.3		31.3277	6903.35	1489.6	3962.42	1481.35	1510.4	3725.02		31.4085	1192.47	1853.9	7526.79	3604.47	4712.97	677.305
	29.9413	11554.1	4327.09	9892.42	3827.38	5452.65		30.4525	10164.6	18625	8215.53	7826.25	48687.3	26713.7	2952.81		31.8272	2014.78	2227.11	63.3471	4545.07	891.193	163.551	125.775		30.2413	2329.01	1269.22	2593.86	291.641	1844	23373.2		31.3326	7533.7	1488.1	4261.55	1313.32	1628.9	3444.07		31.4134	1241.54	1994.93	6968.22	3608.61	4845	907.007
	29.9462	11667.3	4568.19	9403.77	4185.75	4334.38		30.4574	10268.5	19199.2	7953.42	7557.68	45663	27279.7	2864.23		31.8305	1954.67	2452.66	32.9586	4079.79	726.42	43.3475	65.6738		30.2462	2672.82	1389.1	2542.44	486.194	1834.79	23771.9		31.3375	8308.35	1573.88	4168.83	1298.2	1901.3	2854		31.4183	1365.49	2098.49	6641.18	3622.69	4554.2	1604.29
	29.9511	11642.9	4428.69	9106.38	4464.72	3523.78		30.4623	9743.95	19004.2	7177.69	6728.63	45185.8	25756.5	3214.21		31.8339	1961.97	2457.05	12.4888	3623.64	522.602	0	24.9776		30.2511	3004.55	1604.14	2363.35	795.08	1712.45	25024.8		31.3424	9446.07	1747.91	3683.14	1353.97	2295.89	2373.81		31.4232	1642.88	2254.44	6730.46	3516.57	3816.47	2291.36
	29.956	11544	3905.72	9253.7	5001.64	3490.53		30.4672	8552.26	17971.3	6237.4	5426.77	46259.7	22501	3968.35		31.8372	1997.62	2327.1	0	3146.4	308.972	0	0		30.256	3254.88	1872.11	2248.21	1103.99	1573.82	26402.4		31.3473	11006.3	1989.15	3279.18	1337.13	2675.82	2430.02		31.4281	1875.57	2566.36	6891.52	3392.01	3083.4	2699.1
	29.9609	11039	3467.42	9520.27	5401.48	3936.78		30.4721	7447.39	17011.5	5488.88	4339.84	46855.4	19601.3	4447.69		31.8405	1982.76	2146.8	0	2531.2	159.056	0	0		30.2609	3413.66	1916.26	2173.53	1457.08	1733.03	26347.6		31.3522	12325.7	2203.58	3221.85	1188.56	2804.19	2974		31.433	1918.29	2941.78	6726.36	3192.16	2717.87	2651.54
	29.9658	10919.1	3292.19	9817.84	5575.81	4593.84		30.477	7064.44	16769.7	5584.95	4052.71	45981.6	18325.8	4602.05		31.8439	1937.11	1915.35	0	2109.35	60.007	0	0		30.2658	3638.16	1631.52	2069.61	1954.95	2160.33	24311.4		31.3571	12407.9	2308.61	3544.08	977.862	2557.67	3528.8		31.4379	1646.19	3170.28	6078.81	3052.08	2835.33	2283.4
	29.9707	10567.2	3584.72	10237.6	5287.23	4957		30.4819	7518.03	16960.3	6343.87	4562.03	44596.1	18853.3	4488.41		31.8472	1849.9	1677.99	0	1802.79	0	0	0		30.2707	3894.27	1273.98	1764.27	2479.44	2563.17	21059		31.362	11060	2304.03	3885.53	808.187	2155.19	3581.91		31.4428	1147.22	3150.24	5553.24	3036.42	3268.59	1696.47
	29.9756	10924.3	4160.49	10856.5	4786.61	4926.45		30.4868	8158.54	16985.5	7393.94	5479.45	43805.4	20163	4444.52		31.8505	1654.74	1513.22	0	1592.1	0	0	0		30.2756	4028.37	1228.28	1482.43	2678.35	2527.43	18715.4		31.3669	8950.74	2247.55	4032.51	771.462	1927.05	3156.75		31.4477	811.356	3010.81	5553.37	3217.18	3704.45	1279.55
	29.9805	11371.3	4745.03	11205.6	4646.08	4560.82		30.4917	8404.67	16805.9	7800.86	6248.43	43534.5	21407.3	4636.48		31.8539	1589.3	1380.41	0	1468.3	0	0	0		30.2805	3910.42	1476.2	1255.96	2449.64	2135.76	17727.2		31.3718	7234.56	2184.14	3959.93	935.573	1945.57	2607.85		31.4526	790.131	2827.62	6208.79	3468.27	3773.75	1249.25
	29.9854	12425.8	5162.92	11209.5	4990.79	4332.52		30.4966	8214.62	16792.2	7737.93	6672.08	42997.4	22043.6	4919.01		31.8572	1588.69	1274.59	0	1374.73	0	0	0		30.2854	3708.16	1812.5	1191.98	2058.67	1662.21	17797.9		31.3767	6374.65	2077.32	3770.9	1274.87	2068.47	2275.44		31.4575	949.02	2742.03	6958.61	3654.44	3522.51	1613.54
	29.9903	13370.3	5242.33	10952.7	5802.34	4333.6		30.5015	8058.04	17034.8	7441.73	6935.06	42473.9	22342.4	5043.38		31.8605	1633.28	1214.45	0	1269.33	0	0	0		30.2903	3654.83	1974.67	1201.61	1896.87	1342.59	17968.5		31.3816	6318.31	1972.41	3649.47	1661.08	2142.47	2060.11		31.4624	1022	2580.67	7425.08	3599.78	3191.12	1926.31
	29.9952	13853.1	5190.25	10492.5	6173.03	4691.87		30.5064	8344.68	17282.2	6975.73	7105.98	43291.7	23005	4854.94		31.8639	1781.11	1165.59	0	1221.4	0	0	0		30.2952	3758.68	2073.56	1329.99	1942.24	1184.56	18183		31.3865	6621.1	1987.28	3677.28	1907.2	2128.86	1910.63		31.4673	953.006	2337.72	7667.64	3381.72	3232.96	1904.04
	30.0001	13470.9	4994.73	10092	6034.47	5118.27		30.5113	9066.15	17304.8	6351.07	7181.01	46265.1	24268.9	4617.01		31.8672	1927.82	1133	0	1233.65	0	0	8.31697		30.3001	3837.43	2037.08	1626.66	1969.37	1178.71	18487.6		31.3914	6991.66	2182.11	3871.71	1973.31	2026.87	1950.35		31.4722	856.278	2039.64	7680.28	3043.06	3511.69	1626.11
	30.005	12040.8	4852.8	9647.88	5337.33	5241.46		30.5162	9760.75	17064.9	5769.44	6897.47	49315.6	25297.3	4522.41		31.8705	1987.96	1133	0	1353.92	0	0	38.0472		30.305	3777.78	2067.22	2038.83	1836.08	1282.07	18690.1		31.3963	7103.39	2373.23	4097.47	1880.92	1863.69	2380.79		31.4771	808.623	1856.88	7727.48	2834.88	3757.98	1462.25
	30.0099	10219.9	4470.56	9679.46	4850.04	5145.03		30.5211	10118.5	16641.7	5555.23	6369.15	50684	24994.5	4465.71		31.8739	2000	1181.11	0	1413.68	0	11.8933	68.3271		30.3099	3637.75	2258.82	2377.3	1652.3	1466.13	18256		31.4012	6953.41	2280.34	4161.69	1723.05	1679.05	2911.2		31.482	813.229	1742.03	7499.19	2773.54	3778.25	1578.49
	30.0148	8769.55	3889.72	10001.1	4319.57	4802.81		30.526	10133.6	16178.4	5444.16	5860.19	49701.5	23384.7	4400.4		31.8772	1952.03	1269.97	0	1434.49	0	31.7236	98.5075		30.3148	3476.25	2632.79	2394.65	1592.28	1643.15	17198.7		31.4061	6600.28	1870.27	3982.63	1540.96	1471.61	2962.98		31.4869	888.034	1530.16	7180.93	2888.07	3866.66	1746.12
	30.0197	8366.19	3081.26	10765.7	3790.98	4865.73		30.5309	9967.91	16187.6	5119.94	5555.88	48602.2	21883.7	4581.78		31.8805	1802.03	1419.97	0	1404.76	0	62.1295	128.238		30.3197	3285.46	3020.58	2081.63	1671.57	1754.29	16086.9		31.411	6279.78	1354.18	3585.35	1353.33	1283.58	2441.98		31.4918	1064.16	1160.85	6594	3043.87	4022.29	1721.77
	30.0246	8764.02	2712.52	11131.8	3313.19	4760		30.5358	9512.85	16451.5	4767.96	5545.51	47921.2	21956.7	5257.18		31.8839	1638.92	1507.58	0	1147.95	0	117.523	108.022		30.3246	3050.99	3105.16	1601.8	1805.67	1793.16	16147.1		31.4159	6039.02	1024.05	3188.04	1078.49	1264.95	1797.52		31.4967	1323.43	822.775	6026.24	3154.53	4183.69	1511.77
	30.0295	9203.61	2827.48	10823.3	3403.72	4977.3		30.5407	8619.86	16320.3	4766.69	5798.08	47515.7	23829.5	6064.12		31.8872	1452.03	1550.41	0	896.431	0	166.698	78.0588		30.3295	2812.85	3022.16	1216.39	1887.08	1832.15	17549.3		31.4208	5856.5	942.869	2862.38	747.401	1576.74	1679.49		31.5016	1558.93	685.716	5829.5	3175.72	4050.36	1489.64
	30.0344	9291	3467	10581	3934	4734		30.5456	7474.4	15014.8	5170.71	6055.61	46816.3	26168.9	6402		31.8905	1227.03	1534.87	0	730.888	0	196.428	47.6529		30.3344	2655.99	2807.53	1006.54	1959.47	2008.63	19646.6		31.4257	5702.19	1039	2655.64	611.356	2183.18	2056.37		31.5065	1682.05	767.508	6179.75	3169.49	3902.49	1884.21
	30.0393	9180.73	4107.76	11375.7	4066.13	4910.83		30.5505	6642.6	12952.7	5649.8	5865.89	45970.1	27045.9	6081.91		31.8939	1068.05	1361.23	0	605.205	52.8975	200	17.8484		30.3393	2545.73	2621.94	1112.69	2073.74	2217.01	20969.8		31.4306	5539.67	1179.91	2426.93	1024.06	2851.73	2619.24		31.5114	1686.31	1019.06	7004.41	3191.34	3924.34	2657.5
	30.0442	9136.58	4725.82	13093.2	3474.89	4845.88		30.5554	6603.55	11572.5	5907.22	5002.72	45600.7	25727.9	5450.65		31.8972	918.016	1166.18	0	575.151	124.936	175.952	0		30.3442	2428.97	2473.97	1466.55	2212.49	2396.74	21105.2		31.4355	5355.43	1318.43	2221.73	1864.41	3290.27	3024.77		31.5163	1642.06	1402.11	7781.53	3262.53	4057.61	3165.67
	30.0491	9266.33	4929.98	13921.5	2421.45	5302.61		30.5603	7224.84	11424	6032.25	3970.16	44107.2	23097.1	4875.17		31.9005	768.014	971.586	0	680.558	214.802	115.816	0		30.3491	2290.04	2384.1	1819.29	2213.24	2314.71	20450.5		31.4404	5156.8	1325.72	2191.92	2570.92	3283.34	3378.02		31.5212	1585.86	1843.67	8288.03	3201.94	4083.63	2928.51
	30.054	9550.29	4609.89	13418.2	2162.51	5485.25		30.5652	8010.76	12376.2	6139.24	3609.33	41816.8	20822.4	4435.6		31.9039	700.693	790.08	0	757.978	332.613	69.3647	0		30.354	2183.95	2382.16	1758.88	2067.05	2206.72	19899.6		31.4453	5073.59	1217.27	2462.45	2552.82	2887.95	3582.46		31.5261	1459.74	2141.26	8456.56	2906.58	3891.05	2114.32
	30.0589	9988.04	3763.16	11921.6	2843.09	5339.25		30.5701	8375.3	13471.9	6303.6	3966.96	39495.3	19447.3	4065.95		31.9072	627.168	662.544	0	819.916	400	30.9208	0		30.3589	2217.66	2304.47	1308.82	1853.94	2026.6	19436.5		31.4502	5256.46	972.791	2884.04	2020	2304.77	3808.71		31.531	1259.45	2223	8422.5	2484.14	3754.97	1502.41
	30.0638	10514.6	3030.48	10248.9	4253.89	4288.8		30.575	8324.97	14260.5	6420.63	4415.77	39150.7	18399	3832.81		31.9105	536.626	602.408	0	865.187	400	1.19057	0		30.3638	2329.65	2187.85	838.499	1750.09	1943.59	18930.9		31.4551	5588.96	853.015	3125.67	1433.68	1873.02	3847.3		31.5359	1050.55	2223	8296.55	2255.4	3792.52	1624.23
	30.0687	11022.9	2746.59	8719.34	5159.08	2890.06		30.5799	8114.14	14585.2	6367.25	4460.57	40410.8	17309.4	4011.05		31.9139	473.339	616.212	0	805.393	339.69	32.4246	0		30.3687	2566.52	2100	800.267	1733	1838.5	18203.2		31.46	5950.01	876.102	3095.21	1290.64	1648.58	3926.53		31.5408	1013.77	2361.45	7970.38	2430.3	3903.3	2029.78
	30.0736	11510.7	2880.67	7616.53	5158.42	1960.02		30.5848	8088.51	14743	6094.98	4663.5	42245.3	16615.5	4703.56		31.9172	448.135	662.945	0	713.299	248.948	80.8098	0		30.3736	2792.59	2181.65	1057.29	1706	1805.95	17831.4		31.4649	6026.78	1033.01	2896.53	1283.85	1562.54	3630.51		31.5457	1157.93	2671.89	7414.86	2806.49	3842.44	2097.26
	30.0785	11829.1	3223.4	7578.67	4718.28	1744.74		30.5897	8296.52	15096.7	5640.65	5641.47	43632.7	16786.5	5532.83		31.9205	462.991	741.955	0	591.07	128.069	144.963	0		30.3785	2999.05	2369.9	1459.85	1569.48	1745.35	17953.3		31.4698	6239.31	1117.4	2801.06	1339.05	1545.73	3069.19		31.5506	1368.21	2889.61	6673.77	3068.43	3542.37	1786.06
	30.0834	11785.5	3328.01	7870.07	4171.41	2044.59		30.5946	8573.17	15473.8	5138.74	7159.34	43448.4	17268.2	5568.44		31.9239	483.305	843.524	19.5239	780.772	81.1426	202.01	0		30.3834	3067	2499.11	1505.95	1354.06	1665.06	18824.5		31.4747	6355.55	1114.27	3049.8	1237.76	1473.24	2252.41		31.5555	1466.49	2844.47	6078.93	3066.97	3255.96	1700.55
	30.0883	11245.9	3209.95	8466.84	4113.63	2231.79		30.5995	8899.13	15527.6	4812.76	8034.07	40933.4	17163.4	4522.14		31.9272	601.472	931.61	35.6848	1115.18	67.4376	220.249	0		30.3883	3067	2513.15	1384.84	1180.15	1486.24	20015.6		31.4796	6591.61	1048.43	3517.24	1209.81	1452.14	1741.9		31.5604	1378.37	2536.43	5890	2879.6	3298.6	2272.51
	30.0932	10467.7	2546.46	8431.19	3887.72	2265.22		30.6044	9114.01	15026.6	4806.18	7461.07	36978.4	16403.1	2949.08		31.9305	696.556	985.556	51.8998	1631.79	82.1127	191.431	0		30.3932	3057.27	2424.98	983.523	1106.24	1419.24	21266.2		31.4845	6190.66	1030	3762.99	1178	1367.89	1563		31.5653	1192.25	2224.37	6073.96	2615.35	3780.31	3145.23
	30.0981	9449.7	1941.65	8627.43	3705.62	2145.67		30.6093	9064.78	14739.1	5133.67	5795.46	33700.7	15629.8	1961.04		31.9339	736.034	986.106	64.1211	2237.17	111	121.86	8.38623		30.3981	3026.61	2337.35	853.428	1070.35	1572.8	21672.5		31.4894	5572.44	1146.06	3448.62	1166.14	1405.8	1667.46		31.5702	1055.96	2048.06	6449.4	2392.14	4421.94	3642.83
	30.103	8633.48	1627.27	8345.42	3428.27	2234.53		30.6142	8620.55	14788	5615.77	4178.02	32381.9	15441.1	1858.67		31.9372	892.314	899.371	46.1489	2463	111	52.3152	60.7403		30.403	3062.03	2239.85	978.968	955.016	1970.05	20994.3		31.4943	4882.65	1306.91	2982.94	1116.05	1410.7	1738.91		31.5751	1128.22	1987.23	6729.75	2374.4	4828.63	3417.71
	30.1079	7938.78	1999.03	8493.75	3520.53	2584.72		30.6191	7918.68	15106.3	5836.53	3470.5	31618	15916.8	2464.12		31.9405	880.749	751.494	28.8744	2382.75	80.7488	13.7488	158.441		30.4079	3207.08	2093.8	1402.77	725.673	2267.25	19876.3		31.4992	4784.02	1489	3011.56	1083.51	1311.22	1727.99		31.58	1367.04	1970.23	6781.49	2611.02	4840.73	2685.67
	30.1128	7869	2718.44	8434.6	4049.64	3356.32		30.624	7215.59	14916.9	5604.27	3350.65	30245	16136.8	3359.79		31.9439	887.633	605.53	11.6835	2052.64	45.8981	0	283.47		30.4128	3565.84	1870.03	1689	498.331	2056.03	19239.6		31.5041	5031.29	1521.35	3655.88	1181.65	1057	1606.3		31.5849	1573.9	1880.21	6427.9	2852.02	4529.94	1865.43
	30.1177	8360.28	3429.37	8857.86	4524.5	4015.95		30.6289	6602.93	14086.4	4939.53	3311.85	28019.4	15931.5	4427.69		31.9472	850.027	527.742	0	1683.77	33.245	0	388.995		30.4177	3796.8	1571.54	1640.29	476.476	1379.01	19719		31.509	5307.74	1658.9	4453.94	1380.31	920.464	1452.1		31.5898	1551.81	1733.51	5735.63	2851.77	4038.23	1172.85
	30.1226	9166.4	3784.24	9089.72	4539.34	4695.34		30.6338	6170.57	12856.8	4269.01	3264.95	26607.1	14894.8	5468.87		31.9505	662.807	587.732	0	1536.5	69.0653	0	419.215		30.4226	3676.53	1412.93	1367.4	688.362	599.288	19986.5		31.5139	5156.62	1849.44	4937.5	1522.89	1113.88	1338.28		31.5947	1347.9	1560.3	5036.47	2649.64	3436.47	665.569
	30.1275	10199.1	3764.47	9307.51	3952.6	4798.18		30.6387	6001	11758.3	4080.49	3664.47	27472.3	14292.6	6272.98		31.9539	558.099	830.748	0	1624.02	120.638	0	349.67		30.4275	3079.9	1297.07	1103.57	1048.82	147.932	19688.2		31.5188	4805.08	2113.76	4943.82	1444.39	1461.7	1380.76		31.5996	1239.1	1550.1	4745.19	2479.34	2861.85	444
	30.1324	10663	3544.93	9297.94	3405.93	5031.97		30.6436	6071.3	11390.3	4598.06	4521.77	30968.7	14315.7	6421.38		31.9572	480.165	1192.36	0	1895.52	172.775	0	227.924		30.4324	2406.2	1455.69	1077.69	1317.84	10.8558	18670.3		31.5237	4322.49	2176.01	4576.56	1269.76	1566.28	1524.5		31.6045	1481.48	1744.04	5027.97	2476.52	2484.51	684.496
	30.1373	10905.4	3320.64	9292	3181.25	4762.5		30.6485	6269.96	11701.1	5765.14	5385.98	35718.5	15450.1	5660.72		31.9605	477.38	1491.51	0	2075.25	174.871	0	113.994		30.4373	1978	1566.32	1153.82	1484.25	87.6672	18175.6		31.5286	4159.1	2028.45	4207.92	1218.65	1388.27	1756.26		31.6094	1913.67	2027.94	5485.56	2640.57	2352.16	1397.65
	30.1422	10519.8	3289	9385.67	3363.77	4787.78		30.6534	6506.11	12347.3	6916.07	5890.59	39193.5	17328	4281.6		31.9639	574.775	1626.63	0	2036.9	122.674	0	37.1158		30.4422	2030.86	1863.73	1296.7	1591.22	229.698	18165.3		31.5335	4009.92	1755.02	4108.53	1307.03	1164.42	1862.03		31.6143	2100.27	2165.22	5797.44	3068.34	2499.1	2176.19
	30.1471	10222.3	3213.83	9590.35	3700.68	4500.32		30.6583	6911.09	12788.9	7284.07	5993.52	40298	19271.9	2898.41		31.9672	783.29	1539.95	0	1776.84	71.1305	0	2.75369		30.4471	2396.99	1825.99	1482.75	1679.63	412.626	18443.6		31.5384	4014.62	1556.25	4294.07	1369.18	1111	1920.07		31.6192	1738.98	2113.69	5768.17	3662.02	2886.71	2438.62
	30.152	10012.6	2977.1	9904.04	4128.9	4631.87		30.6632	7550.81	13113.3	6627.8	5797.09	39956.4	20747.2	2240.24		31.9705	927.95	1229.66	0	1292.36	18.8391	0	0		30.452	2819.97	1639.07	1607.96	1756	482.927	18525.9		31.5433	3847.83	1483.83	4329.52	1324.68	1102.68	1871.16		31.6241	1126.39	1995.24	5707.84	4175.27	3344.35	2018.53
	30.1569	10127.9	2323.99	10217.3	4533.43	4741.13		30.6681	8272.23	13618.1	5495.5	5307.37	39933.3	21372.3	2136.83		31.9739	1044.47	955.57	0	933.579	0	0	0		30.4569	3117.62	1118.07	1800	1758.82	421.285	18575.4		31.5482	3594.02	1580.27	3860.8	1297.03	1062.8	1893.01		31.629	786.517	1973.54	5902.64	4280.98	3529.29	1396.53
	30.1618	10414.4	1631.96	10196.6	4527.62	4884.61		30.673	8820.18	14579	4892.65	4653.48	40281.4	22633.6	2430.69		31.9772	1048.58	781.161	0	730.975	0	0	0		30.4618	3303.86	665.102	1824.28	1778	250.729	18671.9		31.5531	3212.4	1696.72	2962.3	1372.15	1067.53	1961.74		31.6339	837.653	2034.88	6453.32	4079.1	3358.48	1225.77
	30.1667	10469	1165.99	9472.18	4021.47	4712.52		30.6779	8930.92	15358.2	4956.45	4049.62	40815.1	24545	2780.38		31.9805	880.676	741.386	0	672.57	0	0	0		30.4667	3245	320.257	1994.95	1762.62	163.653	18824.3		31.558	2940.97	1703.1	2080.83	1612.25	1222.93	2271.28		31.6388	1034.28	2054.72	6913	3744.41	3121.72	1539.29
	30.1716	9946.78	1215.5	8286.58	3191.11	4090.64		30.6828	8703.66	15595.3	5325.38	3769.08	40364.1	26236.9	3274.96		31.9839	776.809	846.034	0	742.075	0	0	0		30.4716	3209.07	224.374	1953.52	1610.45	450.384	18939.6		31.5629	2888.55	1494.75	1721.86	1950.25	1465.71	2715.65		31.6437	1173.04	1898.92	6559.41	3343.53	3125.68	1968.08
	30.1765	8787.81	1619.67	7170.62	2700.59	3455.9		30.6877	8106.32	14901.1	5357	3877.61	40045.3	25624.4	3905.89		31.9872	616.637	991.989	0	839.118	0	0	0		30.4765	2898.43	248.557	1912.74	1283.48	925.537	18953.8		31.5678	3038.07	1136.51	1809.08	2280.83	1571.01	3258.74		31.6486	1492.84	1576.08	5449.84	2868.43	3255.1	2216.55
	30.1814	7701.75	2172.68	6850.95	2710.51	3032.59		30.6926	7381.18	14219.7	5230.69	4130.3	39078.2	23162.6	4479.76		31.9905	496.835	1093.82	0	961.33	0	0	0		30.4814	2725.54	286.924	1720.45	820.978	1449.15	19319.1		31.5727	3254.8	887.984	1984.53	2313.09	1506.72	3601.16		31.6535	2002.96	1221.93	4393.92	2419.47	3302.97	2485.96
	30.1863	7542.96	2676.55	6911.74	3084.77	3237.41		30.6975	6676	13644.7	4893.71	4246.76	38605.9	20555.8	4666.37		31.9939	402.418	1112.21	0	1108.58	0	0	0		30.4863	2196.64	267	1584.38	600	1481.19	19977.2		31.5776	3292.13	759.121	2015.76	1991.25	1352.74	3724.5		31.6584	2356	1042.99	4310.87	2190.11	3320.89	2831.32
	30.1912	8289.1	3057.26	7370.81	3508.78	3660.02		30.7024	6271.89	13449.8	4701.66	4104	38093	19360.1	4369.99		31.9972	228.947	1025.47	0	1282.05	0	0	0		30.4912	1916.84	274.193	1404.06	626.913	1380.28	20260.9		31.5825	3109.04	775.031	1995.95	1482.12	1351.08	3607.08		31.6633	2168.65	1070.3	4885.99	2148.82	3456.39	2998.25
	30.1961	9233.78	3341.45	7646.39	3893.69	3825.15		30.7073	6252.53	13282.6	4270.87	4069.66	38047.1	19590.2	4046		32.0005	138.7	822.381	0	1289	0	0	0		30.4961	1747.92	374.109	1183.52	962.687	1149.39	19425.7		31.5874	2609.89	767.293	2133.84	1156	1501.14	3131.63		31.6682	1669.56	1261.37	5335.86	2216.27	3616.17	2682.02
	30.201	9584.11	3452.61	7947.51	4149.78	3451.38		30.7122	6403.3	13377.9	4064.59	4354.32	37956.5	20597.9	4200.06		32.0039	111	661.353	0	1170.96	0	0	35.6256		30.501	1941.47	614.937	968.984	1364.42	1057.98	17589.7		31.5923	2211.19	860.271	2305.15	1172.15	1760.08	2400.38		31.6731	1325.28	1430.39	5317.89	2371.47	3562.2	1989.49
	30.2059	9557.05	3637.48	7701.83	4251.39	2672.1		30.7171	6545.48	13715.8	3766.74	4934.3	37088.1	21607.3	4762.79		32.0072	201.216	557.085	0	942.134	0	0	108.518		30.5059	2038.26	835.473	841.33	1816.2	926.264	16375.9		31.5972	2181.56	1016.23	2406.73	1296.69	1966.1	1549.03		31.678	1200.14	1547.91	5016.26	2643.64	3311.55	1282.95
	30.2108	9468.65	3976.06	7215.29	4132.3	2164.29		30.722	6254.71	14193.9	3602.3	5371.94	35573.5	21651.2	5112.76		32.0105	441.662	511	0	644.011	0	12.4799	212.48		30.5108	1916.05	1047.6	797.635	2064.58	817.216	15918.9		31.6021	2630.23	1325.35	2265.05	1322.34	2032.02	1187.18		31.6829	1062.24	1570.86	4664.35	2910.15	3089.85	722.625
	30.2157	9563.24	4451.2	6607.31	3872.28	2133.74		30.7269	5694.36	14043.7	3411.41	5437.48	33530.9	20668.9	4949		32.0139	788.45	511	0	452.652	0	116.36	316.36		30.5157	1584.29	1115.2	751.801	2011.53	737.199	16339		31.607	3266.58	1455.34	2042.19	1019.29	1901.5	1519.23		31.6878	775.172	1527.72	4164.64	2936.45	2964.73	386.731
	30.2206	9684.5	4463.06	6362.76	3535.41	2733.49		30.7318	5103.45	12999.7	3526.77	5170.84	32130.5	19473.1	4223.85		32.0172	1106.61	482.113	0	363.569	0	308.293	333		30.5206	1264.28	1200	663.388	1798.21	832.837	16325.2		31.6119	3441.81	1524.49	1811.53	791.602	1626.25	2266.13		31.6927	536.339	1425.34	3655.81	2675.64	2854.49	331.831
	30.2255	9811.67	3915.64	6432.67	3313.66	3555.24		30.7367	5060.55	11234.9	3919.88	4765.82	30917.6	19283.9	3332.96		32.0205	1263.71	447.295	0	381.606	0	516.917	274.76		30.5255	1200.74	1200.74	578	1761.21	1099.46	16489.3		31.6168	3147.35	1200.59	1709.07	730.48	1713.77	3143.15		31.6976	450.997	1312.92	3293.54	2366.23	2757.62	519.763
	30.2304	9960.1	3069.24	6678.88	3250.22	4394.6		30.7416	5421.69	10427.4	4377.23	4456.28	30051.1	19765.4	2426.3		32.0239	1221.13	417.199	0	507.073	0	667	170.973		30.5304	1229.82	1220.81	581.003	1911.6	1400.6	16285.7		31.6217	2580.28	940.257	1694.41	947.386	2259.32	3479.61		31.7025	473.542	1306.55	3174.53	2289	2770.47	903.474
	30.2353	10034.5	2613.29	6837.27	3131.92	4928.16		30.7465	6109.31	11224.9	4506.14	4408.59	29872.1	19800.3	1937.35		32.0272	978	400	0	733	0	667	67		30.5353	1514.14	1176.65	691.674	1927.65	1416.19	15888.8		31.6266	2364.24	507.734	1767.5	1120.87	2940.61	3596.58		31.7074	475.919	1509.88	3150.66	2347.14	2982.22	1128.01
	30.2402	9919.5	2580.99	6868	2786.73	5140.98		30.7514	6808.29	13401.8	4319.75	4802.66	31358.4	18720.7	1966.09		32.0305	665.578	400	0	993.872	0	458.458	14.6693		30.5402	1672.1	1109.5	824.706	1661.89	1128.49	14495		31.6315	2480.46	478.91	1925.94	1247.03	2978.12	3243.11		31.7123	431.511	1916.8	3283.03	2425.99	3199.99	1289.01
	30.2451	9569.55	2773.14	6820.46	2224.93	5242.15		30.7563	7807.05	15289.7	4034.88	5341.83	34820.7	17254.8	2504.16		32.0339	440.16	400	0	1329.18	0	249.783	0		30.5451	2046.64	999.415	1023.46	1288.56	798.974	12886		31.6364	2671.01	673.676	2147.87	1294.4	2308.78	2880.93		31.7172	418.569	2322.43	3508.15	2236.24	3298.81	1147.24
	30.25	9431.54	2875.62	7067.34	1825.45	5471.09		30.7612	8650.47	16323.5	4320.96	5676	38036.4	15824.5	3229.62		32.0372	333	384.861	0	1640.35	0	87.2404	0		30.55	2445	911	1244	1222	644	11826		31.6413	2731.82	1156.92	2386.33	1382.78	1550.53	2377.32		31.7221	527.007	2418.89	3971.23	2071.67	3230.78	982.936
	30.2549	9425	2811.74	7659.58	1733	5912.68		30.7661	8949.75	16507.5	5112.44	5301.49	40225.8	15574.7	3790.74		32.0405	349.66	344.935	0	1897.47	0	0	0		30.5549	3129.21	911	1530.99	1465.3	666.84	12356.3		31.6462	2713.12	1586.39	2535.12	1475.35	1059.64	1964.37		31.727	753.325	2183.55	4493.64	1855.86	3109.8	767.6
	30.2598	9715.85	2793.16	8512.73	1963.2	6114.18		30.771	8295.43	16264.4	5943.25	4600.93	40159.4	16215.4	4056.76		32.0439	454.415	275.359	0	2227.37	0	0	0		30.5598	4054.37	1020.5	1686.89	1752.09	864.293	13675.9		31.6511	2760.46	1756	2574.42	1644	905.651	1680.96		31.7319	978.705	1832	5172.26	1917.5	3033.45	879.855
	30.2647	9604.71	2845.73	8984.55	2355.02	5861.99		30.7759	7115.11	15637.1	5984.93	3781.51	40093.7	18315.5	4119.43		32.0472	619.563	205.837	0	2420.25	0	0	0		30.5647	4829.06	1174.8	1776.18	1624.75	1171.63	15872.4		31.656	2873.73	1744.77	2481.53	1635.05	774.267	1483.75		31.7368	1144.26	1667	5829.06	2083.53	3000.25	1227.8
	30.2696	9417	3062.27	8994	2774.14	5178.91		30.7808	6278.61	14629.4	5331.09	3323.59	40171.5	19824.5	4159.56		32.0505	803.361	178	0	2552.34	20.6225	0	0		30.5696	5104.77	1220.81	1756.6	1082.02	1567.17	17194.5		31.6609	3070.55	1411.91	2258.7	1362.58	664.625	1330.04		31.7417	1281.94	1677.7	6403.94	2398.94	2979.35	1610.59
	30.2745	8978.94	3141.28	8958	2985.26	4584.87		30.7857	5892.24	13640	4519.35	3176.67	40754.9	20195.8	4150.5		32.0539	1010.82	200.27	0	2600.73	55.2601	0	0		30.5745	4425.19	1114.78	1777.25	615.886	1727.73	18003.8		31.6658	3204.04	1041.77	1950.19	790.167	578	1222.44		31.7466	1442.11	1711	6747.72	2643.11	2890.95	1654.04
	30.2794	8780	3089.64	9532.75	2816.07	4570.66		30.7906	6004.1	13286.4	3890.07	3345.13	39842.8	19137.2	3954.67		32.0572	1252.36	268.377	0	2527.74	91.7862	0	0		30.5794	3248.76	898.014	1756.89	621.107	1669.68	16772.3		31.6707	3402.2	938.412	1666.39	307.388	579.799	1246.71		31.7515	1598.44	1746.83	6964.78	2794.16	2817.95	1416.01
	30.2843	8707.25	2935.91	10700.4	2507.15	5068.11		30.7955	5852.26	13746.9	3477.24	3676.5	37408.9	18315.7	3667.01		32.0605	1460.85	302.735	0	2371.57	161.283	0	0		30.5843	2247.55	762.324	2052.21	1108.7	1433.65	15341.8		31.6756	3491.9	1337.53	1622.88	43.7108	712.459	1445.17		31.7564	1676.81	1966.03	7122.64	2849.91	2850.51	1254.81
	30.2892	8755.27	2823.54	11448	2457.73	5823.17		30.8004	5509.96	14514	3273.07	3695	33730.4	18244.1	3563.96		32.0639	1589.92	337.702	78.9205	2175.57	178	0	0		30.5892	1948.4	734.245	2613.71	1616.34	1359.57	13863.7		31.6805	3779	2022	1756	0	933	1622		31.7613	1720.73	2392.71	7303.27	2862.24	3080.5	1356.23
	30.2941	8802	2756.99	11175.8	2959.53	6240.38		30.8053	4696.22	14803	3343.31	3396.49	31006.1	18826.9	3801.69		32.0672	1594.15	372.49	183.22	1925.33	178	0	0		30.5941	2101.13	1004.35	3291.92	1936.94	1334.4	13533.2		31.6854	3955.76	2220.61	1976.46	43.6939	1198.14	1953.68		31.7662	1751.18	2656.32	7226.1	2872.86	3326.29	1632.68
	30.299	8561.93	2691.08	9892.26	3476.04	6171.01		30.8102	4139.46	15003.8	3607.36	3102.09	30706.8	19289.2	4133.61		32.0705	1469.24	445.197	287.8	1640.36	164.081	0	0		30.599	2153.02	1187.95	3416.98	2038.04	1333	13661.5		31.6903	4154.29	1871.8	1999.7	131.795	1419	2241.09		31.7711	1692.47	2384.47	6937.3	3059.05	3467	1746.88
	30.3039	7948.94	2568.97	8467.56	3566.7	5559.02		30.8151	4288.64	15626.3	4050.41	3455.54	33222.4	19518.4	4279.78		32.0739	1260.7	670.921	391.68	1397.45	94.5675	0	0		30.6039	2011.64	1344.36	2847.4	2065.28	1107.2	13857.1		31.6952	4134.47	1192.12	1912.82	264.255	1422	2636.81		31.776	1459.12	1656.35	6327.17	3513.03	3440.74	1706.69
	30.3088	7184.42	2359.34	7468.45	2981.42	4623.43		30.82	5275.44	16868	4699.29	4314.17	37061.8	19265.9	4181.8		32.0772	1084.55	976.299	304.473	1489.33	56.6789	0	0		30.6088	1959.57	1049.12	1922.63	1923.67	885.028	13606.5		31.7001	4112.6	831.636	1737.82	353.591	1335.41	2709.21		31.7809	1092.84	1003.84	5858.36	4155.31	3295.18	1739.49
	30.3137	6862.95	2116.36	6884.01	2330.2	3780.79		30.8249	6501.31	17312.1	5586.34	5103.95	39391.4	18737.8	4016.21		32.0805	1044.48	1322.29	244.52	1888.68	77.4701	0	0		30.6137	2138.37	900.722	1094.53	1647.47	684.627	12872.7		31.705	4004.78	800.748	1669.25	505.727	1139.8	2668.5		31.7858	793.72	745.224	5489.48	4513.75	3060.02	2000.52
	30.3186	7278.92	1995.25	6658.88	2133	3341.03		30.8298	7001	16703	6266.95	5431.4	39921.6	18063.4	3951.85		32.0839	1141.71	1624.53	234.639	2544.68	179.81	0	0		30.6186	2276.4	788.516	801.117	1239.98	686.916	12402.1		31.7099	3894.51	991.879	1667	723.986	1133	2431.95		31.7907	682.625	831.25	5211.88	4302.04	2697.89	2161.03
	30.3235	7918.79	2044.75	6596.94	2534.08	3379.09		30.8347	6962.03	15192.9	6423.14	5508.14	39381.4	17748.8	3917.79		32.0872	1351.08	1797.25	278.072	3350.91	378.207	0	0		30.6235	2109.33	917.242	937.904	1040.1	728.527	12559.4		31.7148	3698.56	1169.54	1857.49	1051.12	1070.14	2210.56		31.7956	804.649	993.034	4736.21	3606.3	2506.82	1842.86
	30.3284	8289.98	2141.91	6764.49	3104.39	3573.23		30.8396	6549.78	14344.8	5881.18	5449.9	38731.6	17858.9	3978		32.0905	1576.8	1762.88	416.319	3836.73	655.482	0	0		30.6284	1692.18	953.51	1371.54	1081.75	792.746	13414.9		31.7197	3520.64	1324.61	2391.95	1297.79	982.818	1990.02		31.8005	1076.41	1077.69	4114.48	2916.75	2417.53	1102.33
	30.3333	8144.3	2138.62	6838.69	3364.31	3592.69		30.8445	6458.05	14169.2	4947.12	5210.4	37935.2	18215.8	3986.32		32.0939	1677.57	1603.04	444	3989.57	794.036	0	0		30.6333	1231.68	935.649	1658.24	1364.18	740.718	14322.1		31.7246	3239.65	1437.22	3048.26	1498.79	810.871	1790.21		31.8054	1230.33	1146.83	3636.08	2600	2625.42	711
	30.3382	7888.95	2033.73	6607.95	3245.88	3349.17		30.8494	6320.47	14241.9	3946.82	4741.39	36611.7	18633.7	4106.51		32.0972	1683.79	1393.64	372.123	3905.64	789.991	0	17.8676		30.6382	1138.48	875.039	1669.68	1575.64	654.841	15384.2		31.7295	2911.53	1423.49	3544.91	1656.44	676	1612.05		31.8103	1106.4	1251.7	3500.97	2629.7	2667.16	786.879
	30.3431	7849.27	1888.42	6136.09	3044.42	3059.88		30.8543	6107.04	13775.7	3197.33	4198.72	35649.3	19316.2	4347.54		32.1005	1639.87	1197.04	233.595	3663.06	644.378	0	69.1475		30.6431	1424.01	827.792	1550.25	1619.17	760.751	16544.2		31.7344	2498.48	1278.56	3433.64	1728.08	687.359	1476.92		31.8152	800.011	1437.75	3775.12	2825.25	2806.38	1247.25
	30.348	8246.49	1746.53	5788.99	3015.45	3031.47		30.8592	5663.54	12957.9	3198.1	3804.93	34858.7	19949.7	4558.19		32.1039	1622.69	1093.16	94.5675	3367.82	367.104	0	173.809		30.648	2042.86	802.978	1533	1411.02	950.931	17099.8		31.7393	2323.67	1165.01	3095.83	1631.01	689	1568.99		31.8201	684.949	1539.07	4397.97	2998.92	2880.9	1397.03
	30.3529	8684.71	1614.43	5849.37	3106.8	3376.08		30.8641	5187.37	12537	4003.21	3493.2	34158.7	20401.5	4554.89		32.1072	1722.56	1139.28	22.2102	3155.63	172.14	0	344.599		30.6529	2495.83	800	1762.02	1091.51	1263.63	16266.7		31.7442	2412.22	1257.22	2601.04	1379.44	668.939	1901.71		31.825	831.313	1566.58	5189.84	3130.18	3125.37	1352.33
	30.3578	8592.62	1531.07	6055.04	3093.96	4068.51		30.869	4906.6	12523.5	5439.76	3597.85	33158.8	19686.3	4051.76		32.1105	1862.34	1262.34	0	3124.63	51.9786	0	470.719		30.6578	2669.2	875.75	2045.97	855.051	1273.55	14092.3		31.7491	2764.19	1448.05	2173.08	1315.26	566.516	2214.54		31.8299	1060.27	1486.33	5870.67	3084.04	3212.19	1167.19
	30.3627	8010.33	1523.04	6061.23	2873.83	4785.89		30.8739	4773.75	12168.1	6364.98	4093.91	32060.3	18225.4	3664.23		32.1139	2004.39	1584.82	0	3377.95	34.6503	0	519.265		30.6627	2576.72	1039.27	2219.85	953.698	1304.15	12367.8		31.754	3079.38	1406.81	1673.95	1510.43	595.527	2224.24		31.8348	1180.53	1456.78	5846.59	2840.53	3077.84	1091.53
	30.3676	7668	1557.32	5736.75	2541.16	5380.35		30.8788	4616.4	11106.3	6611.58	4877.85	31185.2	16095.2	3566.23		32.1172	2117.29	2178.71	6.28686	3969.19	133.989	0	468.169		30.6676	2425.34	1289.8	2076.48	1387.58	1274.15	11909.8		31.7589	3308.96	1043.31	1483.78	1810.33	817.581	1845.69		31.8397	1200	1368.37	5447.06	2435.72	2580.06	1115.87
	30.3725	8142.41	1578	5369.52	2283.01	5551.01		30.8837	4372.73	9999.42	6194.3	5265.77	31478.1	14437.9	3940.25		32.1205	2169.62	2925.39	58.6175	4819.75	325.348	0	294.775		30.6725	2344.34	1425.21	1693.45	1854.1	1414.03	13199.9		31.7638	3451.56	586.794	1604.15	1864.35	1158.99	1603.57		31.8446	1195.54	1279.98	4939.05	2166.75	1981.88	1164.92
	30.3774	9002.2	1601.18	5350.9	2246.89	5468		30.8886	4067	9835.53	5865.89	5156.09	33130.6	13858.3	4246.2		32.1239	2250.87	3876.82	110.331	5569.2	589.068	0	150.138		30.6774	2333	1407.74	1200.91	2006.34	1554.42	14992.2		31.7687	3759.44	338.042	2070.76	1613.2	1453.8	1578		31.8495	1147.57	1204.17	5227.39	2085.94	1394.63	1252.43
	30.3823	9575.72	1679.73	5954.67	2485.6	5282.84		30.8935	4067.58	10606.4	5711.86	5090.14	35885.4	14548.2	4333.13		32.1272	2366.94	4565.1	181.606	6298.55	827.917	0	69.2949		30.6823	2405.73	1272.52	947.567	1858.57	1613.96	16916.2		31.7736	4265.26	350.208	2384.8	1326.2	1604.88	2042.39		31.8544	1059.19	1249.88	5746.53	2276.74	1135.02	1344.76
	30.3872	9667.73	1881.35	7165.77	2872.33	5031.92		30.8984	4156	11115	5690	5112	37455	15940	4201		32.1305	2563.9	5059.8	249.02	7191.84	1060.5	58.2719	73.2451		30.6872	2494.14	1208.34	983.136	1569.93	1532.03	17706.8		31.7785	4756.82	509.044	2633.84	1135.09	1698.95	2360.89		31.8593	987.01	1303.78	6317.77	2396.02	1179.38	1470.57
	30.3921	9377.57	2168.4	8567.06	3123.23	4595.83		30.9033	4465.83	10893.6	5645.31	5597.6	37631.8	17198.2	4001.4		32.1339	2911	5668	267	8513	1356	267	178		30.6921	2564.84	1253.84	1106.88	1350.27	1314.91	17628.8		31.7834	4823	666.809	2628.4	1168.47	1615.79	2590.42		31.8642	1120.33	1200.54	6079.58	2590.13	1467.16	1507.73
	30.397	8780.15	2455.44	9424.93	3022.56	3878.64		30.9082	5015.49	9948.94	5513.8	5382	36602.1	17931.1	3693.21		32.1372	4109.14	6744.29	318.55	10979.6	1789.49	683.302	577.119		30.697	2560.47	1319.6	1009.47	1098.21	1089.27	16362.4		31.7883	4406.8	764.75	2565.83	1215.45	1335.3	2281.55		31.8691	1547.06	911.962	5351.35	2482.02	1766.49	1457.94
	30.4019	8051.45	2654.73	9306.68	2625.9	3227.02		30.9131	5916.32	9086.76	5273	5030.29	34734.8	17766.6	3275.65		32.1405	6258.86	8672.51	383.072	15576.7	2424.1	1250.09	1139.09		30.7019	2450.13	1280.85	696.723	885.979	904.152	14698.3		31.7932	3865.46	796.573	2293.45	1278.56	857.603	1922.3		31.874	2062.94	613.925	4671.07	2683.6	1911	1319.52
	30.4068	7820.84	2743.58	8461.75	2313.33	2890.72		30.918	6713.34	8766.42	5051.04	3811.7	31794.7	16854.3	2769.83		32.1439	9574.04	11229.6	483.242	22265.5	3197.68	1783.38	1924.92		30.7068	2248.07	1110.31	517.801	739.801	744.782	12771.3		31.7981	3424.7	836.854	2039.79	1139.91	572.791	1512.7		31.8789	2348.75	491.381	4768.85	2621.65	1906.18	1094.17
	30.4117	8405.38	2788.55	7688.17	2394.13	2919.32		30.9229	6928.2	8779.25	4895.27	2897.99	27694.5	15561.6	2476.83		32.1472	14418	14655.3	675.134	31798.5	4190.37	2297.29	2923.05		30.7117	2147.95	911.625	661.466	711	624.767	11958.1		31.803	3115.93	973.588	1944.34	926.586	625.207	1425.72		31.8838	2207.33	542.435	5389.56	2992.69	1823.04	781.129
	30.4166	9311.75	2842.55	7646.7	2839.65	3052.95		30.9278	6551.24	9568.62	4975.39	2184.87	25119	15239.7	2445.89		32.1505	21976	20650	1143.65	47820.9	5926.22	3321.78	3964.71		30.7166	2407.12	815.41	985.121	711	531.47	12482.7		31.8079	2755.51	1220.02	2024.47	779.401	955.492	1477.21		31.8887	1899.27	742.051	5603.15	2854.9	1854.84	393.668
	30.4215	9708.31	2796.81	8250	3363.36	3059.81		30.9327	6090.2	10385.9	5084.72	2303.63	25269.4	16435.7	2784.07		32.1539	33856.5	28911.9	2162.11	71892.3	8824.09	5033.85	5724.9		30.7215	3082.88	901.524	1337.99	694.206	511	14488		31.8128	2380.11	1521.14	2516.32	900.638	1149.48	1670.41		31.8936	1618.27	964.209	5107.83	3080.79	2126.71	255.237
	30.4264	9328.8	2465.44	9019.3	3713.05	2908.62		30.9376	5815.45	11623.4	5194.99	2731.91	28375.9	18831.3	3284.34		32.1572	48654.1	40882.7	3683.62	103522	12570.5	7622.4	8146.46		30.7264	3620.27	1034.37	1472.68	705.642	813.59	16447.5		31.8177	2094.59	1631.49	2928.38	1257.21	1213.66	2017.38		31.8985	1508.59	1203.6	4343.36	2847.41	2586.42	600.242
	30.4313	8647.91	1969.35	9168.71	3885.27	2790.59		30.9425	5425.43	12611.2	5159.69	3048.01	32084.3	20573.4	3854.7		32.1605	67227.7	58029.7	5618.38	142742	16709.9	10677.1	11416.7		30.7313	3551.05	1099.99	1455.26	761.237	1544.59	17880.7		31.8226	2044	1501.76	3286.09	1476.05	1204.32	2518.14		31.9034	1421.12	1334.35	3885.86	2928.19	2888.1	1413.41
	30.4362	8077.46	1708.62	8288.35	3874.7	2877.43		30.9474	4717.6	13085	5052.58	2901.05	34700.8	19827.7	4242.42		32.1639	90663.6	81717.6	7816.46	189189	20668.3	13617.9	15736		30.7362	2779.74	929.721	1114.13	844.122	2482.6	18275.1		31.8275	2221.73	1129.88	2948.74	1422.53	1394.46	3030.26		31.9083	1376.8	1400.91	3732.7	2643.8	2841	2067.3
	30.4411	8073.07	1908.65	6643.42	3605.59	3127.91		30.9523	4420.92	13403.7	4881.21	2601.2	35759.6	16658.5	4453.08		32.1672	117691	114432	9848.25	242319	23742.5	16708.5	21172.3		30.7411	1928.05	638.019	705.491	850.066	2979.18	17429.9		31.8324	2512.72	904.152	2634.04	1154.28	1479.55	3186.94		31.9132	1288.21	1467.91	3711.32	2554.97	2622.08	2084.33
	30.446	8729.28	2209.95	5092.16	3077.15	3309.02		30.9572	5197.59	12854.6	4826.65	2659.77	35175.9	13465.1	4324.67		32.1705	155563	150934	12276.8	306074	28366.3	20871.7	26890.1		30.746	1338.27	377.293	340.328	844	2743.14	15334.8		31.8373	2804.42	918.708	2491.04	1019.27	1366.78	2904.86		31.9181	1169	1606	3760	2400	2634	1379
	30.4509	9795.58	2207.16	4464.76	2522.04	3267.61		30.9621	7031.55	12844.1	4945.19	3396.49	33697.3	12495.6	3906.22		32.1739	201692	190689	15807.1	386973	36690.5	28273	33340.8		30.7509	1087.25	326.9	260.623	812.2	2092.51	12889.3		31.8422	2987.37	1192.38	2708.51	1017.08	953.255	2374.14		31.923	1064.73	1807.59	3872.21	2534.06	2951.77	1120.81
	30.4558	10564.1	1955.08	4568.67	2285.44	3150.33		30.967	8127.57	12264.8	5158.05	4494	31564.9	13836.2	3203.16		32.1772	258181	235405	21121.9	495884	51054	40521.6	41840.5		30.7558	1060.47	508.487	457.529	879.506	1459.24	12220.8		31.8471	2988.11	1454.95	2778	988.107	639.1	1919.16		31.9279	1065.71	1689.79	3907.79	2559.53	3221.52	1368.27
	30.4607	10419.5	1800	4920.2	2439.68	3166.86		30.9719	7964.27	12403.5	5138.56	5539.27	29276.5	15341.9	2614.54		32.1805	335072	290971	29326.9	656818	75611.2	59552.8	55722.2		30.7607	1208.92	766.751	833.157	926.611	1083.93	13600.1		31.852	2842.11	1630.1	2557.37	858.905	645.945	1720.46		31.9328	1086.09	1445.84	4004.86	2591.02	3435.73	1530.26
	30.4656	9860.66	1836.1	5207.23	2767.41	3344.38		30.9768	6626.27	12088.8	4678.13	6160.64	27653	15871.5	2337.43		32.1839	426497	370701	40410.1	891659	106866	85128.9	78025.2		30.7656	1470.09	922.707	1220.93	964.623	828.53	16116.3		31.8569	2732.65	1716.95	2286.94	788.702	1037.06	1722.3		31.9377	1162.32	872.25	4431.96	2846.63	3438.12	1457.37
	30.4705	9442.55	1880.22	5600.8	3014.5	3534.28		30.9817	5523.5	11910.8	4072.41	6184.05	26422.8	15484.1	2488.04		32.1872	540627	469089	53303.6	1.18504e+06	140529	116157	109193		30.7705	1679.2	862.729	1503.53	916.051	585.466	17205.4		31.8618	2694.5	1649.73	2155.23	894.28	1489.09	1833.53		31.9426	1252.16	569.841	5225.84	3342.63	3270.31	1014.84
	30.4754	9608.59	1814.46	6196.54	3006.83	3548.85		30.9866	4893.18	11365	4020.33	5730.05	26833.2	14939.5	2882.64		32.1905	686209	594495	68828.5	1.54649e+06	177554	150482	146788		30.7754	1779.18	668.994	1684.83	827.66	373.157	16629.4		31.8667	2606.49	1473.33	2150.1	1065.31	1698.86	1916.06		31.9475	1419.73	696.786	5768.53	3718.42	2933.42	645.633
	30.4803	9816.52	1716.04	6815.89	2783.28	3407.88		30.9915	4687.89	10924.2	4914.71	4853.86	27277.7	14852.8	3360.24		32.1939	871693	756574	87887.2	1.98316e+06	219576	186790	188121		30.7803	1693.53	539.256	1839.47	678.511	280.969	14405.6		31.8716	2348.9	1209.11	2090.44	1176.56	1585.67	1933		31.9524	1545.58	912.27	5629.58	3800.12	2687.85	779.152
	30.4852	9575.85	1823.77	7249.75	2443.23	3202.59		30.9964	4821.11	10601	6103.08	3984.01	28216.9	15215	3711.06		32.1972	1.11733e+06	976306	111475	2487577	270718	234279	234278		30.7852	1433.86	571.136	1934.27	471.998	371.731	12103.8		31.8765	2056.09	1100.89	1921.04	1281.01	1273.92	1933		31.9573	1234.68	853.057	5039.34	3662.81	2758.81	1109.97
	30.4901	8847.5	2235.02	7393.82	2164.36	3031.18		31.0013	5417.38	10329.9	6611.25	3256.86	28296.6	15616.1	3680.48		32.2005	1.40228e+06	1240418	137152	3.04513e+06	328992	283617	281554		30.7901	1065.41	629.435	1940.61	251.485	555.797	10295.4		31.8814	1913.64	1073.09	1738.28	1326.91	904.659	1997.36		31.9622	869.046	774.037	4419.94	3461.94	2852.93	1324.8
	30.495	8011.55	2750.57	7355.54	2123.58	2963.96		31.0062	6515.08	9988.86	6043.84	2815.4	28456.4	15369.9	3250.76		32.2039	1.71686e+06	1.53751e+06	165061	3.67004e+06	394869	350142	333680		30.795	859.501	688.365	1830.37	133.635	739.864	9691.64		31.8863	2063.77	1019.01	1736.99	1317.24	513.491	2117.98		31.9671	505.059	806.928	3832.77	2973.33	2801.27	868.588
	30.4999	7482.32	3041.34	7360.66	2397.22	2838.77		31.0111	7591.2	9748.5	5239.89	2831.17	28542.6	14340.6	2634.07		32.2072	2.05638e+06	1.85534e+06	196321	4378239	468695	434523	392421		30.7999	894.755	769.335	1646.91	227.671	800	10470.6		31.8912	2464.38	858.082	1976.68	1059.1	305.625	2187.22		31.972	313.549	974.438	3499.49	2581.08	2516.11	676.481
	30.5048	7221.25	2799.58	7571.14	2906.44	2804.43		31.016	8297.49	9862.32	4739.1	2938.02	28832.9	13303.8	2310.26		32.2105	2.41492e+06	2.17289e+06	233031	5188333	550265	526139	458422		30.8048	1221.64	1030.91	1534.54	534.181	698.814	12781.5		31.8961	2943.64	690.372	2238.47	799.288	360.465	2169.08		31.9769	183.198	1058.38	3705.5	2650.46	2177.36	947.398
	30.5097	7226.72	2265.85	7778.9	3359.06	2750.37		31.0209	8309.75	10464.4	4833.22	3251.86	29072.3	12435.7	2377.53		32.2139	2873465	2.57465e+06	283549	6.32561e+06	667969	647300	548085		30.8097	1520.51	1284.38	1482.76	880.759	487.372	16003.6		31.901	3228.21	721.958	2264.36	547.849	631.787	2139.99		31.9818	167.821	946.287	4028.61	3008.7	1958.11	1312.63
	30.5146	7506.11	1627.3	7517.34	3639.11	2882.21		31.0258	7869.71	11112.8	4848.86	3256.76	29274.9	11816.5	2656.4		32.2172	3.32308e+06	2.97099e+06	334798	7459314	781075	751988	644132		30.8146	1713.05	1341.39	1537.5	1070.5	357.448	18699		31.9059	3227.66	924.169	1968.31	451.148	809.503	2164.01		31.9867	300.655	706.268	3658.32	3089	1994.79	1480.37
	30.5195	7918.38	1237.32	6811.08	4036.48	3044.51		31.0307	7143.95	11589.8	4645.52	3390.52	30128.4	11078.9	2947.27		32.2205	3.81829e+06	3.41712e+06	387143	8706267	902220	855717	751725		30.8195	1596.4	1123.75	1508.25	1068.9	417.203	19627.2		31.9108	3109.22	1166.54	1662.45	368.24	783.938	2329.52		31.9916	572.769	617.803	3181.97	2851.32	2404.7	1489
	30.5244	8313.26	1212.49	6260.28	4675.41	3499.53		31.0356	6641.15	11688.8	4060.13	3405.16	31808.7	11081.3	3216.51		32.2239	4359871	3.91698e+06	436887	10041101	1.02737e+06	962585	865918		30.8244	1392.04	793.017	1383.71	1016.65	591.314	18764.5		31.9157	3102.14	1239.95	1569.22	348.541	734.378	2502.03		31.9965	848.628	570.457	2946.1	2644.78	2799.81	1493.82
	30.5293	8296.28	1575.64	6558.49	5236.27	4172.47		31.0405	6396.13	11764.6	3666.16	3454.89	34180.9	11937.8	3499.45		32.2272	4880429	4394945	480459	11235300	1.13316e+06	1059421	963998		30.8293	1319.47	516.362	1155.31	1068.25	707.58	17388.8		31.9206	3343.11	1169.76	1748.3	356.669	891.247	2629.27		32.0014	973.15	622	3907.75	2644	2882.54	1502.92
	30.5342	8267.15	2172.86	7452.74	5077.27	4972.38		31.0454	6392.09	11905.6	3601	3485.54	35791	13627.6	3822.35		32.2305	5462656	4.90805e+06	526579	12437267	1.24128e+06	1161383	1.04884e+06		30.8342	1445.98	327.754	922.392	1165.12	719.623	16266.4		31.9255	3769.49	1103.84	2055.71	352.405	1289.49	2549.31		32.0063	900.335	691.038	5091.01	2518.29	2572.59	1454.48
	30.5391	8182.99	2698.07	8157	4225.41	5380.62		31.0503	6576.56	12323.7	4022.49	3665.56	36197.6	14831.6	4188.92		32.2339	6.01839e+06	5.36656e+06	573558	13504117	1.34053e+06	1.25426e+06	1.11996e+06		30.8391	1693.55	226.712	817.542	1186.77	684.542	15379.1		31.9304	4293.83	1190.9	2173.19	314.433	1703.22	2369.48		32.0112	792.705	991.926	5563.77	2281.7	2237.84	1392.76
	30.544	8571.79	3069.09	7958.65	3235.65	5175.5		31.0552	6971.84	12565.5	4604.35	3938.55	35183.5	15329.1	4529.05		32.2372	6.61967e+06	5861856	629453	14663038	1452996	1.35579e+06	1.20087e+06		30.844	1826.16	252.911	879.07	1006.19	706.238	14363.7		31.9353	4334	1258.97	2201.91	287.623	1591.68	2048.91		32.0161	823.169	1562.66	5059.17	2240.68	2299.78	1413.74
	30.5489	9030.62	3132.94	7134.78	2617.78	4561.77		31.0601	7500.16	12794.4	5252.43	4035.2	33545.7	15146.4	4548.92		32.2405	7.16281e+06	6339447	691373	15828305	1.57993e+06	1.46485e+06	1.28927e+06		30.8489	1948.62	549.974	1037.62	693.269	772.381	13319.6		31.9402	4207.4	1292.22	2297.9	271.642	1387.24	1684.11		32.021	801.692	1966.04	3951.31	2629.62	2633	1465.27
	30.5538	9317.71	2846.17	6154.47	2456.77	3902.22		31.065	7555.44	12574.7	5657.54	3873.97	31548.1	15226.1	4054.82		32.2439	7.67115e+06	6823804	749489	16984482	1.72158e+06	1.60132e+06	1.40068e+06		30.8538	2125.41	1120.51	1123.78	374.734	877.271	12670.2		31.9451	3549.98	1142.21	2634.07	320.987	1041.2	1269.38		32.0259	590.3	1829.88	3579.14	2952.89	2743.75	1245.1
	30.5587	8701.94	2159.71	5898.76	2489	3692.71		31.0699	6975.19	12441.8	5513.28	3737.46	29707.8	15714.2	3216.24		32.2472	8.07559e+06	7.26838e+06	799407	17968676	1.87032e+06	1.74001e+06	1.51473e+06		30.8587	2493.44	1694.01	1107.73	206.1	920.367	12378.2		31.95	3041.72	1000	3061.55	400.344	1000.69	1223.54		32.0308	376.029	1630.68	3478.32	3154.03	2742.68	1009.41
	30.5636	7327.35	1442.99	6147.4	2513.06	3740.96		31.0748	5825.65	12022.6	4923.52	3829.07	28815.5	16574.6	2361.45		32.2505	8491490	7681138	829039	18715654	1.99709e+06	1.87317e+06	1.61775e+06		30.8636	2913.01	1886.46	1113.97	240.987	949.019	12305.5		31.9549	2823.03	941.595	3480.72	422	1146.37	1580.37		32.0357	235.066	1255.43	4271.93	2895.71	2304.09	862.274
	30.5685	5753.11	1323.11	6637.06	2613.06	4070.39		31.0797	4761.81	11826.2	4139.34	4150.57	29499	17140.8	2055.47		32.2539	8961734	8132523	867422	19200266	2079824	1937521	1654187		30.8685	3216.71	1580.48	1208.14	413.478	902.865	12427.1		31.9598	2782.3	964.911	3516.3	332.684	1235.4	1893.93		32.0406	259.182	884.172	5017.58	2575.59	1654.82	962.81
	30.5734	4872.09	2003.62	6666.44	2842.46	4347.11		31.0846	4412.39	11704.4	3900.55	4360.96	31646.5	17334.5	2253.92		32.2572	9496035	8540945	897486	19510154	2.12326e+06	1.96141e+06	1.64909e+06		30.8734	3161.18	1109.5	1279.19	609.598	906.039	12835.7		31.9647	2735.11	1104.76	3024.99	163.275	1223.03	1933		32.0455	304.467	599.222	5354.67	2372.79	1190.29	959.429
	30.5783	4801.04	3244.85	6367.96	3323.04	4712.3		31.0895	5032.89	11817.3	4101.89	4351.64	33357.2	17313.6	2939.53		32.2605	9882928	8744402	927405	19742906	2.1493e+06	1.96947e+06	1.6452e+06		30.8783	2754.43	874.339	1216.23	689	1028.77	13264.7		31.9696	2941.18	1563.71	3013.12	82.2012	1332.15	1883.98		32.0504	273.527	457.203	5287.73	2295.53	1243.86	592.339
	30.5832	5252.94	4142.29	6116.65	3628.35	5312.18		31.0944	6143.49	11756.9	4778.63	4074.92	33608.1	17458.7	3593.88		32.2639	10005698	8693561	940504	19902048	2172313	2.0011e+06	1.67755e+06		30.8832	2173.1	952.079	1059.81	725.206	1377.03	13201.7		31.9745	3233.45	2010.72	3145.2	38.7425	1416.5	1916.22		32.0553	200	444	4779	2467	1734	222
	30.5881	5743.89	4329.32	6446.85	3518.91	6092.79		31.0993	6708.8	11521.9	5434.87	3705.66	32256.9	17166.1	4222.42		32.2672	9932345	8513846	948618	19987744	2.19561e+06	2.03277e+06	1.72289e+06		30.8881	1629.53	1163	930.506	850.455	1800.24	12873.2		31.9794	3609.76	2235.24	3529.53	133.211	1231.92	2283.56		32.0602	123.601	572.098	4191.36	2913.91	2206.18	464.409
	30.593	6251.61	3761.9	7294.58	2958.79	6545.72		31.1042	6323.96	11177.2	5744.25	3313.77	30721.6	15948	4671.75		32.2705	9784659	8417519	953673	20000000	2.21946e+06	2.0454e+06	1.75711e+06		30.893	1258.14	1278.59	865.291	1190.64	1990.77	13113.1		31.9843	3477.03	2027.92	3325.29	260.685	832.027	2559.66		32.0651	86.5818	798.732	3788.93	3390.08	2654.8	795.907
	30.5979	6784.73	2957.33	8326.01	2395.49	6099.17		31.1091	5598.55	11401.4	5580.32	3090.01	29489.3	13862.1	4763.39		32.2739	9680370	8447865	956933	19993838	2.23891e+06	2.04766e+06	1.777e+06		30.8979	1018.42	1231.27	832.558	1549.43	1813.96	14051.2		31.9892	2830.48	1542.38	2639.07	326.293	711	2507.55		32.07	261.732	1368.46	4104.86	4080.55	2918.84	1373.82
	30.6028	7349.71	2330.78	8743.52	2299.74	5013.59		31.114	5222.99	12208.8	4849.1	3075.92	28543	12401.8	4397.19		32.2772	9583234	8490312	955874	19980276	2.2403e+06	2.05139e+06	1.79519e+06		30.9028	967.407	1097.89	764.998	1632.59	1439.7	14572.1		31.9941	2075.32	1231.29	2047.47	277.326	973.341	2316.85		32.0749	738.869	2110.9	4532.73	4749.35	3008.81	1776.73
	30.6077	7650.82	1962.71	8467.45	2666.62	4320.17		31.1189	5419.41	13452.9	4129.74	3228.21	28083.8	12256.8	3548.94		32.2805	9452426	8471151	947560	19959318	2220229	2.06933e+06	1.81721e+06		30.9077	1146.45	954.6	620.796	1363.34	1142.84	13694.7		31.999	1404.65	1243.65	1779.61	178.716	1198.57	2045.97		32.0798	1351.7	2466.07	4392.11	5093.89	2945.52	2147.63
	30.6126	7587.75	1822	7430.29	3041.53	4412.07		31.1238	5871.03	14362.7	3550.8	3350.34	28563.2	13103.7	2693.63		32.2839	9213600	8360753	931051	19935354	2.17421e+06	2.07452e+06	1.81313e+06		30.9126	1544.5	922.5	500	922	1000	12416		32.0039	1260.84	1155.6	1714.7	342.82	896.024	1727.48		32.0847	1804.98	2271.82	4015.6	5196.16	2792.62	2442.6
	30.6175	7120.04	1826.51	6519.84	3152.98	5044.26		31.1287	6417.5	14584	3453.76	3484.47	29943.1	13858.5	1974.74		32.2872	8882467	8168664	903804	19857876	2.10628e+06	2.05177e+06	1.7612e+06		30.9175	1964.25	1010.75	609.545	568.455	901.055	12343.7		32.0088	1239.13	979.89	1641.31	550.42	621.971	1463.31		32.0896	1832.57	1748.41	4706.22	5836.28	2824.23	2617.12
	30.6224	6357.37	1857.48	5949.82	2909.67	5320.51		31.1336	6871.95	14208.3	3654.54	3744.14	31097.8	14109.1	1620.86		32.2905	8524999	7879240	870519	19647154	2.01957e+06	1.98379e+06	1.65704e+06		30.9224	2144.19	1207.59	1036.69	357.3	768.002	13538.7		32.0137	1677.57	613.9	1529.45	872.345	588.855	1312.52		32.0945	1805.36	1247.5	5462.19	6710.77	2975.05	2726.84
	30.6273	5523.72	1874.5	6132.26	2682.71	5292.02		31.1385	7046.15	13551.7	4061.13	4261.11	31059.1	14078.5	1525.9		32.2939	8.2512e+06	7.51165e+06	836100	19251470	1.94092e+06	1.8828e+06	1.54989e+06		30.9273	2017.36	1473.05	1524.88	246.306	678.86	14479.9		32.0186	2250.77	541.096	1388.56	1126.19	818.946	1225.76		32.0994	1778.03	1044.49	5719.16	8510.74	3601.92	2525.4
	30.6322	4724.3	1683.74	6226.87	2548.09	4926.78		31.1434	7156.73	12859.8	4296.5	4599.43	29976.9	13902	1614.3		32.2972	8.09555e+06	7169814	807762	18717098	1.89e+06	1.76893e+06	1.47634e+06		30.9322	1698.64	1673.78	1690.91	189.596	717.777	13963		32.0235	2737.74	920.94	1235.33	1297.67	894.844	1080.97		32.1043	2028.14	967.579	5275.37	10528.2	4084.27	2378
	30.6371	4430.32	1540.96	6169.97	2533.64	4443.64		31.1483	7551.36	12029.2	4232.4	4594.24	28403.9	13710.3	1841.35		32.3005	8018311	6959231	790595	18203658	1.86707e+06	1.6651e+06	1.44079e+06		30.9371	1449	1703.79	1426.76	188.256	893.235	12462.6		32.0284	2883.69	1613.03	1121.5	1235.09	614.686	963.786		32.1092	2565.71	905.161	4924.93	12133.8	4169.3	2420.39
	30.642	4320.82	1477.72	5797.43	2645	3648.12		31.1532	8167.63	10907.5	3861.82	4196.01	27013.8	13202.1	2193.1		32.3039	7947757	6.86321e+06	778275	17773336	1.85987e+06	1.59263e+06	1422387		30.942	1418.89	1480.91	943.248	250.993	1071.67	10893.4		32.0333	2911.68	1986.91	1007.92	912.747	314.619	944.145		32.1141	3368.33	906.179	4971.85	13256.7	4008.15	2375.5
	30.6469	4763.77	1553.83	5761.74	2651.84	2905.4		31.1581	8202.36	9656.05	3518.61	3957.99	25904.6	12945.9	2590.77		32.3072	7.81837e+06	6788523	760881	17353286	1843325	1.55368e+06	1.39686e+06		30.9469	1587.4	1107.94	556.101	381.613	1175.92	9763.92		32.0382	2933	2219.24	871.286	574.415	102.778	984.699		32.119	4194.8	1117.33	5124.61	14691.3	4164.88	2376.45
	30.6518	5180.72	1693.34	5674.55	2655.96	2514.27		31.163	7370.8	8920.02	3352.5	4004.5	25628.4	13121.5	2790.52		32.3105	7607102	6639815	730177	16809702	1.79937e+06	1.53501e+06	1.36261e+06		30.9518	1812.36	750.337	422	545.918	1200	9244.45		32.0431	2874.95	1898	674.241	356	419.835	1389.59		32.1239	4460.56	1265.03	5158.25	17600.3	4993.83	2977.27
	30.6567	6032.64	1897.65	5639.48	2447.98	2542.51		31.1679	6230.59	9316.63	3381.75	4226.6	26929.2	14246.9	2613.12		32.3139	7293675	6.36114e+06	687549	16022397	1.71798e+06	1.5088e+06	1.30989e+06		30.9567	1950.08	568.339	548.905	712.503	1170.58	9450.89		32.048	2649.89	1572.42	760.583	524.927	1029.45	2039.92		32.1288	4529.01	1337.6	5108.41	20434.2	5751.38	3757.39
	30.6616	6538.16	2309.26	5185.98	2317.98	2600		31.1728	5745.68	10725.4	3478.32	4168.66	29975.4	15554.9	2213.02		32.3172	6914557	6.02042e+06	652207	15131344	1.60263e+06	1.45894e+06	1243439		30.9616	2000	575.022	864.909	857.5	1065.99	10190.3		32.0529	2491.77	1333.43	1250.06	1072.06	1439.08	2558.53		32.1337	4008.82	1116.8	4667.87	22195.7	5848.69	5025.91
	30.6665	6820.32	2964.06	5064.32	2227.78	2579.97		31.1777	5957.94	12051.6	3553.19	3671.42	33530.9	16271.1	1784.92		32.3205	6.50644e+06	5626274	627840	14199005	1.4864e+06	1.38391e+06	1.16312e+06		30.9665	1990.64	666.392	1227.45	1027.91	873.731	10963.2		32.0578	2449.23	1198.22	1655.57	1426.56	1282.66	2564.22		32.1386	3963.39	919.871	4346.04	22455.9	5400.4	5867.56
	30.6714	6632.36	3690.58	4906.19	2275.04	2471.15		31.1826	6341.84	12335.4	3457.39	2868.47	35648	16316	1541.13		32.3239	6.13976e+06	5.27203e+06	615786	13350589	1.38325e+06	1.30444e+06	1.08742e+06		30.9714	1959.15	727.941	1518.55	1295.46	705.36	11526.9		32.0627	2649.46	1320.81	1526.73	1282.73	812.917	2185.73		32.1435	4724.77	836.732	4745.78	21179.5	4947.81	5866.01
	30.6763	6521.25	4165.25	5023	2338.17	2679.75		31.1875	6436.48	11593.2	3111.42	2177.27	35047	15680.6	1502.23		32.3272	5.80152e+06	4954735	597466	12590065	1299477	1.23187e+06	1.02848e+06		30.9763	1896.33	679.935	1576.26	1672.37	730.869	12034.8		32.0676	2821.64	1725.76	1321.04	910.094	920.334	1680.3		32.1484	5570.19	895.013	5864.49	18833.6	5028.12	5264.77
	30.6812	6415.86	3994.92	5035.01	2370.75	2799.65		31.1924	6057.37	10735.7	2828.18	1784.19	32413.6	15330.7	1748.8		32.3305	5516197	4.7115e+06	574594	11899418	1.22651e+06	1.17366e+06	988291		30.9812	1808.34	603.78	1357.81	2006.14	939.12	12651.9		32.0725	2960.8	2100.83	1257.7	604.801	1112.09	1165.08		32.1533	5926.58	1039.96	6758.35	17351.8	5649.75	4596.58
	30.6861	6323.16	3315.39	5147.58	2317.79	2948.72		31.1973	5287.53	10460.5	3082.81	1889.18	29125	14803.9	2250.74		32.3339	5236697	4.5249e+06	546849	11355113	1.15864e+06	1.12497e+06	960818		30.9861	1773.54	493.465	920.583	2023.13	1146.47	12982		32.0774	3026.89	2263.17	1736.33	687.437	1356	726.476		32.1582	5971.44	1267.51	6866.61	19655.4	6711.25	4591.29
	30.691	5991.46	2503.34	5286.94	2375.92	2672.14		31.2022	4227.6	10676.2	4060.89	2251.25	26786.5	14311.8	2708.61		32.3372	5.01106e+06	4353908	523126	10877609	1.10526e+06	1.08112e+06	933378		30.991	1886.96	449.372	451.928	1645.35	1147.9	12747		32.0823	3156.89	2230.87	1898.97	891.784	1241.01	645.892		32.1631	6072.1	1444	6923.28	22632.5	7694.79	4683.82
	30.6959	5670.51	1990.26	5501.18	2361.88	2491.51		31.2071	3312.5	10850.8	5034.56	2744.55	26016.4	13206.4	2790.05		32.3405	4778061	4155565	495919	10456465	1061385	1033967	912403		30.9959	2167.53	464.735	153.47	1078.73	998.47	12082.1		32.0872	3333.58	1986.46	1777.95	1021.86	985.463	1043.22		32.168	6323.49	1379.81	6909.22	27583.8	8180.97	4902.89
	30.7008	5468	1908.89	5891.05	2395.89	2290.79		31.212	2849.06	10453.5	5331.03	2987.52	26543	11830.5	2544.04		32.3439	4.54906e+06	3906129	468824	9890049	1.01828e+06	977043	884875		31.0008	2467.32	608.638	69.3387	702.362	838.701	11519		32.0921	3545.6	1478.21	1914.15	1080.55	856.574	1673.66		32.1729	6326.56	1263.66	6972.72	31104.7	8271.33	4689.57
	30.7057	5484.48	2168.67	6457.13	2085.73	2311		31.2169	2982.96	9762.01	4788.86	3052.57	27718.9	10673.2	2424.67		32.3472	4.30508e+06	3.6772e+06	443530	9194253	966416	912156	842567		31.0057	2503.71	824.011	177.122	611.061	722.939	11422.2		32.097	3728.04	1100.12	2426.19	1003.42	929.577	2205.88		32.1778	6031.21	1497.15	6954.36	31033.3	8069.85	4076.06
	30.7106	5700.49	2625.01	7175.06	2062.99	2320.06		31.2218	3608.95	9247.43	3910.93	3025.14	28754.1	10025.2	2690.5		32.3505	4107180	3.49851e+06	431393	8419448	908408	860206	780321		31.0106	2167.23	1034.52	369.954	683.045	618.136	11540.5		32.1019	3782.82	1051.83	2568.16	1110.95	1068.92	2259.61		32.1827	5915.23	2001.48	6781.97	27918.8	7520.92	3546.12
	30.7155	5850.4	2965.47	7415.93	2356.9	2457.14		31.2267	4527.8	9433.97	3132.92	2931.38	29483.9	10057.5	3047.13		32.3539	3.98918e+06	3.40086e+06	430473	7768748	864776	823963	723487		31.0155	1609.22	1156.98	574.714	687.018	533	11426		32.1068	3804.95	1056.61	2621.03	1240.29	1200.99	2306.3		32.1876	6326.63	2245.85	6857.76	26195.9	6348.72	3601.84
	30.7204	5934	3124.01	7241.65	3103.1	2671.46		31.2316	5433.48	9928.46	2560.43	2742.87	29800.3	10506.7	3129.89		32.3572	3.92136e+06	3313841	435579	7.34933e+06	840364	804586	691931		31.0204	1204.5	1153.3	727.974	581.852	580.05	10671.2		32.1117	3737.73	1227.88	2398.85	1373.87	1284.87	2455.08		32.1925	6735	2366.43	6991.75	24864.6	5104.43	3746.75
	30.7253	5941.36	3357.07	6352.77	3747.63	3149.76		31.2365	5812.74	10115.5	2236.96	2517.26	29524.2	11325.1	2982.24		32.3605	3.87061e+06	3.21433e+06	433522	7190181	830460	788876	679730		31.0253	1150.31	975.041	823.076	413.271	758.614	9652.55		32.1166	3723.76	1407.36	2118.83	1313.43	1311	2600		32.1974	6565.57	1843.32	7131.46	23906.4	4040.16	3906.88
	30.7302	6102.62	3842.85	5824.83	4014.88	3471.57		31.2414	5623.77	9866.67	2133	2468.19	28491.3	12167.9	2994.94		32.3639	3.76941e+06	3.07997e+06	421215	7.0926e+06	809972	760930	664348		31.0302	1334.52	687.584	867	280.955	978.237	9270.65		32.1215	3952.65	1404.43	1734.25	1072.46	1217.5	2459.39		32.2023	5836.16	1181.99	6771.31	21707.1	3501.92	3784.69
	30.7351	6401	4310.52	5902.38	3800.56	3537.33		31.2463	5132.82	9555.28	2364.53	2535.31	26859.4	12862	3378.76		32.3672	3.61362e+06	2943240	397055	6.90642e+06	770423	715360	630735		31.0351	1496.45	422.661	837.551	214.721	1044.83	10080.6		32.1264	4518.52	1226.41	1546.2	753.872	969.345	2059.34		32.2072	5062.14	853.251	6146.84	18783	3342.17	3551.42
	30.74	6388.36	4252.96	6911.05	3131.95	2987.15		31.2512	4947.71	9594.22	2943.12	2509.7	25652.5	13433.6	4010.64		32.3705	3372873	2.80515e+06	365020	6.55215e+06	711557	653619	588854		31.04	1548.55	347.582	720.319	243.099	913.478	11445.9		32.1313	5401	933	1600	467	600	1800		32.2121	4543.08	737.239	5542.27	15132.5	3425.3	3252.14
[truncated: 1,199 more rows]
