# Supplementary material for: Selected reaction monitoring for the quantification of Escherichia coli ribosomal proteins
Source: PLoS One. 2020 Dec 14;15(12):e0236850. doi: 10.1371/journal.pone.0236850 (PMC7735604; doi:10.1371/journal.pone.0236850)
Supplement: S5 Table — (XLSX) [file pone.0236850.s009.xlsx]

## Sheet: Sheet1
	S5 Table. Selected reaction monitoring methods for LacZ
	Peptide suquence*	Precursor m/z	Precursor charge	CE	Product m/z	Product charge	Fragment ion	R2 of the calibration curve	Retention time (min)***
	DWENPGVTQLNR	714.847	2	28.1	431.156	1	b2	0.9998	27.8
	LAAHPPFASWR	418.224	3	14.6	519.267	1	b2	0.9997	28.8667
	VVQPNATAWSEAGHISAWQQWR	841.416	3	30.3	327.203	1	b2	0.9956	32.2333
	IDPNAWVER	550.28	2	21.5	774.389	1	y5	0.9996	28.3
	IGLNCQLAQVAER	736.388	2	21.5	786.447	1	y6	0.9956	29.2
	GDFQFNISR	542.265	2	21.2	456.24	1	y5	0.9996	29.4667
	* Underlined C represents a carbamidomethylated cysteine.
	** Values represent the mean of three independent analysis.
	*** Values represent the mean of three independent analysis.
