# Supplementary material for: Selected reaction monitoring for the quantification of Escherichia coli ribosomal proteins
Source: PLoS One. 2020 Dec 14;15(12):e0236850. doi: 10.1371/journal.pone.0236850 (PMC7735604; doi:10.1371/journal.pone.0236850)
Supplement: S6 Table — (XLSX) [file pone.0236850.s010.xlsx]

## Sheet: Sheet1
	S6 Table. Signal intensities for the heavy and light peptides of r-proteins
	r-Proteins	Peptides	Light (endogenous)	Heavy (nascent)
	rplA	GATVLPHGTGR	2963389	1641524
		VAVFTQGANAEAAK	11436052	6470455
		VVGQLGQVLGPR	12676571	7707210
	rplB	GKPFAPLLEK	7044809	53967
		SAGTYVQIVAR	10385998	5188006
		DGAYVTLR	14024055	7256297
	rplC	VTVQSLDVVR	3928723	2112410
		NLLLVK	5306351	3069868
	rplD	SGGVTFAARPQDHSQK	1412741	416170
		LIVVEK	4061021	889888
		FSVEAPK	13740739	3220552
	rplE	LLDNAAADLAAISGQKPLITK	11758950	4339546
		LITIAVPR	6847565	2175897
		ALLAAFDFPFR	894439	275891
	rplF	APVVVPAGVDVK	21375724	6193647
		LQLVGVGYR	13166094	2796203
		QVIGQVAADLR	27682672	5852807
	rplI	NFLVPQGK	14473098	10388350
		NIEFFEAR	8074904	8074904
		INALETVTIASK	3181952	3181952
	rplJ	GALSAVVADSR	15750299	13555857
		AAAFEGELIPASQIDR	4310344	4310344
		LATLPTYEEAIAR	3985461	3985461
	rplK	GLPIPVVITVYADR	16627160	15128838
		SFTFVTK	2559795	2559795
		AQLQEIAQTK	9085125	9085125
	rplL	TEFDVILK	117329	12194
		DLVESAPAALK	580639	580639
		ALEEAGAEVEVK	3663745	3663745
	rplM	DWYVVDATGK	6723249	1872069
		VIEIAVK	6533998	1534381
	rplN	YAGVGDIIK	26271570	12754857
		FDGNACVLLNNNSEQPIGTR	668302	310678
		IFGPVTR	3269712	1930864
	rplO	LNTLSPAEGSK	10962520	3608461
		VEGGVVDLNTLK	9305469	9305469
		VILAGEVTTPVTVR	20739842	8601407
	rplP	GLAQGTDVSFGSFGLK	6249912	2463651
		GNVEYWVALIQPGK	3630327	1247638
	rplQ	VVEPLITLAK	25200044	1656521
		LFNELGPR	2946820	216853
	rplR	LQELGATR	15483742	4217044
		HIYAQVIAPNGSEVLVAASTVEK	2303660	616892
		VQALADAAR	50123672	12562854
	rplS	LQAFEGVVIAIR	17270562	30582996
		GLHSAFTVR	3473606	9088641
		VFQTHSPVVDSISVK	12139974	22677168
	rplT	VAFQAVIK	8505532	692414
		ILADIAVFDK	27109912	2270608
	rplU	VSEGQTVR	1437221	216847
		IGVPFVDGGVIK	31914352	38782
		QWFTDVK	9380057	13333
	rplV	LVADLIR	4855385	345341
		TSHITVVVSDR	6965721	683413
	rplW	SNTIVLK	474443	1452664
		AYVTLK	17334994	71161288
	rplX	VIVEGINLVK	35173572	86460808
		HQKPVPALNQPGGIVEK	2316048	5617359
	rplY	AEFYSEVLTIVVDGK	3445500	7457975
		AQDVQR	40690	58076
		LQHIDFVR	4429745	8595257
	rpmA	FGGESVLAGSIIVR	5782402	32613
		FHAGANVGCGR	3304897	28518
	rpmB	FLPNLHSHR	27559458	10937395
		GIDTVLAELR	29444510	11261089
	rpmC	SVEELNTELLNLLR	11307630	644019
		EQFNLR	1713712	116273
		TLLNEK	102184	92112
	rpmD	ATLLGLGLR	1919657	22303
	rpmE	STVGHDLNLDVCSK	259241	842813
		CHPFFTGK	5865	37661
	rpmF	HHITADGYYR	1028137	27466
	rpmG	LVSSAGTGHFYTTTK	129811	330085
		FDPVVR	1851896	4752187
	rpmH	TFQPSVLK	374034	38306
	rpmI	HANLRHILTK	95142	20869
	rpmJ	VICSAEPK	1159365	17061
	rpsA	VSLGLK	3421533	149101
		ISLGVK	16140057	403828
		GATVELADGVEGYLR	5770642	214701
	rpsB	DAALSCDQFFVNHR	1811876	83055
		ILFVGTK	1354619	59654
		AVTLYLGAVAATVR	4558205	165229
	rpsC	IVIERPAK	38423968	5101211
		LVADSITSQLER	6579765	888871
		LGGAEIAR	866444	158063
	rpsD	LSDYGVQLR	6591774	1818144
		LDNVVYR	9048537	2671333
		AALELAEQR	9217068	3008445
	rpsE	AYGSTNPINVVR	5736985	2553207
		SVEEILGK	39827484	7938
	rpsF	YTAAITGAEGK	16582132	18451752
		QLAYPINK	1118694	1338368
		FNDAVIR	29728986	37172816
	rpsG	FGSELLAK	8639503	181681
		STAESIVYSALETLAQR	2331910	52990
		WIVEAAR	546950	13879
	rpsH	AVVESIQR	28671822	314232
		VSRPGLR	52994	6993
	rpsI	VFIKPGNGK	2138943	5938952
		SLEQYFGR	10174921	21528536
		GGGISGQAGAIR	48983100	96325872
	rpsJ	LIDQATAEIVETAK	1139426	1018365
		GPIPLPTR	7049191	6512784
		LVDIVEPTEK	10921780	9857455
	rpsK	ITNITDVTPIPHNGCRPPK	5498532	2760327
		STPFAAQVAAER	6700309	3419901
		ALNAAGFR	3613951	58395
	rpsL	SNVPALEACPQK	15949739	8169094
		ATVNQLVR	9031320	4700946
	rpsM	IAGINIPDHK	8183670	56231
		HAVIALTSIYGVGK	5858008	53181
	rpsN	LQTLPR	37962928	6219238
		GEIPGLK	4612411	143140
	rpsO	IVSEFGR	42247588	30149038
		LLDYLK	2845345	2133905
		YTQLIER	8282861	6517207
	rpsP	RPFYQVVVADSR	335391	383552
		VGFFNPIASEK	181259	7422
		IAHWVGQGATISDR	664496	647656
	rpsQ	SIVVAIER	49051204	66135728
		HPIYGK	2585801	18223
	rpsR	YLSLLPYTDR	10266924	364159
	rpsS	GPFIDLHLLK	907499	37489
		LGEFAPTR	8454357	443926
	rpsT	VYAAIEAGDK	6977899	41406
		ANLTAQINK	10401066	28990
	rpsU	ENEPFDVALR	682677	884506
		AGVLAEVR	8184752	11601528
		EFYEKPTTER	2183819	22354998
